# Supplementary material for: Lgr5+ telocytes are a signaling source at the intestinal villus tip
Source: Nat Commun. 2020 Apr 22;11:1936. doi: 10.1038/s41467-020-15714-x (PMC7176679; doi:10.1038/s41467-020-15714-x)
Supplement: Supplementary file 4 — Supplementary Data 1 [file 41467_2020_15714_MOESM4_ESM.xlsx]

## Sheet: LCM_zonation
Supplementary Table 1
Gene name	crypt mean	villus bottom mean	villus center mean	villus top mean	crypt sem	villus bottom sem	villus center sem	villus top sem	zonation center of mass
Tex22	0	0	0	0	0	0	0	0	1
Ppy	1e-05	0	0	0	1e-05	0	0	0	1
Il3	2e-06	0	0	0	2e-06	0	0	0	1
Gsc	1e-06	0	0	0	1e-06	0	0	0	1
Barx1	0	0	0	0	0	0	0	0	1
Cypt1	1e-06	0	0	0	1e-06	0	0	0	1
Treml1	1.5e-05	0	0	0	1.5e-05	0	0	0	1
Ppp1r27	0	0	0	0	0	0	0	0	1
Nppb	0	0	0	0	0	0	0	0	1
Rab33a	0	0	0	0	0	0	0	0	1
4931400O07Rik	0	0	0	0	0	0	0	0	1
Kir3dl1	0	0	0	0	0	0	0	0	1
Ccl7	1e-06	0	0	0	1e-06	0	0	0	1
Spem1	0	0	0	0	0	0	0	0	1
Pfn3	1.4e-05	0	0	0	1.4e-05	0	0	0	1
Tex38	1e-06	0	0	0	1e-06	0	0	0	1
Krtap4-2	0	0	0	0	0	0	0	0	1
Rprml	1e-06	0	0	0	1e-06	0	0	0	1
Gm9826	1e-06	0	0	0	1e-06	0	0	0	1
Olfr866	0	0	0	0	0	0	0	0	1
Rhox2a	0	0	0	0	0	0	0	0	1
Rdh18-ps	3e-06	0	0	0	3e-06	0	0	0	1
Gzmm	1.4e-05	0	0	0	1.4e-05	0	0	0	1
H2al2a	0	0	0	0	0	0	0	0	1
Lypd4	0	0	0	0	0	0	0	0	1
Platr26	3e-06	0	0	0	3e-06	0	0	0	1
Iqcf1	2e-06	0	0	0	1e-06	0	0	0	1
Klri1	0	0	0	0	0	0	0	0	1
Hist1h2bp	0	0	0	0	0	0	0	0	1
Spink13	2e-06	0	0	0	2e-06	0	0	0	1
Ifna12	0	0	0	0	0	0	0	0	1
Cmtm2a	1e-05	0	0	0	9e-06	0	0	0	1
Bglap	1e-06	0	0	0	0	0	0	0	1
Defb48	1e-06	0	0	0	1e-06	0	0	0	1
Trbv13-2	0	0	0	0	0	0	0	0	1
Igkv4-69	0	0	0	0	0	0	0	0	1
Igkv3-10	0	0	0	0	0	0	0	0	1
Tcrg-V5	1e-06	0	0	0	1e-06	0	0	0	1
Krtap4-9	0	0	0	0	0	0	0	0	1
Ceacam15	1e-06	0	0	0	1e-06	0	0	0	1
Gm40	0	0	0	0	0	0	0	0	1
Gm17677	0	0	0	0	0	0	0	0	1
A230065N10Rik	1e-06	0	0	0	1e-06	0	0	0	1
Trav4d-3	1.3e-05	0	0	0	1.3e-05	0	0	0	1
Trav15-1-dv6-1	0	0	0	0	0	0	0	0	1
Gm21541	9e-06	0	0	0	9e-06	0	0	0	1
Vmn1r114	0	0	0	0	0	0	0	0	1
Vmn1r169	0	0	0	0	0	0	0	0	1
Vmn1r152	0	0	0	0	0	0	0	0	1
Gm15682	2.8e-05	0	0	0	2.8e-05	0	0	0	1
Trav4n-3	1.3e-05	0	0	0	1.3e-05	0	0	0	1
Trav5-4	0	0	0	0	0	0	0	0	1
Igkv11-125	0	0	0	0	0	0	0	0	1
Rhox2f	0	0	0	0	0	0	0	0	1
Tcstv3	0	0	0	0	0	0	0	0	1
Igkv14-130	2.4e-05	0	0	0	2.4e-05	0	0	0	1
Rhox2e	0	0	0	0	0	0	0	0	1
Gm20793	0	0	0	0	0	0	0	0	1
Gm20836	0	0	0	0	0	0	0	0	1
Gm21660	0	0	0	0	0	0	0	0	1
Igkv2-116	1e-06	0	0	0	1e-06	0	0	0	1
4930430O22Rik	0	0	0	0	0	0	0	0	1
Klrc3	0	0	0	0	0	0	0	0	1
Gm6370	0	0	0	0	0	0	0	0	1.0016
H2al1a	0	0	0	0	0	0	0	0	1.00338
1700020L24Rik	6e-06	0	0	0	4e-06	0	0	0	1.00763
Tex13c1	1e-06	0	0	0	1e-06	0	0	0	1.00914
Mapk15	1.2e-05	0	0	0	1.2e-05	0	0	0	1.01011
Yjefn3	3.7e-05	0	0	0	3.7e-05	0	0	0	1.01079
Gm7138	1e-06	0	0	0	1e-06	0	0	0	1.01671
Tnfrsf4	1.7e-05	0	0	0	7e-06	0	0	0	1.02647
Gm5458	1e-06	0	0	0	1e-06	0	0	0	1.03252
Fam122c	1.8e-05	0	0	0	1.8e-05	0	0	0	1.03804
Tspyl2	2.7e-05	0	0	0	2.4e-05	0	0	0	1.03881
Fev	0	0	0	0	0	0	0	0	1.03926
Efhd1	8e-06	0	0	0	8e-06	0	0	0	1.04096
Trav6-7-dv9	1e-05	0	0	0	1e-05	0	0	0	1.04311
6430628N08Rik	1.7e-05	0	0	0	1.7e-05	0	0	0	1.05224
Grp	1e-06	0	0	0	1e-06	0	0	0	1.05915
Defb13	7.9e-05	1e-06	0	1e-06	7.9e-05	1e-06	0	1e-06	1.06048
1700020A23Rik	1e-06	0	0	0	1e-06	0	0	0	1.06325
Cox6a2	1e-06	0	0	0	0	0	0	0	1.06452
Klk1b4	6e-06	0	0	0	6e-06	0	0	0	1.06499
Gm15056	2.6e-05	2e-06	0	0	2.6e-05	1e-06	0	0	1.06829
Gm3402	2e-06	0	0	0	2e-06	0	0	0	1.06837
Gm10444	6e-06	0	0	0	6e-06	0	0	0	1.07105
Crhr1	1e-06	0	0	0	1e-06	0	0	0	1.08083
Olfr310	1.5e-05	0	0	0	1.5e-05	0	0	0	1.08193
Gdf5	0	0	0	0	0	0	0	0	1.08512
Rpl9-ps7	7e-06	0	0	0	7e-06	0	0	0	1.09071
Irx1	1e-06	0	0	0	0	0	0	0	1.09652
Doc2b	0	0	0	0	0	0	0	0	1.09726
Gm45902	1.6e-05	0	0	0	1.3e-05	0	0	0	1.09775
Gm3233	2e-06	0	0	0	1e-06	0	0	0	1.09887
Gm14305	4.1e-05	4e-06	0	0	3.9e-05	2e-06	0	0	1.10253
Gm2974	0	0	0	0	0	0	0	0	1.10379
Krtap4-6	0	0	0	0	0	0	0	0	1.10727
Cyp7a1	0.000122	3e-06	4e-06	1e-06	0.000122	2e-06	3e-06	1e-06	1.11203
B630019K06Rik	7e-06	0	0	0	6e-06	0	0	0	1.11238
Gm5168	1e-05	0	0	0	1e-05	0	0	0	1.11374
Tmem216	4.3e-05	1e-06	0	1e-06	3e-05	1e-06	0	1e-06	1.1149
E130304I02Rik	0	0	0	0	0	0	0	0	1.12243
5530400C23Rik	0	0	0	0	0	0	0	0	1.12538
Defb30	0.000147	3e-06	5e-06	3e-06	0.000146	2e-06	4e-06	2e-06	1.13093
Trav14d-3-dv8	4e-06	0	0	0	4e-06	0	0	0	1.13574
Sapcd1	2.8e-05	3e-06	1e-06	0	1.5e-05	2e-06	1e-06	0	1.13645
Trav9n-2	0	0	0	0	0	0	0	0	1.13739
Trav9d-2	0	0	0	0	0	0	0	0	1.13739
Olfr603	1e-06	0	0	0	1e-06	0	0	0	1.14746
Tmub2	0.000266	1.7e-05	4e-06	6e-06	0.000242	7e-06	2e-06	3e-06	1.14801
Olfr223	3e-06	0	0	0	3e-06	0	0	0	1.14895
Scgb3a1	1.6e-05	1e-06	0	1e-06	1.3e-05	1e-06	0	1e-06	1.1493
Efcab9	1.3e-05	0	0	1e-06	1.3e-05	0	0	1e-06	1.15693
Mfap2	1e-06	0	0	0	1e-06	0	0	0	1.15713
Kcnh6	0	0	0	0	0	0	0	0	1.15933
Gm14762	6.7e-05	1e-06	0	4e-06	6.7e-05	1e-06	0	3e-06	1.15995
Olfr263	2.8e-05	1e-06	0	1e-06	2.8e-05	1e-06	0	0	1.16168
Dmrtc1c1	0	0	0	0	0	0	0	0	1.1722
Mtnr1a	1.3e-05	0	0	1e-06	1.3e-05	0	0	1e-06	1.17557
Gm7589	1.6e-05	0	0	1e-06	1.5e-05	0	0	1e-06	1.18331
1700080O16Rik	4e-06	0	0	0	4e-06	0	0	0	1.18432
Mab21l1	1e-06	0	0	0	0	0	0	0	1.18447
Fam205c	1e-06	0	0	0	1e-06	0	0	0	1.18484
Amhr2	7e-06	1e-06	0	0	7e-06	1e-06	0	0	1.18557
Tmem211	1.1e-05	0	0	1e-06	1.1e-05	0	0	0	1.19169
Tmem262	2e-06	0	0	0	2e-06	0	0	0	1.19532
2300002M23Rik	2e-06	1e-06	0	0	2e-06	0	0	0	1.19938
Dcaf12l1	8e-06	0	0	0	8e-06	0	0	0	1.20118
E2f5	9e-05	9e-06	3e-06	2e-06	7.8e-05	5e-06	2e-06	1e-06	1.20508
Gm3696	3e-06	1e-06	0	0	2e-06	0	0	0	1.20589
Gm6460	1.3e-05	0	0	1e-06	1.3e-05	0	0	1e-06	1.21586
Plcxd2	7.1e-05	1.1e-05	2e-06	1e-06	6.7e-05	8e-06	2e-06	0	1.21697
Lim2	4e-06	0	0	0	3e-06	0	0	0	1.22009
Vstm2l	5e-06	0	0	0	3e-06	0	0	0	1.22094
Igkv3-12	3e-06	1e-06	0	0	3e-06	1e-06	0	0	1.22149
Fhit	0.000129	2e-06	1e-05	3e-06	0.000121	1e-06	4e-06	2e-06	1.22166
Cstad	5e-06	1e-06	0	0	2e-06	1e-06	0	0	1.22318
Slc25a14	2e-05	4e-06	0	1e-06	1.5e-05	2e-06	0	0	1.22639
Trav15d-1-dv6d-1	2e-06	0	0	0	2e-06	0	0	0	1.22654
Tfpi2	2.4e-05	4e-06	0	1e-06	2.3e-05	2e-06	0	1e-06	1.22796
Vmn1r204	1e-06	0	0	0	1e-06	0	0	0	1.23042
Pgam2	2e-06	1e-06	0	0	2e-06	1e-06	0	0	1.23272
Rai2	5e-06	0	0	0	5e-06	0	0	0	1.23541
Gm9889	4e-06	0	0	0	3e-06	0	0	0	1.23581
Fbxo24	1e-06	0	0	0	1e-06	0	0	0	1.23802
Gm10059	3.8e-05	7e-06	2e-06	0	3.4e-05	7e-06	1e-06	0	1.23998
Gm933	2e-06	1e-06	0	0	2e-06	1e-06	0	0	1.24069
Trim47	1.1e-05	2e-06	1e-06	0	6e-06	1e-06	1e-06	0	1.2451
Mal	1.3e-05	0	1e-06	1e-06	1.3e-05	0	1e-06	0	1.24686
Cryge	4e-06	0	0	0	4e-06	0	0	0	1.24686
Pdx1	2e-06	0	0	0	1e-06	0	0	0	1.25207
Defb28	1.1e-05	1e-06	1e-06	0	1.1e-05	1e-06	1e-06	0	1.25862
Camk2n2	6e-06	2e-06	0	0	6e-06	1e-06	0	0	1.25875
Gm3127	0	0	0	0	0	0	0	0	1.26058
Dusp18	1.3e-05	2e-06	0	1e-06	1.2e-05	1e-06	0	0	1.26491
Arxes2	4e-06	0	0	0	4e-06	0	0	0	1.26577
Serpina3n	3e-06	0	0	0	2e-06	0	0	0	1.26637
Cd200	0.000592	4.9e-05	5.3e-05	1.2e-05	0.000496	1.3e-05	2.1e-05	4e-06	1.27192
Orm1	2e-06	0	0	0	2e-06	0	0	0	1.27575
Capns2	1e-06	0	0	0	1e-06	0	0	0	1.27703
Ighv1-47	6e-06	2e-06	0	0	6e-06	2e-06	0	0	1.27841
Txndc8	5e-05	1e-06	0	5e-06	5e-05	1e-06	0	5e-06	1.27926
Cav2	4.9e-05	8e-06	2e-06	2e-06	4.8e-05	4e-06	1e-06	1e-06	1.27987
Tldc2	2e-06	0	0	0	2e-06	0	0	0	1.28154
Fxyd4	0.000153	8e-06	4e-06	1.1e-05	0.000148	7e-06	3e-06	8e-06	1.2839
Dusp4	2e-06	0	0	0	1e-06	0	0	0	1.28406
4930447A16Rik	1e-06	0	0	0	1e-06	0	0	0	1.28419
Klk9	6e-06	0	0	0	6e-06	0	0	0	1.28465
Tesc	0.000294	1e-05	9e-06	2.3e-05	0.000294	5e-06	7e-06	1e-05	1.28544
Tssk1	0	0	0	0	0	0	0	0	1.28566
Gm20888	2e-06	0	0	0	1e-06	0	0	0	1.28606
Chrna10	5e-06	1e-06	0	0	5e-06	0	0	0	1.28803
Bex1	4e-06	1e-06	0	0	4e-06	1e-06	0	0	1.28808
P2rx3	4e-05	1e-06	1e-06	4e-06	4e-05	1e-06	0	2e-06	1.28865
Btk	1.9e-05	1e-06	2e-06	1e-06	1.3e-05	1e-06	1e-06	1e-06	1.29224
Tgif2-ps2	4e-06	0	0	0	4e-06	0	0	0	1.29301
Gm4763	2.4e-05	0	0	3e-06	2.3e-05	0	0	1e-06	1.29491
Adam6a	7e-06	0	0	1e-06	7e-06	0	0	1e-06	1.30127
Myadml2	7e-06	1e-06	0	1e-06	4e-06	1e-06	0	1e-06	1.30256
Cytl1	7e-06	1e-06	0	1e-06	4e-06	0	0	1e-06	1.30347
Psmf1	0.000173	8e-06	9e-06	1.2e-05	0.000158	3e-06	4e-06	5e-06	1.30953
Defa28	0.000113	9e-06	1e-06	1e-05	0.000112	6e-06	0	8e-06	1.30994
Rbm42	0.000168	1.2e-05	1.5e-05	7e-06	0.000157	6e-06	1e-05	5e-06	1.31159
Igkv12-41	6e-06	3e-06	0	0	6e-06	2e-06	0	0	1.31379
Cphx2	1e-06	0	0	0	1e-06	0	0	0	1.31405
Chrd	1.2e-05	1e-06	0	1e-06	1.1e-05	1e-06	0	1e-06	1.31861
Hcar1	1.2e-05	0	1e-06	1e-06	7e-06	0	1e-06	0	1.32043
Runx2os1	8e-06	1e-06	0	0	6e-06	1e-06	0	0	1.32306
Fam212a	3e-06	0	0	0	3e-06	0	0	0	1.32367
Tmigd3	3e-06	0	0	0	3e-06	0	0	0	1.324
Rpl21-ps13	4e-06	2e-06	0	0	3e-06	1e-06	0	0	1.32485
Wdr19	7.2e-05	1.4e-05	1e-06	4e-06	7e-05	9e-06	1e-06	2e-06	1.32516
Gip	0.000545	8.6e-05	2.5e-05	2.9e-05	0.000333	5.6e-05	1.5e-05	1.9e-05	1.32548
Gm9112	5e-06	0	0	1e-06	5e-06	0	0	1e-06	1.32873
Ly6g5c	0	0	0	0	0	0	0	0	1.3293
Olfr146	1e-06	0	0	0	1e-06	0	0	0	1.33059
Skida1	2.7e-05	1e-06	2e-06	2e-06	2.1e-05	1e-06	2e-06	1e-06	1.3334
St6galnac4	4.7e-05	4e-06	7e-06	0	2.5e-05	1e-06	3e-06	0	1.3353
Lamc3	4e-06	0	0	0	2e-06	0	0	0	1.33657
Mdfi	2.3e-05	1e-06	2e-06	2e-06	2.2e-05	0	1e-06	1e-06	1.33784
Adam11	1.9e-05	1e-06	1e-06	1e-06	1.2e-05	1e-06	0	1e-06	1.34052
Gm21762	1e-06	1e-06	0	0	1e-06	1e-06	0	0	1.34083
Ccdc57	1.6e-05	2e-06	2e-06	1e-06	1.5e-05	1e-06	1e-06	0	1.34093
Jph4	1.2e-05	0	1e-06	1e-06	1.2e-05	0	1e-06	0	1.34094
Stra6	2.8e-05	2e-06	4e-06	1e-06	2.7e-05	1e-06	4e-06	0	1.34159
Gm17530	3e-05	1.6e-05	0	0	3e-05	1.3e-05	0	0	1.34182
C130026L21Rik	1.2e-05	1e-06	0	1e-06	1.2e-05	1e-06	0	1e-06	1.34296
Gm10338	1e-06	0	0	0	1e-06	0	0	0	1.34677
Tmem254a	4e-06	0	0	0	2e-06	0	0	0	1.34793
Brs3	1e-06	0	0	0	0	0	0	0	1.34902
Rhox3c	2e-06	0	0	0	2e-06	0	0	0	1.35111
H2al1b	0	0	0	0	0	0	0	0	1.3523
Gatc	7.5e-05	8e-06	5e-06	5e-06	6.2e-05	2e-06	2e-06	2e-06	1.35432
Btbd35f21	4e-06	0	0	0	4e-06	0	0	0	1.35644
Asprv1	1e-06	0	0	0	1e-06	0	0	0	1.35655
Spdye4a	2e-06	0	0	0	2e-06	0	0	0	1.35947
Ttll3	2.5e-05	3e-06	1e-06	2e-06	2.3e-05	2e-06	0	1e-06	1.35979
Csmd2os	8e-06	1e-06	1e-06	1e-06	8e-06	1e-06	1e-06	1e-06	1.36122
Neurog3	1e-06	0	0	0	1e-06	0	0	0	1.36689
Grin1os	1e-06	0	0	0	1e-06	0	0	0	1.36734
Cox8b	0	0	0	0	0	0	0	0	1.36831
Zfp54	1.9e-05	5e-06	1e-06	1e-06	1.6e-05	4e-06	1e-06	1e-06	1.36868
Ccl12	2.9e-05	1.7e-05	0	0	2e-05	1.7e-05	0	0	1.37157
Cdhr1	4e-06	0	0	0	4e-06	0	0	0	1.37566
Cort	0	0	0	0	0	0	0	0	1.3769
Hoxc10	1e-06	1e-06	0	0	1e-06	0	0	0	1.37861
Ubl4b	0	0	0	0	0	0	0	0	1.3824
Gm13199	3.9e-05	0	9e-06	0	3.9e-05	0	6e-06	0	1.38292
Fxyd7	3e-06	0	0	0	2e-06	0	0	0	1.38318
Steap1	2.9e-05	1e-06	5e-06	1e-06	1.5e-05	1e-06	4e-06	1e-06	1.38597
Adam34	5e-06	1e-06	0	0	4e-06	0	0	0	1.38786
Xkr7	1e-06	0	0	0	1e-06	0	0	0	1.38805
Nup62cl	1e-06	0	0	0	1e-06	0	0	0	1.39008
Cish	6.2e-05	8e-06	6e-06	3e-06	5.2e-05	3e-06	4e-06	2e-06	1.39046
Rwdd3	1.7e-05	1e-06	0	2e-06	1.7e-05	0	0	2e-06	1.39076
Fbxo39	1e-06	1e-06	0	0	1e-06	0	0	0	1.39213
Serpina6	3e-06	0	0	0	3e-06	0	0	0	1.39286
Nr1h4	9.3e-05	9e-06	1.7e-05	2e-06	8.9e-05	4e-06	1.5e-05	1e-06	1.39796
Slc6a13	6.6e-05	1e-06	1e-06	9e-06	6.5e-05	1e-06	1e-06	9e-06	1.39833
2610303G11Rik	1e-06	1e-06	0	0	1e-06	0	0	0	1.3995
Vmn1r235	1e-06	0	0	0	1e-06	0	0	0	1.40007
Adat3	1e-06	1e-06	0	0	1e-06	1e-06	0	0	1.40226
Cited4	2.2e-05	2e-06	3e-06	1e-06	1e-05	1e-06	3e-06	1e-06	1.40234
Gimap4	0.000488	0.000103	2.7e-05	3.5e-05	0.000465	3.5e-05	2.1e-05	1.8e-05	1.403
Dpys	9e-06	0	0	1e-06	6e-06	0	0	1e-06	1.40474
Zfp119a	7e-06	1e-06	0	1e-06	6e-06	0	0	0	1.40515
Kdm4d	1.7e-05	0	0	2e-06	1.6e-05	0	0	1e-06	1.40521
Magea1	0	0	0	0	0	0	0	0	1.40652
Tbc1d1	0.000168	2.6e-05	1.5e-05	1.1e-05	0.000157	5e-06	9e-06	5e-06	1.4068
Igkv6-14	1.1e-05	2e-06	2e-06	0	1e-05	2e-06	1e-06	0	1.40685
Alg12	9.2e-05	5e-06	1.6e-05	4e-06	8.5e-05	2e-06	1.2e-05	2e-06	1.40802
Hsf5	6e-06	0	0	1e-06	6e-06	0	0	1e-06	1.40895
Dpep3	6e-06	0	0	1e-06	6e-06	0	0	1e-06	1.40895
Rrp8	2.5e-05	4e-06	2e-06	2e-06	2.2e-05	1e-06	1e-06	1e-06	1.41013
Shbg	5e-06	0	0	1e-06	5e-06	0	0	1e-06	1.4109
Mepe	0	0	0	0	0	0	0	0	1.41183
Chac2	0.00015	1.3e-05	2e-06	2e-05	0.000124	5e-06	1e-06	1.5e-05	1.41191
Resp18	7e-06	0	0	1e-06	7e-06	0	0	1e-06	1.41304
Krtap31-2	0	0	0	0	0	0	0	0	1.4142
Lama2	4.1e-05	3e-06	5e-06	3e-06	3.6e-05	1e-06	2e-06	1e-06	1.41662
Lce1e	1e-06	0	0	0	1e-06	0	0	0	1.41855
Serpina3a	1.6e-05	1e-06	0	2e-06	1.1e-05	0	0	1e-06	1.42025
Tceal3	2e-05	4e-06	4e-06	0	1.7e-05	3e-06	2e-06	0	1.42036
Gm3139	2.5e-05	4e-06	3e-06	1e-06	2.2e-05	3e-06	2e-06	1e-06	1.42039
Krtap6-3	4e-06	0	0	1e-06	4e-06	0	0	1e-06	1.42104
Zfp236	3.1e-05	3e-06	2e-06	3e-06	2.7e-05	1e-06	1e-06	1e-06	1.4213
Gm9513	1e-06	0	0	0	1e-06	0	0	0	1.42225
1700013D24Rik	1e-06	0	0	0	1e-06	0	0	0	1.42383
Hspa1l	2e-06	0	0	0	2e-06	0	0	0	1.42632
Ccm2l	1.8e-05	2e-06	0	2e-06	1e-05	1e-06	0	2e-06	1.42816
Cbln2	3e-06	0	0	0	2e-06	0	0	0	1.4342
Sohlh2	1e-06	0	0	0	1e-06	0	0	0	1.44464
Tnfsfm13	4e-06	2e-06	0	0	3e-06	1e-06	0	0	1.44809
Scn7a	6e-06	1e-06	0	1e-06	2e-06	0	0	0	1.45041
Ackr1	1e-05	4e-06	0	1e-06	8e-06	3e-06	0	1e-06	1.45125
Kcna10	5e-06	0	1e-06	0	5e-06	0	1e-06	0	1.45161
Gm3238	0	0	0	0	0	0	0	0	1.45311
Hist1h2ac	8e-05	5e-06	6e-06	1e-05	7.3e-05	2e-06	2e-06	2e-06	1.45651
Epgn	6e-06	2e-06	1e-06	0	6e-06	1e-06	1e-06	0	1.4571
Tnni3	3.3e-05	2e-06	8e-06	1e-06	3.2e-05	1e-06	7e-06	1e-06	1.46166
Zfp648	0	0	0	0	0	0	0	0	1.46271
Npy	5e-06	0	2e-06	0	4e-06	0	2e-06	0	1.46362
Zbtb12	1e-06	0	0	0	1e-06	0	0	0	1.46399
Tmem59l	3e-06	2e-06	0	0	2e-06	1e-06	0	0	1.46486
Olfr1532-ps1	2e-06	0	0	0	2e-06	0	0	0	1.46852
Gm14692	0	0	0	0	0	0	0	0	1.47302
Gm1140	0	0	0	0	0	0	0	0	1.47302
Defb3	0	0	0	0	0	0	0	0	1.4739
Ighv11-1	2e-06	2e-06	0	0	2e-06	1e-06	0	0	1.47439
Slc35g2	1e-05	4e-06	1e-06	0	1e-05	3e-06	1e-06	0	1.47707
Flywch2	1.2e-05	1e-06	1e-06	1e-06	7e-06	1e-06	1e-06	1e-06	1.47974
S100a14	1.2e-05	3e-06	0	2e-06	1e-05	1e-06	0	1e-06	1.48054
Trim42	2e-06	0	0	0	1e-06	0	0	0	1.48103
9930012K11Rik	3e-06	0	0	0	2e-06	0	0	0	1.48263
Ankrd7	0	0	0	0	0	0	0	0	1.48641
Gm4761	2e-06	1e-06	0	0	2e-06	1e-06	0	0	1.48677
9130017K11Rik	3.5e-05	1e-06	0	6e-06	2.9e-05	0	0	3e-06	1.48858
Olfr262	5e-06	1e-06	0	1e-06	5e-06	1e-06	0	1e-06	1.48868
Tacstd2	1e-06	0	0	0	1e-06	0	0	0	1.48894
Zfp592	2.4e-05	4e-06	1e-06	3e-06	2.2e-05	1e-06	1e-06	1e-06	1.48945
Otp	4e-06	1e-06	0	1e-06	4e-06	0	0	1e-06	1.49185
Oprk1	1.8e-05	1e-06	1e-06	3e-06	1.8e-05	0	1e-06	2e-06	1.49296
Cmklr1	6e-06	2e-06	0	1e-06	5e-06	1e-06	0	0	1.49312
Xlr4b	2.4e-05	5e-06	1e-06	3e-06	2e-05	2e-06	1e-06	2e-06	1.49339
Ucma	3e-06	0	0	1e-06	2e-06	0	0	1e-06	1.49397
Chrna9	3e-06	1e-06	0	1e-06	3e-06	0	0	0	1.49441
Stx1a	4e-06	1e-06	0	0	2e-06	1e-06	0	0	1.49611
Col8a1	1.2e-05	3e-06	2e-06	1e-06	8e-06	2e-06	1e-06	0	1.49694
Smt3h2-ps2	2e-06	2e-06	0	0	2e-06	2e-06	0	0	1.50076
Rpl7a-ps8	3.1e-05	2e-06	4e-06	4e-06	2.9e-05	1e-06	4e-06	3e-06	1.50291
Galntl5	3e-06	1e-06	0	0	3e-06	0	0	0	1.50639
Slc26a4	3e-06	0	0	1e-06	2e-06	0	0	0	1.50723
Taar8b	0	0	0	0	0	0	0	0	1.51018
Wfdc21	3e-06	3e-06	0	0	3e-06	3e-06	0	0	1.51734
Npepl1	8.6e-05	1e-05	1.4e-05	7e-06	7.2e-05	3e-06	6e-06	5e-06	1.51739
D830039M14Rik	4e-06	0	0	1e-06	4e-06	0	0	0	1.51917
Gatsl3	6e-06	3e-06	1e-06	0	3e-06	1e-06	1e-06	0	1.51954
Nhej1	6e-06	6e-06	0	0	3e-06	4e-06	0	0	1.52032
Wfdc2	1.1e-05	1e-06	0	2e-06	1.1e-05	1e-06	0	2e-06	1.52033
Gm4825	1e-06	0	0	0	0	0	0	0	1.52245
Cd209a	4.3e-05	2.5e-05	7e-06	0	4.3e-05	1.1e-05	5e-06	0	1.52375
Vmn1r28	2e-06	1e-06	0	0	1e-06	0	0	0	1.52457
Olfr1509	9e-06	1e-06	1e-06	1e-06	9e-06	1e-06	1e-06	1e-06	1.52621
4930563M21Rik	3.1e-05	0	8e-06	2e-06	2.9e-05	0	6e-06	1e-06	1.52676
Wnt6	1e-06	1e-06	0	0	0	1e-06	0	0	1.5268
Gimap5	0.000119	8e-05	1.2e-05	3e-06	0.000114	6e-05	8e-06	2e-06	1.52855
Kbtbd4	2.2e-05	4e-06	3e-06	2e-06	1.6e-05	1e-06	1e-06	2e-06	1.52886
Kbtbd4	2.2e-05	4e-06	3e-06	2e-06	1.6e-05	1e-06	1e-06	2e-06	1.52886
Lrrc69	0	1e-06	0	0	0	0	0	0	1.52907
Vmn1r36	0	0	0	0	0	0	0	0	1.53074
Gm12463	3e-06	0	0	0	3e-06	0	0	0	1.53202
Hoxa4	5e-06	3e-06	1e-06	0	3e-06	2e-06	0	0	1.5349
Apba2	2.8e-05	1e-06	3e-06	4e-06	1.8e-05	1e-06	1e-06	3e-06	1.53627
4930562F07Rik	1.4e-05	2e-06	0	3e-06	1.1e-05	1e-06	0	2e-06	1.53639
Gm16477	4.1e-05	1e-06	7e-06	4e-06	3.4e-05	1e-06	5e-06	4e-06	1.53657
Bhlhe22	1e-06	0	0	0	0	0	0	0	1.53721
Zfp61	2.4e-05	1e-06	1e-06	4e-06	2.1e-05	1e-06	1e-06	2e-06	1.53732
Smim18	3e-06	1e-06	0	0	3e-06	1e-06	0	0	1.53822
Fbln2	1.6e-05	3e-06	3e-06	1e-06	1e-05	1e-06	3e-06	0	1.54309
Olfr1133	5e-06	1e-06	1e-06	0	5e-06	1e-06	1e-06	0	1.54318
Ddx4	1.1e-05	1e-06	1e-06	2e-06	1e-05	0	1e-06	1e-06	1.54531
Fam131c	4e-06	0	0	1e-06	4e-06	0	0	1e-06	1.547
Smcp	3e-06	0	1e-06	0	3e-06	0	0	0	1.54971
Gm16372	1e-06	1e-06	0	0	1e-06	1e-06	0	0	1.55063
Cep68	1.5e-05	2e-06	3e-06	1e-06	1.4e-05	1e-06	2e-06	1e-06	1.55219
Rhbg	1.5e-05	5e-06	1e-06	2e-06	1e-05	2e-06	1e-06	1e-06	1.55304
E330021D16Rik	1e-06	0	0	0	1e-06	0	0	0	1.55377
Clec1b	1.9e-05	1.6e-05	0	1e-06	1.5e-05	1.3e-05	0	1e-06	1.55466
1700012P22Rik	0	0	0	0	0	0	0	0	1.55631
Araf	0.000548	8.2e-05	8e-05	6.3e-05	0.000482	1.4e-05	1.6e-05	1.5e-05	1.55643
Gfi1b	0	0	0	0	0	0	0	0	1.55738
Actc1	5e-06	0	1e-06	1e-06	4e-06	0	1e-06	1e-06	1.56053
1810062G17Rik	2e-06	1e-06	0	0	1e-06	1e-06	0	0	1.56135
Lpar3	9e-06	5e-06	1e-06	1e-06	6e-06	2e-06	0	0	1.56155
En1	4e-06	0	0	1e-06	4e-06	0	0	1e-06	1.56242
Erlec1	0.000114	3.6e-05	1.9e-05	9e-06	8.9e-05	1e-05	9e-06	4e-06	1.56249
Glrx5	0.000215	2.9e-05	1.6e-05	3.6e-05	0.000184	8e-06	8e-06	1.4e-05	1.56369
Asgr2	6e-06	1e-06	1e-06	1e-06	5e-06	1e-06	1e-06	0	1.5637
Atmin	1.6e-05	2e-06	4e-06	1e-06	1.3e-05	1e-06	2e-06	1e-06	1.56432
Ighv1-18	1e-06	1e-06	0	0	1e-06	1e-06	0	0	1.56587
Fabp12	7e-06	1e-06	1e-06	1e-06	6e-06	1e-06	1e-06	0	1.56689
A430089I19Rik	1e-06	0	0	0	1e-06	0	0	0	1.56803
1700014D04Rik	2e-06	0	0	0	2e-06	0	0	0	1.56927
Erich2	2.4e-05	2e-06	1e-06	5e-06	2.3e-05	2e-06	1e-06	3e-06	1.57018
Ttc9	2e-06	2e-06	0	0	2e-06	1e-06	0	0	1.57041
Ruvbl2	0.00018	5.2e-05	2.9e-05	1.6e-05	0.000129	2.3e-05	1.3e-05	9e-06	1.57133
Rps19-ps4	1.5e-05	1.6e-05	0	1e-06	1e-05	1.5e-05	0	1e-06	1.57194
2010109A12Rik	2.1e-05	7e-06	3e-06	2e-06	1.9e-05	5e-06	2e-06	1e-06	1.57229
Hexa	6.1e-05	1.7e-05	7e-06	7e-06	2.4e-05	4e-06	2e-06	3e-06	1.57244
Zfx	1.9e-05	4e-06	3e-06	2e-06	1.5e-05	1e-06	1e-06	1e-06	1.57408
Ftcd	1e-06	0	0	0	1e-06	0	0	0	1.5764
Plk5	1e-06	0	0	0	1e-06	0	0	0	1.57812
Eva1a	3.6e-05	1e-06	1e-05	3e-06	3.1e-05	1e-06	6e-06	1e-06	1.57903
Luzp4	1e-06	1e-06	0	0	1e-06	0	0	0	1.5809
2310002L09Rik	8e-06	1e-06	0	2e-06	8e-06	1e-06	0	1e-06	1.58187
Nr1h3	0.000135	4.1e-05	2.1e-05	1.3e-05	0.000108	1e-05	1.1e-05	5e-06	1.58252
Olfr1367	2e-06	0	0	0	2e-06	0	0	0	1.58253
Oma1	4e-05	1.2e-05	2e-06	7e-06	2.2e-05	5e-06	1e-06	2e-06	1.58254
Vmn1r167	1e-06	1e-06	0	0	1e-06	1e-06	0	0	1.58419
1700016H13Rik	1e-06	1e-06	0	0	1e-06	0	0	0	1.58667
Sgcg	5e-06	6e-06	0	0	5e-06	5e-06	0	0	1.58913
Arhgef26	0.000125	8e-06	2.5e-05	1.4e-05	0.000121	3e-06	1e-05	5e-06	1.58996
Begain	8e-06	1e-06	0	2e-06	6e-06	1e-06	0	1e-06	1.59205
Timm50	0.000181	3e-05	2.1e-05	2.7e-05	0.00015	1.2e-05	1.4e-05	1.3e-05	1.5921
Esm1	3e-06	3e-06	0	0	3e-06	1e-06	0	0	1.59262
Snx31	6e-06	1e-06	0	1e-06	6e-06	1e-06	0	1e-06	1.59371
B9d2	8e-06	4e-06	0	1e-06	3e-06	2e-06	0	1e-06	1.5938
Tmed6	1.1e-05	5e-06	2e-06	1e-06	9e-06	5e-06	1e-06	1e-06	1.5952
Vsig1	1e-06	0	0	0	1e-06	0	0	0	1.59545
Cym	9e-06	2e-06	2e-06	1e-06	8e-06	2e-06	1e-06	0	1.59572
Smim26	0.000147	1.9e-05	4e-06	3.1e-05	0.000133	1e-05	3e-06	2.2e-05	1.59574
Csf3	0	0	0	0	0	0	0	0	1.59618
Tnfrsf18	3.2e-05	3.9e-05	2e-06	1e-06	3.2e-05	1.3e-05	2e-06	1e-06	1.6
Gm9905	3e-06	4e-06	0	0	3e-06	4e-06	0	0	1.60374
S100a8	2e-06	0	1e-06	0	2e-06	0	1e-06	0	1.60531
P2ry6	7.6e-05	1.8e-05	1.5e-05	7e-06	7.2e-05	1.1e-05	1.1e-05	3e-06	1.60573
Arhgef17	8e-06	2e-06	1e-06	1e-06	6e-06	1e-06	0	0	1.60621
Nrarp	3.5e-05	9e-06	4e-06	5e-06	2.1e-05	3e-06	2e-06	3e-06	1.60762
Rgs16	2e-06	0	0	0	2e-06	0	0	0	1.60772
Adipoq	4.6e-05	7e-06	1.6e-05	1e-06	4e-05	6e-06	1.6e-05	1e-06	1.60801
Gm10152	2e-06	0	0	1e-06	2e-06	0	0	0	1.60804
Foxi1	2e-06	0	0	0	2e-06	0	0	0	1.60947
Gm17689	2e-06	3e-06	0	0	1e-06	2e-06	0	0	1.61094
Gm8817	5e-06	6e-06	0	0	3e-06	3e-06	0	0	1.61291
Olfr1317	2e-06	0	0	0	2e-06	0	0	0	1.61295
Calb2	1e-06	0	0	0	1e-06	0	0	0	1.61417
Fcf1	0.00025	4.5e-05	3.8e-05	3.5e-05	0.000186	2.3e-05	1.7e-05	1.4e-05	1.61429
Olfr1496	3e-06	0	0	0	3e-06	0	0	0	1.6149
Lingo2	2.3e-05	1.5e-05	2e-06	2e-06	2.3e-05	1.3e-05	1e-06	1e-06	1.61496
Mov10l1	3e-06	1e-06	0	1e-06	2e-06	0	0	0	1.61522
Vmn1r132	3e-06	1e-06	0	1e-06	2e-06	1e-06	0	1e-06	1.61554
Snap25	1.2e-05	3e-06	2e-06	1e-06	9e-06	2e-06	1e-06	1e-06	1.6173
Zmynd10	0	0	0	0	0	0	0	0	1.61761
Ret	4e-06	0	0	1e-06	1e-06	0	0	1e-06	1.61836
Traj18	0.000179	0	8e-05	0	0.000179	0	8e-05	0	1.61875
Acan	2e-06	1e-06	0	0	1e-06	0	0	0	1.61915
BC049352	6e-06	5e-06	0	1e-06	4e-06	3e-06	0	0	1.61947
Gm4910	5e-06	2e-06	0	1e-06	5e-06	2e-06	0	1e-06	1.61956
Rnf144b	6e-06	2e-06	0	1e-06	3e-06	1e-06	0	0	1.61973
Nmbr	2.1e-05	2e-06	6e-06	2e-06	2e-05	1e-06	3e-06	1e-06	1.61992
Adam4	2e-06	1e-06	0	0	2e-06	1e-06	0	0	1.62426
9330151L19Rik	1.4e-05	5e-06	2e-06	2e-06	9e-06	2e-06	1e-06	1e-06	1.6253
Zfp616	8e-06	1e-06	1e-06	1e-06	8e-06	0	1e-06	1e-06	1.62537
Rps10-ps1	1e-06	0	0	0	0	0	0	0	1.62555
Lama3	1.4e-05	3e-06	1e-06	3e-06	1.3e-05	1e-06	1e-06	2e-06	1.62735
Trpc7	2e-06	0	1e-06	0	1e-06	0	1e-06	0	1.62944
Tspyl4	7.6e-05	2.4e-05	3e-06	1.5e-05	6.5e-05	1.4e-05	3e-06	7e-06	1.62962
Kif18b	1e-05	5e-06	0	2e-06	9e-06	3e-06	0	1e-06	1.63006
Tefm	1.8e-05	7e-06	1e-06	3e-06	1.1e-05	4e-06	1e-06	1e-06	1.63189
Cttnbp2nl	1.2e-05	4e-06	2e-06	1e-06	7e-06	2e-06	1e-06	1e-06	1.63399
Ighv6-6	1.4e-05	1e-06	0	4e-06	1.4e-05	1e-06	0	3e-06	1.63415
Aspg	4.1e-05	5e-06	1.2e-05	3e-06	3.2e-05	3e-06	1.2e-05	2e-06	1.63461
Sult3a2	6e-06	1e-06	1e-06	1e-06	5e-06	0	1e-06	0	1.63516
Ptprv	9e-06	8e-06	1e-06	1e-06	8e-06	5e-06	0	1e-06	1.63552
Ascl2	8e-06	0	2e-06	1e-06	6e-06	0	1e-06	1e-06	1.63597
Vmn1r124	2e-06	1e-06	0	0	2e-06	1e-06	0	0	1.63649
Gm10655	0	0	0	0	0	0	0	0	1.63695
Ugt2a2	0	0	0	0	0	0	0	0	1.63761
Ispd	2.4e-05	3e-06	1e-06	5e-06	1.7e-05	2e-06	1e-06	3e-06	1.63767
Ecel1	4e-06	4e-06	1e-06	0	4e-06	3e-06	1e-06	0	1.63805
Dmp1	4e-06	1e-06	0	1e-06	3e-06	1e-06	0	0	1.63815
Csk	0.000123	4e-05	2.5e-05	1.3e-05	9.2e-05	9e-06	8e-06	3e-06	1.63916
1700026J12Rik	1e-06	1e-06	0	0	1e-06	0	0	0	1.64177
Bcl6b	2e-06	1e-06	0	0	2e-06	1e-06	0	0	1.642
Fam124a	2.1e-05	3e-06	2e-06	4e-06	2e-05	2e-06	2e-06	2e-06	1.64245
Plpp4	3e-06	0	0	1e-06	3e-06	0	0	1e-06	1.64249
Gbx1	0	0	0	0	0	0	0	0	1.64298
Lce1g	1.1e-05	0	2e-06	2e-06	1.1e-05	0	2e-06	2e-06	1.64357
Klra5	4e-06	1e-06	0	1e-06	4e-06	1e-06	0	1e-06	1.64428
Tsr2	3.3e-05	9e-06	1.1e-05	1e-06	2.9e-05	3e-06	6e-06	1e-06	1.64433
Chst11	3e-06	1e-06	0	1e-06	1e-06	1e-06	0	0	1.64491
Gm2004	1e-06	0	0	0	1e-06	0	0	0	1.64511
Cyp4a29	2e-06	0	0	0	1e-06	0	0	0	1.64528
Tas2r103	2e-06	0	0	0	2e-06	0	0	0	1.6461
Hist1h2ak	0	0	0	0	0	0	0	0	1.64743
Tlr6	4e-06	0	0	1e-06	4e-06	0	0	1e-06	1.65309
Zfp579	0.000184	2.7e-05	1.8e-05	3.7e-05	0.000145	1.7e-05	7e-06	3e-05	1.65359
Rdh5	2.4e-05	5e-06	1e-06	5e-06	9e-06	3e-06	1e-06	2e-06	1.65413
1700123L14Rik	1e-06	0	0	0	1e-06	0	0	0	1.65424
Rgr	3e-06	1e-06	1e-06	0	3e-06	1e-06	1e-06	0	1.655
Trim55	3e-06	0	1e-06	0	2e-06	0	1e-06	0	1.65779
Dip2b	2.6e-05	4e-06	2e-06	5e-06	2.1e-05	1e-06	1e-06	2e-06	1.65852
Lalba	0	1e-06	0	0	0	1e-06	0	0	1.65997
Gm6654	5e-06	1e-06	1e-06	1e-06	4e-06	1e-06	1e-06	1e-06	1.66027
Gm10766	9e-06	3e-06	0	2e-06	9e-06	2e-06	0	2e-06	1.66086
Zfp677	6e-06	2e-06	1e-06	1e-06	5e-06	1e-06	1e-06	1e-06	1.6617
Ighv8-5	1e-06	1e-06	0	0	1e-06	1e-06	0	0	1.66534
Fam167b	2e-06	1e-06	0	0	2e-06	1e-06	0	0	1.66624
Clec10a	1.3e-05	8e-06	3e-06	1e-06	1.3e-05	5e-06	2e-06	1e-06	1.66649
Efna3	3e-06	0	0	1e-06	3e-06	0	0	1e-06	1.66676
Stk11ip	2.4e-05	4e-06	4e-06	4e-06	1.5e-05	2e-06	2e-06	2e-06	1.66725
Gm5614	3e-06	4e-06	0	0	2e-06	2e-06	0	0	1.6674
4930578C19Rik	2e-06	0	0	0	1e-06	0	0	0	1.66752
Inpp5j	1e-05	5e-06	1e-06	2e-06	6e-06	4e-06	1e-06	0	1.66846
Mroh7	8e-06	1e-06	1e-06	1e-06	5e-06	1e-06	1e-06	1e-06	1.66864
Vps45	2.7e-05	1.8e-05	5e-06	2e-06	1.6e-05	1e-05	4e-06	1e-06	1.66984
Xlr4c	1.4e-05	1.1e-05	2e-06	2e-06	7e-06	6e-06	1e-06	1e-06	1.67016
Kcnt1	8e-06	3e-06	1e-06	2e-06	8e-06	2e-06	0	1e-06	1.67079
Ighv9-2	0	0	0	0	0	0	0	0	1.67113
Notum	1e-06	0	0	0	1e-06	0	0	0	1.6713
Igkv14-126	0	1e-06	0	0	0	1e-06	0	0	1.6714
Pbx2	4e-05	8e-06	5e-06	8e-06	1.2e-05	2e-06	2e-06	2e-06	1.67222
Fbll1	2e-06	0	0	0	2e-06	0	0	0	1.6724
Sct	0.000339	0.000142	1.7e-05	6.8e-05	0.000273	8.6e-05	1e-05	3e-05	1.67327
Sox14	3e-06	0	0	1e-06	3e-06	0	0	1e-06	1.67458
Zfp946	4.3e-05	6e-06	1.3e-05	4e-06	2.8e-05	3e-06	7e-06	2e-06	1.67504
Ints1	9.9e-05	2.3e-05	1.2e-05	1.9e-05	5.4e-05	6e-06	5e-06	9e-06	1.6754
Ing2	2e-05	8e-06	1e-06	4e-06	4e-06	3e-06	1e-06	2e-06	1.67545
Pitx1	1.7e-05	9e-06	0	4e-06	1.1e-05	8e-06	0	2e-06	1.67602
Srpk3	4e-06	1e-06	0	1e-06	4e-06	1e-06	0	1e-06	1.67746
Rdx	3.4e-05	8e-06	1e-05	3e-06	3e-05	4e-06	5e-06	1e-06	1.678
Pcdhb7	6e-06	2e-06	2e-06	1e-06	6e-06	1e-06	1e-06	0	1.67834
Tmod4	7e-06	6e-06	1e-06	1e-06	7e-06	4e-06	0	1e-06	1.67844
Zscan4f	6e-06	2e-06	0	1e-06	4e-06	1e-06	0	1e-06	1.67916
H2al1e	2e-06	0	0	1e-06	2e-06	0	0	1e-06	1.6793
Mptx1	2e-06	2e-06	0	0	1e-06	2e-06	0	0	1.67974
4930523C07Rik	4e-05	1.5e-05	1.3e-05	2e-06	2.9e-05	8e-06	6e-06	1e-06	1.68036
4930597O21Rik	3e-06	1e-06	1e-06	0	2e-06	1e-06	1e-06	0	1.68062
Wdr95	3e-06	0	0	1e-06	2e-06	0	0	1e-06	1.6807
Gm13146	3e-06	0	0	1e-06	3e-06	0	0	1e-06	1.68241
Bmyc	8e-06	1.1e-05	1e-06	0	3e-06	7e-06	0	0	1.68295
Fam222a	2e-06	0	0	0	1e-06	0	0	0	1.68386
Ccrl2	7e-06	8e-06	1e-06	0	3e-06	5e-06	1e-06	0	1.68479
Nt5e	7.6e-05	8e-06	5e-06	1.9e-05	7.3e-05	3e-06	2e-06	1e-05	1.68599
Cul7	1e-05	4e-06	2e-06	1e-06	3e-06	2e-06	2e-06	1e-06	1.68735
Urb1	1.2e-05	2e-06	2e-06	2e-06	9e-06	1e-06	1e-06	1e-06	1.68811
Gm10658	2e-06	2e-06	0	0	1e-06	1e-06	0	0	1.68896
Rnf26	0	0	0	0	0	0	0	0	1.68909
E130006D01Rik	0	1e-06	0	0	0	0	0	0	1.68967
Prr23a1	0	0	0	0	0	0	0	0	1.69025
Smarcc2	2.1e-05	1e-05	6e-06	2e-06	1.3e-05	2e-06	2e-06	1e-06	1.69048
Gm16401	1e-06	0	0	0	1e-06	0	0	0	1.69073
Sult1c2	2e-06	3e-06	0	0	2e-06	2e-06	0	0	1.69135
Vmn1r117	0	0	0	0	0	0	0	0	1.6921
Yeats4	7.4e-05	1.9e-05	1.4e-05	1.2e-05	3e-05	6e-06	7e-06	6e-06	1.69271
Ccdc166	1.3e-05	0	0	4e-06	1.1e-05	0	0	2e-06	1.69351
Glis2	1.6e-05	4e-06	1e-06	4e-06	9e-06	1e-06	1e-06	2e-06	1.69371
Cdc34b	3e-06	0	0	1e-06	3e-06	0	0	0	1.69427
Snai3	3e-06	2e-06	0	1e-06	3e-06	1e-06	0	1e-06	1.6943
Slc17a4	4.4e-05	1e-05	1.2e-05	5e-06	2.8e-05	4e-06	8e-06	2e-06	1.69512
Gpr153	2e-05	1.3e-05	1e-06	4e-06	1e-05	1.1e-05	1e-06	3e-06	1.69624
Sept8	9e-06	3e-06	1e-06	2e-06	4e-06	1e-06	0	1e-06	1.69705
Sele	1e-06	0	0	0	1e-06	0	0	0	1.69717
Acvr1	7e-06	3e-06	1e-06	1e-06	3e-06	1e-06	1e-06	1e-06	1.69751
Gm11517	5e-06	2e-06	0	1e-06	5e-06	1e-06	0	1e-06	1.69775
Dmrt1	1e-06	0	0	0	1e-06	0	0	0	1.69978
Olfr1411	1e-06	0	0	0	1e-06	0	0	0	1.69992
Spred2	3.4e-05	8e-06	3e-06	8e-06	1.3e-05	3e-06	1e-06	6e-06	1.69994
Wdr41	3.4e-05	2e-06	8e-06	6e-06	2.5e-05	1e-06	4e-06	3e-06	1.70095
Fam174b	1.9e-05	4e-06	7e-06	2e-06	8e-06	1e-06	4e-06	1e-06	1.70123
Gm5072	1e-06	0	0	0	1e-06	0	0	0	1.70144
Gm8914	1e-06	0	0	0	1e-06	0	0	0	1.70144
Pram1	1.4e-05	2.8e-05	1e-06	0	1.3e-05	1.9e-05	1e-06	0	1.70191
Tert	1.3e-05	2e-06	2e-06	3e-06	1.2e-05	1e-06	1e-06	1e-06	1.70243
Rhbdf2	1.1e-05	3e-06	1e-06	2e-06	8e-06	1e-06	1e-06	2e-06	1.70407
Vmn1r149	0	0	0	0	0	0	0	0	1.70469
Ccdc151	1e-06	0	0	0	1e-06	0	0	0	1.70595
Zfp105	1e-06	0	0	0	1e-06	0	0	0	1.70613
1810065E05Rik	1e-05	1e-06	3e-06	1e-06	9e-06	1e-06	3e-06	1e-06	1.70877
Olfr168	5e-06	0	1e-06	1e-06	5e-06	0	0	1e-06	1.71046
Olah	2e-06	0	0	1e-06	2e-06	0	0	0	1.71053
Frem3	0	0	0	0	0	0	0	0	1.71057
Enho	2e-06	2e-06	0	0	1e-06	1e-06	0	0	1.71239
Scg2	1.2e-05	1e-06	6e-06	0	9e-06	0	6e-06	0	1.71262
Rps6kl1	2e-05	7e-06	6e-06	2e-06	1.3e-05	3e-06	5e-06	1e-06	1.71378
Zfp965	8e-06	1e-06	1e-06	2e-06	3e-06	1e-06	1e-06	1e-06	1.71484
Parp11	7e-05	1e-05	6e-06	1.7e-05	4.6e-05	3e-06	2e-06	6e-06	1.71504
Kndc1	1.9e-05	4e-06	3e-06	4e-06	1.8e-05	2e-06	2e-06	3e-06	1.71551
Steap4	5e-06	0	2e-06	0	4e-06	0	2e-06	0	1.71654
Ighg3	5e-06	6e-06	0	1e-06	4e-06	5e-06	0	1e-06	1.71675
Gm5134	1.1e-05	4e-06	3e-06	1e-06	7e-06	2e-06	2e-06	1e-06	1.71782
Armc10	1.7e-05	6e-06	3e-06	3e-06	8e-06	3e-06	1e-06	1e-06	1.7179
Cd48	0.000127	7.7e-05	2.2e-05	1.8e-05	0.000109	4.4e-05	1.8e-05	9e-06	1.71804
Ntsr2	3e-06	1e-06	0	1e-06	3e-06	0	0	1e-06	1.71837
Slc44a3	0.000107	1.1e-05	3.8e-05	1.1e-05	8.2e-05	5e-06	3.1e-05	5e-06	1.71896
Gm8994	1e-06	1e-06	0	0	1e-06	1e-06	0	0	1.71905
Chst14	4e-06	1e-06	1e-06	0	2e-06	1e-06	1e-06	0	1.71949
Mpo	5e-06	1e-06	2e-06	0	4e-06	1e-06	1e-06	0	1.72035
Gata2	6e-06	4e-06	0	1e-06	3e-06	2e-06	0	1e-06	1.72147
Slc7a5	7e-06	6e-06	2e-06	0	3e-06	3e-06	1e-06	0	1.72293
Prrt2	3e-06	0	1e-06	0	2e-06	0	0	0	1.7233
Gm10340	3e-06	0	1e-06	1e-06	3e-06	0	0	1e-06	1.72372
Sncb	3e-06	1e-06	0	1e-06	3e-06	0	0	1e-06	1.72516
Mical3	8.7e-05	2.6e-05	1.9e-05	1.4e-05	7.5e-05	1.6e-05	8e-06	5e-06	1.72887
Gp9	0	0	0	0	0	0	0	0	1.72965
Bphl	6.7e-05	2.5e-05	2.6e-05	4e-06	4.9e-05	1e-05	1.8e-05	2e-06	1.73025
Vmn1r31	4e-06	1e-06	1e-06	1e-06	4e-06	1e-06	1e-06	1e-06	1.73027
Spc25	2.8e-05	9e-06	0	8e-06	8e-06	3e-06	0	3e-06	1.73115
Sh2d1b1	4e-06	3e-06	1e-06	0	3e-06	1e-06	1e-06	0	1.73156
Taf1c	7e-06	1e-06	1e-06	2e-06	6e-06	1e-06	1e-06	1e-06	1.73196
Mageb16	1e-06	0	0	0	1e-06	0	0	0	1.73198
Svs6	2e-06	0	0	1e-06	2e-06	0	0	1e-06	1.73233
Spaca7	4e-06	2e-06	1e-06	0	3e-06	1e-06	1e-06	0	1.73302
Gm4995	0	0	0	0	0	0	0	0	1.73751
Gm12943	0	0	0	0	0	0	0	0	1.73761
Ssu2	4e-06	2e-06	1e-06	0	4e-06	2e-06	1e-06	0	1.73824
Tcrg-C2	4.6e-05	1.4e-05	1.5e-05	5e-06	3e-05	8e-06	5e-06	3e-06	1.73863
Tmem145	0	0	0	0	0	0	0	0	1.73869
4921511C20Rik	0	0	0	0	0	0	0	0	1.73944
Slc26a11	2.2e-05	1e-06	3e-06	5e-06	2.1e-05	1e-06	2e-06	5e-06	1.73967
Map2k5	2.5e-05	4e-06	8e-06	3e-06	2.4e-05	2e-06	4e-06	2e-06	1.74004
Olfr1251	2e-06	1e-06	0	0	2e-06	0	0	0	1.7408
Gpr62	0	1e-06	0	0	0	0	0	0	1.74113
Mybph	1e-06	1e-06	0	0	1e-06	1e-06	0	0	1.74155
Taar6	0	0	0	0	0	0	0	0	1.74161
Sema7a	1.2e-05	1e-06	2e-06	3e-06	4e-06	1e-06	1e-06	2e-06	1.74173
Mrpl21	0.000187	8.1e-05	5.7e-05	2e-05	8.6e-05	3.2e-05	2.9e-05	7e-06	1.74225
Olfr1166	1e-06	1e-06	0	0	1e-06	0	0	0	1.74383
Aplnr	1.9e-05	3e-05	3e-06	1e-06	1.2e-05	1.3e-05	3e-06	1e-06	1.74397
Capn5	1.6e-05	8e-06	3e-06	3e-06	5e-06	3e-06	2e-06	2e-06	1.74413
Dusp11	5.5e-05	1.8e-05	1.1e-05	1e-05	3.1e-05	5e-06	3e-06	4e-06	1.74468
Nudt22	8.7e-05	1.8e-05	1.2e-05	2e-05	4.2e-05	1e-05	8e-06	8e-06	1.74602
Plcl1	4e-06	1e-06	1e-06	1e-06	2e-06	0	1e-06	0	1.74677
Phf11b	4e-06	1e-05	0	0	4e-06	9e-06	0	0	1.74717
Deup1	7e-06	1e-06	1e-06	2e-06	7e-06	0	1e-06	1e-06	1.74823
Gm7052	3e-06	0	0	1e-06	2e-06	0	0	1e-06	1.74826
H2-M10.4	2e-06	1e-06	1e-06	0	2e-06	1e-06	1e-06	0	1.7484
AC122273.1	0	1e-06	0	0	0	1e-06	0	0	1.74863
Trim32	1.9e-05	4e-06	4e-06	4e-06	1e-05	2e-06	2e-06	2e-06	1.75
Kat6b	4.3e-05	1.6e-05	9e-06	8e-06	3.7e-05	7e-06	2e-06	3e-06	1.75069
Fbxo33	0.000326	5.4e-05	5.3e-05	7.4e-05	0.000184	1.5e-05	3e-05	4.3e-05	1.75164
Gm3373	1e-06	4e-06	0	0	1e-06	3e-06	0	0	1.75177
4932443L11Rik	3e-06	0	0	1e-06	2e-06	0	0	0	1.75292
Mamdc4	3e-06	3e-06	0	1e-06	2e-06	2e-06	0	0	1.75397
Vtn	1e-06	1e-06	0	0	1e-06	1e-06	0	0	1.75461
Rd3	1e-06	0	0	0	0	0	0	0	1.75583
Rd3	1e-06	0	0	0	0	0	0	0	1.75583
Trmt5	2.8e-05	3.9e-05	1e-06	5e-06	2.7e-05	3e-05	1e-06	3e-06	1.75606
Olfr513	1e-05	1e-06	3e-06	1e-06	1e-05	0	3e-06	1e-06	1.75737
Rpf2	2.9e-05	5e-06	3e-06	8e-06	1.2e-05	2e-06	2e-06	3e-06	1.75805
Cyp26b1	8e-06	3e-06	2e-06	1e-06	5e-06	2e-06	2e-06	1e-06	1.75815
Rpl5-ps2	6e-06	3e-06	0	2e-06	6e-06	1e-06	0	1e-06	1.7595
Gm11008	3e-06	2e-06	1e-06	0	3e-06	2e-06	1e-06	0	1.75967
C4b	0.000168	3.6e-05	4e-05	3.1e-05	9.4e-05	1.3e-05	2.5e-05	2e-05	1.75971
Tubb1	0	0	0	0	0	0	0	0	1.75987
Cbll1	2e-05	1.7e-05	2e-06	4e-06	7e-06	5e-06	1e-06	1e-06	1.76055
Gtf3c6	0.000188	7e-05	5e-05	2.9e-05	0.000109	3.7e-05	2e-05	1.9e-05	1.76062
Asb14	2e-06	0	0	1e-06	2e-06	0	0	0	1.76141
Fosb	3e-06	1e-06	0	1e-06	2e-06	0	0	1e-06	1.76153
Gm3424	0	0	0	0	0	0	0	0	1.76235
Gem	1e-05	8e-06	1e-06	2e-06	6e-06	3e-06	0	1e-06	1.76302
1700067K01Rik	2e-06	1e-06	0	1e-06	2e-06	1e-06	0	1e-06	1.7646
Sostdc1	2e-06	0	0	1e-06	2e-06	0	0	0	1.76654
Crebrf	4.8e-05	6e-06	1.2e-05	9e-06	3.5e-05	1e-06	6e-06	2e-06	1.76757
Fam83c	3e-06	1e-06	1e-06	1e-06	2e-06	1e-06	0	0	1.76842
Gm10138	2.1e-05	5e-06	3e-06	5e-06	7e-06	1e-06	1e-06	2e-06	1.76878
Pnisr	0.000347	0.000152	6.4e-05	6.9e-05	0.000116	2.6e-05	1.7e-05	2.5e-05	1.7695
Adora2a	1e-06	4e-06	0	0	1e-06	2e-06	0	0	1.76951
Rhox3e	3e-06	2e-06	1e-06	0	2e-06	2e-06	1e-06	0	1.77051
Lrrk1	3.1e-05	2.4e-05	4e-06	6e-06	2.3e-05	1.2e-05	1e-06	2e-06	1.77208
Gm5617	4.1e-05	7.6e-05	9e-06	1e-06	2e-05	4.4e-05	9e-06	1e-06	1.77283
Ugt2b1	1e-06	0	0	0	1e-06	0	0	0	1.77332
Acp7	2e-06	0	0	1e-06	1e-06	0	0	0	1.77344
Ccl11	4.6e-05	0.000113	4e-06	2e-06	2.2e-05	9.7e-05	2e-06	2e-06	1.77367
Meox2	2e-06	0	1e-06	0	2e-06	0	1e-06	0	1.77392
Traf3ip3	5.9e-05	6.5e-05	1.4e-05	6e-06	5.1e-05	2.1e-05	1.2e-05	3e-06	1.77399
Icam4	0	0	0	0	0	0	0	0	1.7751
Rapsn	1e-06	3e-06	0	0	1e-06	3e-06	0	0	1.77525
Rapsn	1e-06	3e-06	0	0	1e-06	3e-06	0	0	1.77525
Tbx6	3e-06	5e-06	1e-06	0	2e-06	3e-06	1e-06	0	1.77563
Arl14ep	1.3e-05	5e-06	3e-06	3e-06	6e-06	2e-06	1e-06	1e-06	1.77648
Olfr1229	2e-06	1e-06	0	1e-06	2e-06	0	0	1e-06	1.77685
Dclk3	2e-06	1e-06	0	1e-06	2e-06	0	0	0	1.77975
Lzic	1.9e-05	1.5e-05	5e-06	3e-06	1e-05	5e-06	4e-06	1e-06	1.78127
Myl6b	4e-06	3e-06	1e-06	0	3e-06	2e-06	1e-06	0	1.78151
Hes5	0	0	0	0	0	0	0	0	1.78195
Zfp353-ps	0	0	0	0	0	0	0	0	1.78239
Stmn2	1e-05	2e-06	0	3e-06	7e-06	2e-06	0	1e-06	1.7832
Nhlrc1	1e-06	0	0	0	1e-06	0	0	0	1.78423
Gm38399	2e-06	1e-06	0	0	2e-06	1e-06	0	0	1.78468
Gm11756	0	0	0	0	0	0	0	0	1.78475
Hist1h2bb	2e-06	0	0	1e-06	2e-06	0	0	1e-06	1.78647
Cabp5	4e-06	1e-06	1e-06	1e-06	3e-06	1e-06	0	0	1.78687
Gramd4	1.8e-05	1.3e-05	3e-06	3e-06	9e-06	5e-06	1e-06	2e-06	1.78731
Syce2	1.3e-05	2e-06	1e-06	4e-06	1e-05	1e-06	1e-06	3e-06	1.78762
Aldh3a1	1e-06	0	0	0	1e-06	0	0	0	1.78836
Ddias	8e-06	3e-06	0	2e-06	6e-06	1e-06	0	2e-06	1.78861
Sln	4e-06	0	0	1e-06	4e-06	0	0	1e-06	1.78994
2010107G23Rik	3.1e-05	1.6e-05	6e-06	6e-06	9e-06	6e-06	3e-06	5e-06	1.79007
Slc7a3	5e-06	1e-06	0	2e-06	4e-06	0	0	1e-06	1.79018
Zswim1	5e-06	0	0	1e-06	2e-06	0	0	1e-06	1.79053
Phka2	5e-06	1e-06	1e-06	1e-06	3e-06	0	0	1e-06	1.79072
Lrfn2	1e-06	0	0	0	0	0	0	0	1.79163
6430503K07Rik	2e-06	0	0	1e-06	2e-06	0	0	1e-06	1.7933
Hoxa2	4e-06	1e-06	2e-06	0	3e-06	0	1e-06	0	1.79392
Olfr202	2e-06	0	0	1e-06	2e-06	0	0	1e-06	1.79431
Cnksr3	7e-06	4e-06	2e-06	1e-06	2e-06	2e-06	1e-06	1e-06	1.79439
Ass1	6e-06	2e-06	0	2e-06	4e-06	1e-06	0	1e-06	1.79448
Tinag	1e-05	3e-06	3e-06	2e-06	5e-06	2e-06	1e-06	1e-06	1.7948
Cd2	5e-06	1e-06	0	2e-06	3e-06	1e-06	0	2e-06	1.79495
Muc6	4e-06	1e-06	0	1e-06	3e-06	0	0	1e-06	1.79572
Phf12	3.4e-05	2.3e-05	1.6e-05	1e-06	1.9e-05	1.3e-05	8e-06	1e-06	1.79723
Ivl	1e-06	0	0	0	1e-06	0	0	0	1.79757
A330070K13Rik	1e-06	1e-06	1e-06	0	1e-06	1e-06	1e-06	0	1.79806
Gnb3	4e-06	8e-06	1e-06	0	3e-06	6e-06	1e-06	0	1.79809
Nkx2-6	2e-06	0	1e-06	0	2e-06	0	1e-06	0	1.79834
Sox6	4.5e-05	6e-06	8e-06	1.2e-05	3.9e-05	2e-06	2e-06	7e-06	1.80013
Vmn1r127	1e-06	2e-06	0	0	1e-06	2e-06	0	0	1.80091
Kcns3	1.3e-05	1e-06	2e-06	4e-06	9e-06	0	1e-06	2e-06	1.80096
Slc25a37	0.000109	1.4e-05	2e-05	2.7e-05	8.3e-05	5e-06	1.1e-05	1e-05	1.80097
Klra1	1.2e-05	1e-06	1e-06	4e-06	1.2e-05	0	1e-06	3e-06	1.80125
Gdap1l1	1e-06	3e-06	0	0	1e-06	2e-06	0	0	1.80144
Olfr1216	3e-05	2e-06	2e-06	1e-05	3e-05	1e-06	1e-06	4e-06	1.80247
Kiz	1.3e-05	1.1e-05	4e-06	2e-06	1e-05	2e-06	2e-06	1e-06	1.80297
Eif1-ps3	7e-06	1e-05	1e-06	1e-06	6e-06	8e-06	0	1e-06	1.80349
Pom121	1.2e-05	4e-06	4e-06	2e-06	3e-06	1e-06	1e-06	1e-06	1.80354
Magee1	1e-06	1e-06	0	0	1e-06	1e-06	0	0	1.80361
Sytl1	3e-06	1e-06	0	1e-06	2e-06	1e-06	0	0	1.80387
Pou3f1	0	0	0	0	0	0	0	0	1.80544
Nup85	5.2e-05	1e-05	1.1e-05	1.2e-05	1.9e-05	4e-06	9e-06	5e-06	1.80574
H2al3	0	1e-06	0	0	0	1e-06	0	0	1.80576
Ighv1-59	0	1e-06	0	0	0	0	0	0	1.80614
Ube2ql1	1e-06	0	0	0	1e-06	0	0	0	1.80665
Olfr576	2e-06	1e-06	1e-06	0	2e-06	1e-06	0	0	1.8068
Nnat	9e-06	7e-06	2e-06	2e-06	6e-06	4e-06	1e-06	1e-06	1.80826
1700011H14Rik	0	2e-06	0	0	0	1e-06	0	0	1.80927
Pth	1e-06	0	0	0	1e-06	0	0	0	1.80941
Nrn1l	2e-06	1e-06	1e-06	0	2e-06	1e-06	1e-06	0	1.80977
Rpl31-ps14	8e-06	3e-05	0	0	8e-06	2.9e-05	0	0	1.81053
2900052L18Rik	2e-06	4e-06	1e-06	0	2e-06	2e-06	1e-06	0	1.81077
Znrd1as	1.6e-05	5e-06	8e-06	1e-06	9e-06	2e-06	6e-06	1e-06	1.8112
Mybl2	3.7e-05	9e-06	4e-06	1.1e-05	2e-05	2e-06	2e-06	9e-06	1.81125
Cd19	2e-06	3e-06	0	0	2e-06	3e-06	0	0	1.81152
Cd96	4e-06	6e-06	0	1e-06	2e-06	3e-06	0	0	1.81268
Gm12695	1e-06	0	0	0	0	0	0	0	1.81293
Cacnb1	2e-06	1e-06	1e-06	0	2e-06	0	1e-06	0	1.81315
Nek5	1.2e-05	4e-06	1e-06	4e-06	1.1e-05	2e-06	1e-06	2e-06	1.81404
Vhl	0.000187	0.000131	5.4e-05	2.9e-05	6.6e-05	5.1e-05	2.1e-05	1.3e-05	1.81446
Prame	1e-06	0	1e-06	0	1e-06	0	1e-06	0	1.81501
Prkcsh	7.8e-05	2.7e-05	1.2e-05	2e-05	3.2e-05	7e-06	4e-06	6e-06	1.81553
Plekhn1	2.3e-05	1.3e-05	2e-06	6e-06	1.3e-05	8e-06	1e-06	2e-06	1.81612
Igkv18-36	1e-05	1.2e-05	5e-06	0	1e-05	1.1e-05	4e-06	0	1.81615
Sctr	1e-06	1e-06	0	0	0	1e-06	0	0	1.8163
1700008P02Rik	3e-06	1e-06	2e-06	0	2e-06	0	2e-06	0	1.81709
Fut10	8e-06	1e-06	0	3e-06	8e-06	0	0	1e-06	1.8174
Gm9898	0	1e-06	0	0	0	1e-06	0	0	1.81751
Bhlhe23	0	1e-06	0	0	0	0	0	0	1.81781
Olfr773	3e-06	1e-06	0	1e-06	3e-06	0	0	1e-06	1.81919
Cacnb4	4e-06	3e-06	0	1e-06	2e-06	2e-06	0	1e-06	1.81921
Nos1ap	2.5e-05	6e-06	4e-06	7e-06	2.3e-05	4e-06	2e-06	3e-06	1.81933
Mrvi1	1.2e-05	2e-06	6e-06	1e-06	9e-06	1e-06	3e-06	1e-06	1.81954
Lancl2	8e-06	4e-06	1e-06	2e-06	3e-06	1e-06	1e-06	1e-06	1.81987
Olfr630	2e-06	0	0	0	1e-06	0	0	0	1.8201
Epn3	9e-06	1e-06	0	3e-06	8e-06	0	0	2e-06	1.82052
Cyp4f18	6e-06	1e-05	0	1e-06	3e-06	6e-06	0	1e-06	1.82171
Ces1a	4e-06	0	0	1e-06	3e-06	0	0	1e-06	1.82197
Gm14326	1e-05	4e-06	1e-06	3e-06	8e-06	2e-06	1e-06	3e-06	1.82204
Amfr	4.9e-05	3.6e-05	1.6e-05	7e-06	2.9e-05	8e-06	9e-06	4e-06	1.82422
Shroom4	4e-06	1e-06	1e-06	1e-06	4e-06	1e-06	0	1e-06	1.82475
1700022I11Rik	1.2e-05	2e-06	3e-06	3e-06	1.1e-05	1e-06	2e-06	1e-06	1.82505
Vmn1r112	1e-06	0	0	1e-06	1e-06	0	0	1e-06	1.82532
Rbp7	0.000131	4.5e-05	2.5e-05	3.3e-05	3.8e-05	1.8e-05	1.3e-05	1e-05	1.82574
Cd320	1.2e-05	1e-06	3e-06	3e-06	9e-06	1e-06	3e-06	3e-06	1.8272
Slc14a1	3e-06	1e-06	1e-06	0	2e-06	0	1e-06	0	1.82765
Ciart	1.3e-05	1.7e-05	0	3e-06	1e-05	1.3e-05	0	2e-06	1.82843
Ifit1bl1	0.000269	6.9e-05	0.000101	4.3e-05	0.000233	4.5e-05	5.7e-05	2.2e-05	1.82854
Rsbn1	1.1e-05	5e-06	1e-06	3e-06	4e-06	2e-06	1e-06	1e-06	1.82857
Ggn	1e-06	0	0	0	1e-06	0	0	0	1.82996
Stx2	1.4e-05	5e-06	3e-06	3e-06	7e-06	2e-06	2e-06	2e-06	1.83027
Olfr679	6e-06	3e-06	1e-06	1e-06	4e-06	2e-06	0	1e-06	1.83068
Mark4	9e-06	3e-06	2e-06	2e-06	4e-06	2e-06	1e-06	1e-06	1.83087
Adh5	0.000196	6.3e-05	1.5e-05	6.2e-05	8.6e-05	2.9e-05	6e-06	2e-05	1.83089
Bsn	3e-06	1e-06	1e-06	0	2e-06	0	1e-06	0	1.83092
Tuft1	5.6e-05	1.1e-05	2e-06	1.9e-05	2.2e-05	4e-06	2e-06	8e-06	1.83096
Appbp2	2.3e-05	1.2e-05	5e-06	5e-06	1.3e-05	2e-06	2e-06	1e-06	1.83258
Ifna15	0	1e-06	0	0	0	1e-06	0	0	1.83375
Trmt61a	8e-06	2e-06	3e-06	2e-06	4e-06	1e-06	2e-06	1e-06	1.83393
Ryr1	1.8e-05	3e-06	5e-06	4e-06	1.5e-05	1e-06	4e-06	2e-06	1.83401
Ddb2	1e-05	7e-06	4e-06	1e-06	5e-06	2e-06	2e-06	1e-06	1.83418
Ambn	1e-06	0	0	0	1e-06	0	0	0	1.83441
Fcmr	2e-06	1e-06	0	1e-06	2e-06	1e-06	0	1e-06	1.83454
Zswim5	4e-06	0	2e-06	0	2e-06	0	1e-06	0	1.83566
Klhdc7b	1e-06	0	0	0	1e-06	0	0	0	1.83571
Vmn2r2	2e-06	1e-06	0	0	1e-06	0	0	0	1.83743
Slc43a3	3e-05	3.8e-05	4e-06	6e-06	1.5e-05	1.1e-05	1e-06	3e-06	1.83756
Serpinf1	6e-06	3e-06	3e-06	0	3e-06	1e-06	3e-06	0	1.83761
Arsj	2e-06	0	0	1e-06	2e-06	0	0	0	1.83762
Ighv1-49	5e-06	1e-06	2e-06	1e-06	5e-06	1e-06	2e-06	1e-06	1.83772
Zfp449	1e-05	1e-06	1e-06	3e-06	8e-06	0	1e-06	2e-06	1.83777
Rnf26	1.5e-05	7e-06	5e-06	3e-06	8e-06	2e-06	3e-06	1e-06	1.83791
Plac9b	2.7e-05	1.3e-05	1.8e-05	0	2.1e-05	7e-06	1.2e-05	0	1.83845
Ppt2	3.4e-05	0.000109	8e-06	1e-06	2.5e-05	9.8e-05	5e-06	0	1.83849
Nup43	9e-06	5e-06	2e-06	2e-06	7e-06	2e-06	1e-06	1e-06	1.83854
Otub2	4e-06	0	1e-06	1e-06	4e-06	0	1e-06	1e-06	1.83997
F8a	1.3e-05	1.1e-05	5e-06	2e-06	6e-06	5e-06	3e-06	1e-06	1.84004
Cdca5	1.3e-05	3e-06	1e-06	4e-06	9e-06	2e-06	1e-06	4e-06	1.84017
Sbk1	5e-06	2e-06	2e-06	1e-06	3e-06	1e-06	1e-06	0	1.84021
Dicer1	7.4e-05	1.9e-05	1.1e-05	2.1e-05	6.1e-05	5e-06	4e-06	4e-06	1.84071
Vmn1r10	0	1e-06	0	0	0	1e-06	0	0	1.84099
Tyro3	4e-06	3e-06	0	1e-06	2e-06	1e-06	0	1e-06	1.84112
Tmem35b	6.2e-05	1.9e-05	3e-05	7e-06	4.9e-05	9e-06	2.3e-05	5e-06	1.84128
Cd300e	0	0	0	0	0	0	0	0	1.84136
Lce1i	0	0	0	0	0	0	0	0	1.8422
Gzmd	1e-06	0	0	0	1e-06	0	0	0	1.84368
Rpl31-ps10	2.1e-05	1e-06	0	8e-06	1.3e-05	0	0	4e-06	1.84394
Vmn1r128	1e-06	1e-06	1e-06	0	1e-06	1e-06	1e-06	0	1.84503
Lypd1	6e-06	2e-06	3e-06	1e-06	3e-06	1e-06	2e-06	0	1.84517
Gm8693	0	0	0	0	0	0	0	0	1.84531
Vmn1r111	0	0	0	0	0	0	0	0	1.84555
Snrnp35	3e-06	6e-06	0	1e-06	2e-06	3e-06	0	0	1.84566
Clrn2	3e-06	0	0	1e-06	3e-06	0	0	1e-06	1.8461
Cic	0.000113	0.000133	1.1e-05	2.9e-05	3.6e-05	3.6e-05	9e-06	9e-06	1.84614
Smox	5.1e-05	7e-06	4e-06	1.8e-05	3.6e-05	3e-06	3e-06	1.1e-05	1.84665
Myl4	1.3e-05	6e-06	3e-06	3e-06	6e-06	3e-06	3e-06	1e-06	1.84836
Atp8a1	2.3e-05	1e-05	6e-06	5e-06	1.5e-05	3e-06	2e-06	2e-06	1.84892
Scg3	2e-05	1.8e-05	6e-06	3e-06	1.9e-05	1.5e-05	5e-06	2e-06	1.84903
Arhgef39	2e-05	3.1e-05	6e-06	3e-06	1.3e-05	1.5e-05	4e-06	1e-06	1.84907
Ufsp1	3e-06	4e-06	0	1e-06	2e-06	2e-06	0	1e-06	1.84917
Sh2b1	3.7e-05	1.4e-05	1.7e-05	4e-06	2.8e-05	3e-06	1e-05	1e-06	1.8494
Wnt2b	2e-06	1e-06	0	1e-06	2e-06	0	0	0	1.84994
Rap1gap	1.3e-05	1.6e-05	6e-06	1e-06	5e-06	1.1e-05	4e-06	1e-06	1.85027
Hps4	9.2e-05	3.2e-05	1.9e-05	2.4e-05	3.6e-05	2e-05	1.3e-05	1.6e-05	1.85164
Cyp2ab1	1e-06	0	0	0	1e-06	0	0	0	1.85226
Adamdec1	0.000315	0.00018	9.2e-05	6.4e-05	0.000145	4e-05	2.7e-05	2e-05	1.85261
Gm4952	1e-06	0	0	0	1e-06	0	0	0	1.85279
Fam122b	8e-06	5e-06	1e-06	2e-06	4e-06	2e-06	0	1e-06	1.8533
Gm5071	1e-06	0	0	0	1e-06	0	0	0	1.85332
Tubg2	2e-06	1e-06	0	1e-06	2e-06	0	0	0	1.85369
Tmem164	1.2e-05	5e-06	2e-06	3e-06	5e-06	2e-06	1e-06	2e-06	1.85372
Igkv1-99	0	1e-06	0	0	0	1e-06	0	0	1.855
Epor	6e-06	6e-06	0	2e-06	4e-06	6e-06	0	1e-06	1.85592
Mad1l1	1.4e-05	4e-06	2e-06	4e-06	8e-06	1e-06	1e-06	2e-06	1.85637
Polr2i	0.000222	0.000175	8.6e-05	3.2e-05	0.000123	9.1e-05	5.9e-05	1.7e-05	1.85708
Tmem161a	1.5e-05	9e-06	2e-06	4e-06	4e-06	4e-06	1e-06	2e-06	1.85711
Olfml3	1.1e-05	3e-06	3e-06	3e-06	8e-06	1e-06	1e-06	1e-06	1.8572
Usf3	1.1e-05	4e-06	2e-06	3e-06	8e-06	1e-06	0	1e-06	1.85767
Tmem229a	2e-06	2e-06	1e-06	0	1e-06	1e-06	1e-06	0	1.85832
Slc35e3	1.6e-05	7e-06	8e-06	2e-06	7e-06	2e-06	3e-06	1e-06	1.85858
Gpsm1	8e-06	6e-06	1e-06	2e-06	5e-06	4e-06	1e-06	1e-06	1.85931
Arl9	2e-06	1e-06	1e-06	0	2e-06	1e-06	1e-06	0	1.85979
Trav5d-4	4.8e-05	2e-06	2e-06	1.8e-05	4.8e-05	1e-06	2e-06	1.6e-05	1.86098
Trav5n-4	4.8e-05	2e-06	2e-06	1.8e-05	4.8e-05	1e-06	2e-06	1.6e-05	1.86098
Gsx2	3e-06	1e-06	0	1e-06	2e-06	1e-06	0	1e-06	1.86109
Prl8a6	0	1e-06	0	0	0	1e-06	0	0	1.86111
Ehd3	7e-06	9e-06	2e-06	1e-06	6e-06	7e-06	2e-06	0	1.86162
Cnot2	2.9e-05	2e-05	3e-06	9e-06	8e-06	9e-06	2e-06	3e-06	1.86194
Bhlhe40	4.7e-05	2.2e-05	1.2e-05	1.1e-05	2.3e-05	4e-06	7e-06	4e-06	1.86272
Atf3	4e-05	6e-06	2e-05	5e-06	3.4e-05	4e-06	1.2e-05	3e-06	1.86328
Lce3c	0	2e-06	0	0	0	1e-06	0	0	1.86382
Desi1	3.1e-05	2e-05	8e-06	7e-06	2e-05	4e-06	4e-06	4e-06	1.86487
Oprl1	8e-06	1e-06	6e-06	0	8e-06	0	5e-06	0	1.86564
Vmn1r46	1e-06	0	0	0	1e-06	0	0	0	1.86597
Rilp	1.2e-05	5e-06	4e-06	2e-06	7e-06	2e-06	3e-06	1e-06	1.86675
Mphosph8	5.5e-05	3.4e-05	2e-05	1e-05	2.6e-05	1.5e-05	9e-06	5e-06	1.86845
2310007B03Rik	4e-06	3e-06	1e-06	1e-06	2e-06	2e-06	1e-06	1e-06	1.86914
Mcm3ap	7.2e-05	6.1e-05	3e-05	1e-05	3.9e-05	1.8e-05	2.8e-05	6e-06	1.86938
Rtca	0.000156	4.5e-05	4e-05	3.9e-05	0.000115	2e-05	1.8e-05	1.1e-05	1.86987
Mkrn3	2e-06	0	0	1e-06	1e-06	0	0	1e-06	1.87016
Mocs3	3e-06	5e-06	1e-06	0	1e-06	2e-06	1e-06	0	1.87018
Nol10	2.1e-05	5e-06	4e-06	6e-06	1.3e-05	2e-06	2e-06	3e-06	1.87035
2700046A07Rik	0	1e-06	0	0	0	1e-06	0	0	1.87042
Rab13	4e-06	6e-06	1e-06	1e-06	3e-06	3e-06	1e-06	1e-06	1.87161
Tmem92	2e-06	0	0	1e-06	2e-06	0	0	0	1.87181
Prpf6	2.4e-05	1.3e-05	1.1e-05	3e-06	1e-05	8e-06	4e-06	1e-06	1.87193
Tmem51	1.9e-05	3.4e-05	5e-06	3e-06	5e-06	1.3e-05	3e-06	2e-06	1.87195
Ccer1	1e-06	6e-06	0	0	1e-06	6e-06	0	0	1.87387
Sh3pxd2b	1.2e-05	4e-06	2e-06	4e-06	5e-06	1e-06	1e-06	2e-06	1.87412
Trmu	1e-05	1.5e-05	2e-06	2e-06	5e-06	1e-05	2e-06	1e-06	1.87442
Zfp644	0.000162	4.4e-05	2.5e-05	5.1e-05	0.000116	1.7e-05	9e-06	1.1e-05	1.87504
Lrrc40	4.5e-05	8e-06	6e-06	1.5e-05	4e-05	2e-06	2e-06	1.2e-05	1.87536
Kcnk2	1.4e-05	6e-06	4e-06	4e-06	5e-06	3e-06	2e-06	2e-06	1.87583
Zfp68	8e-05	2.1e-05	2.2e-05	2e-05	2.7e-05	7e-06	1.7e-05	1.2e-05	1.87586
Klf2	2.7e-05	1.8e-05	7e-06	6e-06	7e-06	7e-06	5e-06	3e-06	1.87667
Rgag4	1e-06	0	0	0	1e-06	0	0	0	1.8772
Olfr1032	1e-06	0	0	0	1e-06	0	0	0	1.8777
Plekho1	1.8e-05	1.2e-05	5e-06	4e-06	7e-06	5e-06	4e-06	2e-06	1.87796
Defb4	4e-06	3e-06	1e-06	1e-06	4e-06	2e-06	1e-06	1e-06	1.87885
Olfr270	2e-06	1e-06	0	0	2e-06	1e-06	0	0	1.87902
Gm7694	5e-06	1e-06	1e-06	2e-06	3e-06	1e-06	1e-06	1e-06	1.87922
Gcnt3	3e-05	7e-06	7e-06	8e-06	2.2e-05	3e-06	4e-06	5e-06	1.87932
Lenep	3e-06	5e-06	1e-06	1e-06	3e-06	3e-06	1e-06	0	1.87951
Slc47a2	1e-06	0	0	0	1e-06	0	0	0	1.87953
Serpinb5	5e-06	1e-06	0	2e-06	5e-06	0	0	1e-06	1.88001
Borcs6	2.1e-05	1.2e-05	6e-06	5e-06	6e-06	6e-06	3e-06	3e-06	1.88017
Prrt1	1.1e-05	6e-06	0	4e-06	5e-06	2e-06	0	2e-06	1.88069
Atp9a	4.5e-05	2.3e-05	1.5e-05	1e-05	1.1e-05	7e-06	6e-06	5e-06	1.8808
Fbxo2	1e-06	1e-06	0	0	1e-06	1e-06	0	0	1.88099
Tmsb15b1	1.5e-05	1.6e-05	9e-06	1e-06	1.5e-05	1.1e-05	6e-06	1e-06	1.88218
Malsu1	6.3e-05	2.9e-05	1.4e-05	1.7e-05	1.3e-05	1.1e-05	3e-06	5e-06	1.88273
Agt	5e-06	7e-06	0	2e-06	2e-06	5e-06	0	1e-06	1.88281
Glmn	1.4e-05	1e-06	3e-06	4e-06	7e-06	0	3e-06	2e-06	1.88331
Thsd1	3e-06	1e-06	1e-06	1e-06	2e-06	1e-06	0	0	1.88373
D930048N14Rik	1e-06	1e-06	0	0	1e-06	0	0	0	1.88386
Fam83b	4e-06	1e-06	1e-06	1e-06	3e-06	0	1e-06	1e-06	1.88413
Snx16	1.4e-05	2.1e-05	1e-06	4e-06	7e-06	1.7e-05	1e-06	2e-06	1.88435
Fam20a	6e-06	1.4e-05	2e-06	1e-06	2e-06	5e-06	1e-06	1e-06	1.88481
Dll1	2.3e-05	9e-06	5e-06	6e-06	1.1e-05	3e-06	2e-06	3e-06	1.88501
Saxo2	9e-06	4e-06	4e-06	2e-06	4e-06	2e-06	4e-06	1e-06	1.88526
Abtb1	1.5e-05	1.6e-05	5e-06	3e-06	8e-06	9e-06	2e-06	1e-06	1.88549
Sirt7	9.6e-05	5.7e-05	2.8e-05	2.3e-05	4.9e-05	1.3e-05	9e-06	7e-06	1.88598
Cacna1s	9e-06	1.7e-05	2e-06	2e-06	5e-06	1e-05	1e-06	1e-06	1.88615
Gm12000	1e-06	0	0	0	1e-06	0	0	0	1.88653
Mecr	7.2e-05	8.1e-05	1.4e-05	1.8e-05	4.5e-05	4.2e-05	7e-06	8e-06	1.88682
Fgf21	2e-06	0	0	1e-06	2e-06	0	0	1e-06	1.88693
Foxf1	3.2e-05	1e-05	2.4e-05	0	2.5e-05	3e-06	1.2e-05	0	1.88699
Nsdhl	1e-05	4e-06	4e-06	2e-06	7e-06	1e-06	3e-06	1e-06	1.8871
Thap7	1.3e-05	3e-06	4e-06	3e-06	8e-06	1e-06	3e-06	2e-06	1.88844
1700040L02Rik	3e-06	1e-06	1e-06	1e-06	2e-06	1e-06	0	1e-06	1.88864
Trim10	0	0	0	0	0	0	0	0	1.88904
Rpusd2	2e-06	1e-06	1e-06	0	1e-06	0	0	0	1.88908
Igflr1	2.3e-05	5e-06	0	9e-06	1.4e-05	3e-06	0	7e-06	1.8896
Fam162b	1e-06	3e-06	0	0	1e-06	2e-06	0	0	1.88979
Hdhd3	9.8e-05	6e-05	4.2e-05	1.6e-05	5.7e-05	1.3e-05	2e-05	5e-06	1.88979
1810010H24Rik	2.2e-05	1e-06	7e-06	6e-06	1.5e-05	1e-06	7e-06	4e-06	1.88983
Hid1	3e-05	1.9e-05	1.3e-05	5e-06	1.8e-05	7e-06	4e-06	2e-06	1.89
Zfp408	5e-06	3e-06	1e-06	1e-06	3e-06	2e-06	1e-06	1e-06	1.89025
Mfsd6l	7e-06	5e-06	3e-06	1e-06	4e-06	3e-06	2e-06	1e-06	1.8908
B230118H07Rik	6.4e-05	8e-06	3.6e-05	8e-06	3.3e-05	5e-06	2.4e-05	2e-06	1.89187
Derl3	5e-05	0.000129	1.7e-05	6e-06	2e-05	3.2e-05	7e-06	2e-06	1.8926
Vmn1r21	5e-06	6e-06	0	2e-06	4e-06	6e-06	0	1e-06	1.89281
Eng	9e-06	3e-06	3e-06	2e-06	5e-06	1e-06	1e-06	1e-06	1.89302
Hoxa5	8e-06	5e-06	2e-06	2e-06	3e-06	2e-06	1e-06	1e-06	1.89331
Krt17	1e-06	1e-06	0	0	1e-06	0	0	0	1.89335
Ubox5	3e-06	0	1e-06	1e-06	2e-06	0	0	0	1.89356
Surf6	2.9e-05	1.3e-05	7e-06	8e-06	1.2e-05	3e-06	4e-06	5e-06	1.89362
Gm14419	7e-06	1e-05	4e-06	0	4e-06	7e-06	2e-06	0	1.89424
Ogt	0.000155	4.8e-05	3.9e-05	4.3e-05	0.000119	9e-06	1.2e-05	1.1e-05	1.89429
Defb1	0	1e-06	0	0	0	1e-06	0	0	1.89452
Htra3	2.2e-05	8e-06	8e-06	5e-06	1.3e-05	4e-06	5e-06	2e-06	1.89473
Cdt1	1.4e-05	2.5e-05	4e-06	3e-06	8e-06	1.5e-05	3e-06	1e-06	1.8951
Hils1	2e-06	1.7e-05	0	0	2e-06	1.7e-05	0	0	1.89533
Pop1	3e-06	2e-06	0	1e-06	3e-06	1e-06	0	1e-06	1.89602
Olfr884	1e-06	1e-06	0	0	1e-06	0	0	0	1.89602
Ap1s2	1.2e-05	4e-06	8e-06	1e-06	6e-06	2e-06	3e-06	0	1.89614
Vmn1r113	0	1e-06	0	0	0	1e-06	0	0	1.89622
Gm4887	0	0	0	0	0	0	0	0	1.89688
Ralgapa1	4.2e-05	6e-06	1.7e-05	9e-06	2.9e-05	1e-06	6e-06	4e-06	1.89692
Clec14a	1e-06	3e-06	0	0	0	2e-06	0	0	1.8971
Alkbh3	7.4e-05	4.8e-05	3.6e-05	1.1e-05	4e-05	1.9e-05	3.4e-05	8e-06	1.89712
Klk1b9	1e-06	0	1e-06	0	1e-06	0	1e-06	0	1.89724
Gm7324	1e-06	1e-06	0	0	1e-06	1e-06	0	0	1.89796
Pcdhgb8	1e-06	0	0	0	1e-06	0	0	0	1.89885
Spns1	4.9e-05	2.2e-05	2.2e-05	8e-06	2.7e-05	1e-05	1.8e-05	5e-06	1.89898
Snph	3e-06	2e-06	0	1e-06	1e-06	2e-06	0	1e-06	1.89905
Eif2b4	9e-05	5.2e-05	2.3e-05	2.4e-05	4.6e-05	2.1e-05	1.5e-05	1e-05	1.89999
Pom121l12	1e-06	0	0	0	1e-06	0	0	0	1.90007
Erp27	5e-06	0	0	2e-06	4e-06	0	0	1e-06	1.90069
Zfp57	8e-06	1e-06	4e-06	1e-06	3e-06	0	3e-06	1e-06	1.9034
Slc38a10	4.5e-05	6e-06	2.1e-05	8e-06	3.6e-05	2e-06	1.1e-05	2e-06	1.9036
Tmem220	1.1e-05	4e-06	6e-06	2e-06	7e-06	1e-06	3e-06	1e-06	1.90401
Ier3	1.4e-05	1.4e-05	1e-06	5e-06	4e-06	5e-06	1e-06	3e-06	1.9041
Rilpl1	4e-06	1e-06	1e-06	1e-06	4e-06	0	1e-06	1e-06	1.90436
Fam209	1e-06	2e-06	1e-06	0	1e-06	1e-06	1e-06	0	1.90437
Afg1l	1.3e-05	5e-06	2e-06	4e-06	7e-06	3e-06	1e-06	2e-06	1.90459
Mplkip	3.5e-05	9e-06	1.3e-05	8e-06	1.9e-05	2e-06	8e-06	3e-06	1.90463
Fbxw8	1e-05	4e-06	3e-06	3e-06	4e-06	1e-06	2e-06	1e-06	1.90494
Bid	3.4e-05	1e-05	5e-06	1.2e-05	1.8e-05	3e-06	2e-06	5e-06	1.90539
Cd209g	1e-06	1e-06	1e-06	0	0	0	0	0	1.90567
Fabp5	3.3e-05	1.7e-05	8e-06	9e-06	1.4e-05	8e-06	2e-06	3e-06	1.90607
Ncr1	1e-06	2e-06	0	0	1e-06	1e-06	0	0	1.90653
Ggh	1.8e-05	7e-06	1e-05	2e-06	8e-06	2e-06	5e-06	1e-06	1.90687
Dynlrb1	0.000577	0.000326	0.000254	0.000103	0.000366	0.000199	0.000219	5.1e-05	1.90722
Mdh1b	1e-06	0	0	1e-06	1e-06	0	0	0	1.90729
Gm15093	0	0	0	0	0	0	0	0	1.90791
4933402J07Rik	0	0	0	0	0	0	0	0	1.90798
Ccdc149	6e-06	3e-06	2e-06	1e-06	4e-06	2e-06	2e-06	1e-06	1.90816
Hrc	2e-06	1e-06	0	1e-06	1e-06	1e-06	0	1e-06	1.90828
Eif2b2	7.5e-05	0.000134	2.2e-05	1.5e-05	5.6e-05	0.000101	8e-06	9e-06	1.90842
Cd3g	4.5e-05	4.8e-05	1.9e-05	8e-06	3.4e-05	1.4e-05	7e-06	2e-06	1.9085
Tom1	2e-05	1.1e-05	5e-06	6e-06	1.2e-05	5e-06	2e-06	3e-06	1.90892
Bmp2	5.7e-05	8e-06	3e-06	2.3e-05	4.2e-05	4e-06	2e-06	1.9e-05	1.90995
Hemk1	4e-05	1.5e-05	0	1.7e-05	1.1e-05	8e-06	0	1.5e-05	1.91044
Gm3985	2e-06	0	1e-06	1e-06	1e-06	0	0	0	1.91067
Ube3b	2.2e-05	1.9e-05	6e-06	6e-06	5e-06	5e-06	3e-06	2e-06	1.91071
Pafah1b3	0.000113	9.9e-05	3.4e-05	2.7e-05	7.1e-05	3.3e-05	1.4e-05	1.2e-05	1.91111
Akap14	1e-06	0	0	0	1e-06	0	0	0	1.91148
Sult2a4	0	1e-06	0	0	0	1e-06	0	0	1.91166
Pde7b	3.8e-05	1e-05	9e-06	1.1e-05	3e-05	4e-06	4e-06	6e-06	1.91195
Cyct	2e-06	2e-06	1e-06	0	1e-06	1e-06	1e-06	0	1.91229
0610010K14Rik	5.9e-05	0.000169	8e-06	1.5e-05	3e-05	0.000106	8e-06	7e-06	1.91244
Dram1	2e-06	4e-06	0	1e-06	2e-06	2e-06	0	0	1.91256
Rac3	0	1e-06	0	0	0	1e-06	0	0	1.91279
Gm21915	0	2e-06	0	0	0	2e-06	0	0	1.91302
Irgc1	0	0	0	0	0	0	0	0	1.91401
Doxl2	1e-06	1e-06	0	0	1e-06	1e-06	0	0	1.91498
Pidd1	3e-06	3e-06	0	1e-06	1e-06	1e-06	0	1e-06	1.91522
1600012H06Rik	0.000105	6.7e-05	5.6e-05	1.4e-05	7.1e-05	4.4e-05	4.7e-05	7e-06	1.91538
Zfp42	3e-06	1e-06	1e-06	1e-06	3e-06	1e-06	1e-06	1e-06	1.91558
Psmg1	2.1e-05	1.9e-05	1e-05	3e-06	1.1e-05	1e-05	5e-06	2e-06	1.91567
Fbxw10	2e-06	1e-06	1e-06	1e-06	1e-06	1e-06	0	0	1.91603
Ntsr1	1e-06	0	0	1e-06	1e-06	0	0	1e-06	1.91739
Sit1	3e-06	2e-06	1e-06	1e-06	3e-06	1e-06	1e-06	1e-06	1.9174
Arhgdig	4e-06	1e-06	1e-06	1e-06	2e-06	1e-06	1e-06	1e-06	1.9183
Apoh	1e-06	1e-06	0	0	0	1e-06	0	0	1.91898
Lect2	0	1e-06	0	0	0	1e-06	0	0	1.91902
Paxx	8.4e-05	0.000103	3.9e-05	1.3e-05	3.5e-05	3.9e-05	1e-05	6e-06	1.91965
Cyp11b2	0	0	0	0	0	0	0	0	1.9199
Stc1	2e-06	2e-06	0	1e-06	1e-06	1e-06	0	0	1.91995
Gif	1e-06	6e-06	0	0	1e-06	6e-06	0	0	1.91996
2810025M15Rik	7.7e-05	3.6e-05	4e-06	3.1e-05	2.6e-05	1.4e-05	2e-06	1.7e-05	1.92062
Agtr2	0	0	0	0	0	0	0	0	1.92065
Pus1	6.7e-05	2.5e-05	8e-06	2.5e-05	3.3e-05	4e-06	5e-06	1.4e-05	1.92161
Sult1a1	1.6e-05	1e-05	7e-06	3e-06	1.2e-05	6e-06	4e-06	1e-06	1.92209
Hcn1	9e-06	1.1e-05	3e-06	2e-06	8e-06	9e-06	2e-06	1e-06	1.92223
Cygb	3.6e-05	1.2e-05	3e-06	1.4e-05	2.1e-05	4e-06	1e-06	6e-06	1.92227
Mapkapk5	0.000156	0.000133	7.6e-05	2.5e-05	6e-05	4.2e-05	4.8e-05	6e-06	1.92235
Fam58b	2.5e-05	1.4e-05	1.6e-05	2e-06	1.1e-05	6e-06	1e-05	2e-06	1.92242
Gstcd	6e-06	2e-06	1e-06	2e-06	4e-06	1e-06	0	1e-06	1.92245
Hoxb4	1.9e-05	2.3e-05	4e-06	6e-06	1e-05	1.5e-05	1e-06	3e-06	1.92279
Nit1	0.000475	6e-05	9.9e-05	0.000158	0.000273	2.5e-05	6.1e-05	4.9e-05	1.9228
Sertm1	5e-06	4e-06	1e-06	1e-06	2e-06	1e-06	1e-06	1e-06	1.92282
Hist1h1a	3e-06	1e-06	0	1e-06	2e-06	1e-06	0	1e-06	1.92284
Stradb	3.1e-05	7.6e-05	1.1e-05	6e-06	1.2e-05	6.3e-05	6e-06	2e-06	1.92287
Slc36a3	3e-06	1e-06	1e-06	1e-06	2e-06	0	1e-06	1e-06	1.92301
Myo19	8e-06	1e-05	4e-06	1e-06	3e-06	3e-06	2e-06	0	1.92326
Fastkd2	9.5e-05	2e-05	7e-06	3.8e-05	3.6e-05	8e-06	6e-06	2.7e-05	1.9237
Yipf7	1e-06	1e-06	1e-06	0	1e-06	1e-06	1e-06	0	1.92397
4930539E08Rik	5.5e-05	1e-05	1.4e-05	1.7e-05	4.7e-05	5e-06	1e-05	9e-06	1.92405
1700010I14Rik	2e-06	0	0	1e-06	2e-06	0	0	0	1.92495
Gm20731	1e-06	0	0	0	1e-06	0	0	0	1.92537
Tuba1a	0.000181	8.5e-05	9.2e-05	3e-05	0.000129	4.1e-05	4.7e-05	9e-06	1.92575
Hhip	2.8e-05	8.4e-05	1.3e-05	3e-06	1.7e-05	4.3e-05	7e-06	3e-06	1.92789
Frzb	1e-06	3e-06	0	0	1e-06	3e-06	0	0	1.92813
Ripor3	3e-06	1e-06	1e-06	1e-06	2e-06	0	1e-06	1e-06	1.92817
Otud3	7e-06	7e-06	1e-06	2e-06	7e-06	4e-06	1e-06	2e-06	1.92844
Bbc3	3e-06	2e-06	2e-06	0	2e-06	1e-06	1e-06	0	1.92856
Slc22a12	1e-06	0	0	0	1e-06	0	0	0	1.92967
Slc22a12	1e-06	0	0	0	1e-06	0	0	0	1.92967
Rab20	2.5e-05	2.8e-05	1.6e-05	2e-06	1.1e-05	1.5e-05	1.4e-05	1e-06	1.93048
Ulbp1	5e-06	3e-06	3e-06	1e-06	4e-06	1e-06	1e-06	0	1.93053
Krtcap3	0.000134	0.000103	1.7e-05	4.8e-05	4.4e-05	2.8e-05	1.2e-05	1.3e-05	1.93055
Scgb1b27	0	0	0	0	0	0	0	0	1.9306
Ucn3	1e-06	0	0	1e-06	1e-06	0	0	0	1.93108
Slc37a3	1.5e-05	1e-05	1e-06	6e-06	4e-06	6e-06	1e-06	2e-06	1.93108
Tcrg-C4	1.4e-05	2.2e-05	3e-06	4e-06	1e-05	1.2e-05	1e-06	4e-06	1.93138
Gm11437	1e-06	1e-05	0	0	1e-06	8e-06	0	0	1.93153
Olfr1453	0	2e-06	0	0	0	1e-06	0	0	1.9327
Ctdp1	1.5e-05	7e-06	2e-06	6e-06	7e-06	4e-06	1e-06	2e-06	1.93298
Gm6377	1e-06	2e-06	0	0	1e-06	1e-06	0	0	1.93319
Slc30a2	1e-05	4e-06	5e-06	2e-06	5e-06	2e-06	3e-06	1e-06	1.93328
Sept4	0.000118	0.000227	6.8e-05	1.1e-05	7.2e-05	6.5e-05	2.5e-05	8e-06	1.93365
Mllt11	8e-06	1.1e-05	0	3e-06	5e-06	7e-06	0	1e-06	1.93408
Chfr	3.2e-05	2.1e-05	1.2e-05	8e-06	7e-06	8e-06	4e-06	4e-06	1.9345
Klrg1	1e-06	1e-06	1e-06	0	1e-06	0	1e-06	0	1.93467
Irs2	1.2e-05	3e-06	3e-06	4e-06	6e-06	2e-06	1e-06	2e-06	1.93476
Nostrin	4.4e-05	2.6e-05	1.2e-05	1.3e-05	2.1e-05	1e-05	4e-06	7e-06	1.93483
Bgn	0.00017	0.000208	8.6e-05	2.6e-05	7.5e-05	7.1e-05	2.7e-05	1.1e-05	1.93494
Cyp2c55	0.000213	7.2e-05	8e-05	5.3e-05	0.000141	3.6e-05	4.5e-05	2.7e-05	1.935
Ppargc1a	3e-05	7e-06	1.3e-05	7e-06	2.4e-05	2e-06	7e-06	2e-06	1.93515
Rasd1	2e-06	1e-06	0	1e-06	1e-06	1e-06	0	1e-06	1.93515
Olfr482	2e-06	1e-06	0	1e-06	2e-06	0	0	0	1.93528
Cln3	8.5e-05	3.7e-05	4e-05	1.7e-05	3.4e-05	1.2e-05	1.4e-05	8e-06	1.93546
H2-M3	1.2e-05	8e-06	3e-06	4e-06	8e-06	3e-06	3e-06	2e-06	1.9358
Mmp21	0	0	0	0	0	0	0	0	1.93581
Slc22a23	1.4e-05	2e-06	3e-06	5e-06	5e-06	1e-06	1e-06	1e-06	1.936
5830454E08Rik	0	2e-06	0	0	0	2e-06	0	0	1.93641
Dapk2	4.3e-05	8e-06	2.7e-05	6e-06	3.5e-05	3e-06	1.2e-05	3e-06	1.9371
Zdhhc16	1.6e-05	8e-06	3e-06	5e-06	8e-06	2e-06	2e-06	2e-06	1.93735
Trip6	1.7e-05	3e-06	9e-06	3e-06	1.5e-05	2e-06	8e-06	2e-06	1.93741
Dexi	2.5e-05	9e-06	2e-06	1e-05	8e-06	6e-06	1e-06	5e-06	1.93743
Gucy2e	1e-06	0	0	0	0	0	0	0	1.93744
Hnf4g	3.8e-05	0.000107	7e-06	1.1e-05	2.4e-05	8.2e-05	5e-06	5e-06	1.93795
Psors1c2	1e-06	0	0	1e-06	1e-06	0	0	1e-06	1.93872
Ddx56	4e-05	1.7e-05	3e-06	1.6e-05	2.5e-05	7e-06	2e-06	9e-06	1.93919
Pgghg	4e-06	2.2e-05	2e-06	0	2e-06	1.7e-05	1e-06	0	1.93932
Scn5a	1e-06	0	0	0	0	0	0	0	1.93937
Zfp942	2.1e-05	2.4e-05	1.3e-05	2e-06	1.1e-05	1.1e-05	7e-06	1e-06	1.93951
Hoxd8	4e-06	2e-06	1e-06	1e-06	2e-06	2e-06	0	1e-06	1.94036
Tgm4	2e-05	1e-05	5e-06	6e-06	1.2e-05	4e-06	4e-06	4e-06	1.94041
4933402N22Rik	1e-06	3e-06	0	1e-06	1e-06	3e-06	0	0	1.94054
Mtx1	0.000124	0.000142	8.5e-05	9e-06	4e-05	7.7e-05	2.7e-05	3e-06	1.94113
Trav13n-3	0	2e-06	0	0	0	2e-06	0	0	1.94161
Phf21a	2.6e-05	1.4e-05	1.2e-05	6e-06	1.3e-05	6e-06	5e-06	2e-06	1.9419
Myzap	4.7e-05	2.2e-05	1.6e-05	1.2e-05	2.3e-05	6e-06	4e-06	4e-06	1.94232
Grm4	7e-06	3e-06	0	3e-06	7e-06	2e-06	0	2e-06	1.94252
Habp2	7e-06	1e-06	1e-06	3e-06	5e-06	1e-06	1e-06	2e-06	1.94257
Pigs	7.2e-05	1.5e-05	8e-06	2.9e-05	2e-05	4e-06	3e-06	1.3e-05	1.94257
Stbd1	1.8e-05	3.9e-05	1.1e-05	1e-06	8e-06	1.5e-05	6e-06	1e-06	1.94263
Mcoln2	2.3e-05	1.4e-05	5e-06	7e-06	1.2e-05	7e-06	3e-06	3e-06	1.94266
Cyp4b1	6.3e-05	3.6e-05	1e-05	2.3e-05	2.2e-05	1.4e-05	5e-06	7e-06	1.94275
Sorl1	1.4e-05	5e-06	6e-06	3e-06	7e-06	2e-06	3e-06	1e-06	1.94284
4930550C14Rik	2e-06	1e-06	0	1e-06	1e-06	1e-06	0	0	1.94339
Npff	1.2e-05	7e-06	2e-06	4e-06	1.1e-05	6e-06	1e-06	3e-06	1.94355
Gpr89	0.000124	7.4e-05	6.2e-05	2.3e-05	5.2e-05	1.5e-05	1.2e-05	6e-06	1.94373
Lmo2	2e-05	2.2e-05	4e-06	6e-06	7e-06	1.2e-05	2e-06	3e-06	1.94387
Nanp	9e-06	7e-06	4e-06	2e-06	3e-06	3e-06	1e-06	1e-06	1.94451
Prkar2b	2.2e-05	1e-06	1.3e-05	3e-06	1.7e-05	1e-06	1.3e-05	2e-06	1.94451
Slc45a3	2e-06	3e-06	2e-06	0	2e-06	2e-06	1e-06	0	1.94463
Sgsm3	8.2e-05	1.9e-05	1.9e-05	2.7e-05	4.7e-05	5e-06	1e-05	1.5e-05	1.94476
Olfr283	1e-06	0	0	0	1e-06	0	0	0	1.94477
Cdk12	3.3e-05	1.2e-05	1e-05	1e-05	2.1e-05	2e-06	3e-06	3e-06	1.94477
Smad3	6e-06	3e-06	2e-06	2e-06	3e-06	1e-06	1e-06	1e-06	1.94517
Tas2r116	3e-06	2e-06	0	1e-06	3e-06	2e-06	0	1e-06	1.94518
Bag4	1.2e-05	6e-06	5e-06	3e-06	4e-06	2e-06	2e-06	1e-06	1.94554
Cdk5	1.3e-05	1.5e-05	7e-06	2e-06	8e-06	4e-06	4e-06	1e-06	1.94634
Stab2	3.6e-05	2.9e-05	1.1e-05	1e-05	3.5e-05	2.4e-05	8e-06	8e-06	1.94687
Orai3	1.1e-05	1.8e-05	2e-06	3e-06	4e-06	9e-06	2e-06	2e-06	1.9469
Gm21821	1e-06	0	0	0	0	0	0	0	1.94703
Dact1	6e-06	3e-06	3e-06	1e-06	5e-06	1e-06	2e-06	1e-06	1.94735
Vmn1r53	0	1e-06	0	0	0	1e-06	0	0	1.94737
Kmt2b	1.4e-05	2e-06	1e-06	6e-06	9e-06	1e-06	1e-06	2e-06	1.94739
Krt24	0	0	0	0	0	0	0	0	1.94771
Aadacl4	0	0	0	0	0	0	0	0	1.94818
Trib3	5e-06	9e-06	2e-06	1e-06	4e-06	6e-06	1e-06	1e-06	1.94821
Sars2	5e-06	1.7e-05	2e-06	1e-06	2e-06	1.2e-05	2e-06	0	1.9486
Gm14496	3e-06	0	1e-06	1e-06	2e-06	0	1e-06	1e-06	1.9489
Ifitm6	1e-05	0	3e-06	3e-06	7e-06	0	3e-06	2e-06	1.94894
Eaf2	8.9e-05	0.000165	2.5e-05	2.5e-05	3.2e-05	6.8e-05	1.2e-05	1.1e-05	1.95016
Gm5930	1e-06	3e-06	0	0	0	3e-06	0	0	1.95116
Zbtb33	2e-06	3e-06	1e-06	0	1e-06	2e-06	1e-06	0	1.95119
Kcnc3	1e-06	1e-06	0	0	0	1e-06	0	0	1.95215
Twf2	7e-06	1.1e-05	4e-06	1e-06	5e-06	4e-06	2e-06	1e-06	1.95222
Arhgap8	1.4e-05	4e-06	2e-06	5e-06	7e-06	2e-06	1e-06	4e-06	1.95262
Galnt18	1e-06	1e-06	1e-06	0	1e-06	0	1e-06	0	1.95267
Depdc7	4.9e-05	1.6e-05	4e-06	2e-05	3.4e-05	7e-06	3e-06	7e-06	1.95294
Obp1a	1e-06	1e-06	0	0	1e-06	0	0	0	1.95329
Rcc1	8e-06	5e-06	3e-06	2e-06	3e-06	2e-06	1e-06	1e-06	1.95371
Btbd35f24	1e-06	0	0	0	1e-06	0	0	0	1.95391
Cdyl	9e-06	4e-06	1e-06	4e-06	6e-06	1e-06	0	2e-06	1.9543
6430573F11Rik	4e-06	1e-06	1e-06	1e-06	2e-06	1e-06	0	1e-06	1.9546
Sftpa1	1e-06	1e-06	0	0	1e-06	0	0	0	1.95469
Zmynd15	4e-06	2.2e-05	1e-06	1e-06	2e-06	1.2e-05	1e-06	0	1.95482
Ghrhr	1e-06	1e-06	0	0	1e-06	0	0	0	1.95514
Ccdc51	1.4e-05	1.9e-05	6e-06	3e-06	8e-06	1.2e-05	4e-06	2e-06	1.95562
Grwd1	7e-06	3.2e-05	0	3e-06	4e-06	2.6e-05	0	2e-06	1.95584
BC035044	4e-06	1e-06	1e-06	2e-06	3e-06	0	1e-06	1e-06	1.95624
4930584F24Rik	2e-06	1e-06	1e-06	1e-06	2e-06	1e-06	1e-06	1e-06	1.95684
Ccdc185	1e-06	0	0	0	1e-06	0	0	0	1.95689
Spata16	1e-06	1e-06	0	0	1e-06	1e-06	0	0	1.95732
S1pr1	5e-06	3e-06	3e-06	1e-06	2e-06	1e-06	2e-06	1e-06	1.95738
Ccnt2	7.7e-05	2.7e-05	3.4e-05	1.8e-05	5e-05	7e-06	1.1e-05	8e-06	1.95759
Nlrp6	6e-05	3.2e-05	1.6e-05	1.9e-05	2.4e-05	1e-05	5e-06	7e-06	1.95791
Myo1e	1.6e-05	4e-06	5e-06	5e-06	1.4e-05	2e-06	2e-06	1e-06	1.9584
Aurkaip1	0.000291	0.000143	0.000126	6.9e-05	0.000173	2.7e-05	5.9e-05	4e-05	1.95873
Acap3	5e-06	5e-06	0	2e-06	2e-06	3e-06	0	1e-06	1.95899
Defa34	0.001092	2.1e-05	5.5e-05	0.000485	0.000946	2e-05	4.1e-05	0.000381	1.95923
Tox3	2e-06	2e-06	0	1e-06	1e-06	1e-06	0	0	1.96007
Itgb3bp	0.000127	1.8e-05	1.8e-05	5e-05	0.000118	4e-06	7e-06	2.6e-05	1.9603
Plin4	1e-06	0	0	0	1e-06	0	0	0	1.96059
Cdx1	4.6e-05	2.5e-05	1.5e-05	1.4e-05	1.8e-05	6e-06	7e-06	6e-06	1.96067
Slc16a11	2.3e-05	7e-06	1e-06	1e-05	1e-05	4e-06	1e-06	7e-06	1.96108
Gm10260	1.1e-05	9e-06	4e-06	3e-06	8e-06	5e-06	3e-06	2e-06	1.96127
4930412O13Rik	0	1e-06	0	0	0	1e-06	0	0	1.9616
BC051665	0	1e-06	0	0	0	1e-06	0	0	1.96255
St3gal2	6e-06	1.1e-05	1e-06	2e-06	3e-06	8e-06	0	1e-06	1.96289
Rwdd4a	2.9e-05	7e-06	1.8e-05	5e-06	1.6e-05	2e-06	9e-06	3e-06	1.96321
4930438A08Rik	2e-06	0	0	1e-06	2e-06	0	0	0	1.96361
Zp3	2e-06	2.4e-05	0	1e-06	2e-06	2.4e-05	0	0	1.96374
Gm6803	0	1e-06	0	0	0	1e-06	0	0	1.96376
4931406P16Rik	1.5e-05	7e-06	7e-06	3e-06	6e-06	3e-06	2e-06	2e-06	1.96425
Mfsd10	2.2e-05	2.2e-05	4e-06	8e-06	1.4e-05	5e-06	3e-06	4e-06	1.96427
Dusp26	2e-06	0	1e-06	1e-06	2e-06	0	1e-06	1e-06	1.96428
Ccdc85a	5e-06	3e-06	2e-06	2e-06	3e-06	1e-06	1e-06	1e-06	1.96473
Map7d3	1e-06	1e-06	0	0	1e-06	0	0	0	1.96545
Ly6g6e	1e-06	0	0	0	1e-06	0	0	0	1.96597
Gpr12	2e-06	0	1e-06	0	2e-06	0	1e-06	0	1.96621
Mios	4e-06	2e-06	1e-06	1e-06	2e-06	1e-06	1e-06	1e-06	1.96696
Rhoq	6.1e-05	2.1e-05	1.5e-05	2.1e-05	4e-05	6e-06	5e-06	1.1e-05	1.96717
Tnfaip2	4.7e-05	2.5e-05	1.1e-05	1.6e-05	3.2e-05	6e-06	5e-06	9e-06	1.9672
Pus3	2e-06	1e-05	0	1e-06	1e-06	4e-06	0	0	1.96806
Coq6	1.2e-05	1.2e-05	2e-06	4e-06	9e-06	4e-06	1e-06	2e-06	1.96828
P2ry14	1.6e-05	3e-06	1e-06	7e-06	6e-06	1e-06	1e-06	2e-06	1.96853
4930415O20Rik	0	2e-06	0	0	0	1e-06	0	0	1.96862
Zfp692	1e-05	3e-06	7e-06	1e-06	4e-06	1e-06	5e-06	1e-06	1.96869
Ackr2	0	0	0	0	0	0	0	0	1.9687
Ap3b2	3e-06	3e-06	0	1e-06	2e-06	1e-06	0	1e-06	1.96894
5930412G12Rik	1e-06	1e-06	0	1e-06	1e-06	1e-06	0	0	1.96915
Bdkrb2	2e-06	5e-06	2e-06	0	2e-06	3e-06	1e-06	0	1.96918
Samd10	1.1e-05	2.3e-05	6e-06	2e-06	5e-06	8e-06	4e-06	2e-06	1.96921
Dlx3	1e-06	0	1e-06	0	1e-06	0	1e-06	0	1.96948
Ldlrad1	3e-06	2e-06	0	1e-06	3e-06	1e-06	0	1e-06	1.96952
Gtf3a	1.5e-05	1e-05	1.2e-05	1e-06	8e-06	3e-06	8e-06	0	1.97007
Trbc1	0.000113	3.1e-05	1.1e-05	4.8e-05	6.9e-05	1.8e-05	6e-06	2.8e-05	1.97053
Selenbp2	1e-06	1e-06	0	0	0	0	0	0	1.97125
Trav12d-1	2e-06	0	0	1e-06	1e-06	0	0	1e-06	1.97134
Trav12n-1	2e-06	0	0	1e-06	1e-06	0	0	1e-06	1.97134
Tmem186	4e-06	4e-06	0	1e-06	1e-06	2e-06	0	1e-06	1.97181
Mphosph6	3.1e-05	2.8e-05	7e-06	1.1e-05	1.2e-05	1e-05	4e-06	7e-06	1.97181
Ubxn11	0.000111	7.4e-05	3.9e-05	3.2e-05	2.7e-05	1e-05	1.4e-05	8e-06	1.9722
Ubn2	4.8e-05	2.4e-05	1.6e-05	1.5e-05	1.3e-05	7e-06	6e-06	7e-06	1.97256
Sox18	9e-06	2.5e-05	5e-06	2e-06	4e-06	1.7e-05	2e-06	1e-06	1.97263
Copb1	0.000199	0.000118	8.5e-05	5.1e-05	2.5e-05	2.7e-05	4.1e-05	1.7e-05	1.97271
Dus4l	3.1e-05	0	0	1.5e-05	3e-05	0	0	1.3e-05	1.97275
Ccl21a	8.3e-05	7.6e-05	7e-05	3e-06	3.2e-05	3.7e-05	4.8e-05	3e-06	1.9728
Zc3h8	7e-06	1.1e-05	2e-06	2e-06	2e-06	4e-06	1e-06	1e-06	1.97289
Slc50a1	0.000225	0.000178	6.2e-05	7.5e-05	0.000155	5.2e-05	3.3e-05	4.9e-05	1.97351
Gm6083	1e-06	3e-05	0	0	1e-06	3e-05	0	0	1.97366
Psph	1.9e-05	3.1e-05	1e-06	8e-06	1.3e-05	1.2e-05	1e-06	5e-06	1.97409
Pxmp2	1.1e-05	4e-06	1e-05	1e-06	7e-06	3e-06	5e-06	0	1.97415
Nova2	2e-06	1e-06	0	1e-06	1e-06	0	0	0	1.97421
Dnajc5b	1e-06	2e-06	0	0	1e-06	1e-06	0	0	1.97425
Scarf1	4e-06	5e-06	2e-06	1e-06	3e-06	3e-06	2e-06	0	1.97444
Ifi44l	1e-06	0	0	0	1e-06	0	0	0	1.97456
Thoc5	5e-06	1e-05	2e-06	1e-06	2e-06	8e-06	1e-06	1e-06	1.97476
Phldb2	3.8e-05	4e-06	1.5e-05	1.1e-05	3.5e-05	2e-06	6e-06	7e-06	1.97489
Capn7	2.3e-05	1.6e-05	6e-06	8e-06	7e-06	5e-06	2e-06	3e-06	1.97493
Stambpl1	1.8e-05	5e-06	7e-06	5e-06	7e-06	2e-06	4e-06	3e-06	1.97515
Proz	9e-06	3e-06	2e-06	3e-06	3e-06	1e-06	1e-06	1e-06	1.97517
Olfr1384	6e-06	1e-06	0	3e-06	6e-06	1e-06	0	1e-06	1.97535
Ckap2l	4e-06	4e-06	1e-06	1e-06	1e-06	3e-06	0	1e-06	1.97547
1190005I06Rik	2e-06	0	2e-06	0	2e-06	0	2e-06	0	1.97622
Cyb561d2	7e-05	3.9e-05	5e-05	8e-06	4.9e-05	2.1e-05	2.4e-05	5e-06	1.97645
Atxn7l1	4.8e-05	1.6e-05	1.4e-05	1.6e-05	1.7e-05	3e-06	6e-06	7e-06	1.97652
Chd3os	0	1e-06	0	0	0	1e-06	0	0	1.97721
Plcg2	8e-06	1.3e-05	2e-06	3e-06	4e-06	5e-06	1e-06	2e-06	1.97815
Lancl3	0	6e-06	0	0	0	6e-06	0	0	1.97827
Pou6f1	9e-06	4e-06	2e-06	3e-06	5e-06	1e-06	1e-06	1e-06	1.97843
Nipal1	5.1e-05	2.5e-05	2.8e-05	1e-05	3.2e-05	1.1e-05	9e-06	4e-06	1.97871
Mfap4	1.6e-05	9.8e-05	5e-06	4e-06	8e-06	9.3e-05	2e-06	2e-06	1.97886
Gstp3	4e-06	1e-06	0	2e-06	2e-06	1e-06	0	1e-06	1.97895
AC109138.5	4e-06	1e-06	0	2e-06	2e-06	1e-06	0	1e-06	1.97895
Gm4301	0	0	0	0	0	0	0	0	1.97956
Gm4308	0	0	0	0	0	0	0	0	1.97956
Gm4312	0	0	0	0	0	0	0	0	1.97956
Tbc1d7	1.4e-05	5e-06	2e-06	6e-06	8e-06	2e-06	1e-06	3e-06	1.98018
Ndufaf5	4e-06	2e-05	2e-06	1e-06	3e-06	9e-06	1e-06	1e-06	1.98048
Pthlh	1e-06	0	0	1e-06	1e-06	0	0	0	1.98103
Ripk1	2.8e-05	2.8e-05	9e-06	9e-06	6e-06	1.3e-05	3e-06	4e-06	1.98125
Vps4a	3.1e-05	2.7e-05	9e-06	1e-05	5e-06	8e-06	3e-06	3e-06	1.98127
Syt15	2.5e-05	8e-06	7e-06	9e-06	1.1e-05	2e-06	2e-06	3e-06	1.98144
Rpl23a-ps1	0	5e-06	0	0	0	4e-06	0	0	1.98223
Rnft1	1.6e-05	2.2e-05	5e-06	5e-06	4e-06	1e-05	2e-06	2e-06	1.9828
Ifna4	1e-06	0	1e-06	0	1e-06	0	1e-06	0	1.9838
Nkg7	5.1e-05	7.4e-05	2.7e-05	1.1e-05	4.1e-05	5.8e-05	1.3e-05	1e-05	1.984
Prrt4	0	0	0	0	0	0	0	0	1.98417
Gm9754	1.1e-05	8e-06	3e-06	4e-06	3e-06	2e-06	1e-06	2e-06	1.98421
Gm7534	0	3e-06	0	0	0	3e-06	0	0	1.98424
Cenpk	1.6e-05	9e-06	4e-06	6e-06	1.2e-05	3e-06	2e-06	3e-06	1.9843
Fam216b	4e-06	1e-06	1e-06	1e-06	2e-06	1e-06	0	1e-06	1.98454
Jrkl	2e-06	1e-06	1e-06	1e-06	1e-06	0	1e-06	0	1.98468
Slc39a3	4e-06	3e-06	3e-06	1e-06	1e-06	1e-06	3e-06	0	1.98493
Tbcel	1.1e-05	1.3e-05	5e-06	3e-06	3e-06	2e-06	2e-06	1e-06	1.98541
Dcakd	2.2e-05	2.2e-05	6e-06	8e-06	8e-06	1.2e-05	2e-06	3e-06	1.98619
Abhd13	7e-06	6e-06	1e-06	3e-06	4e-06	3e-06	1e-06	1e-06	1.98644
Med12	7.1e-05	0.000196	2.8e-05	1.9e-05	2.6e-05	0.000162	9e-06	8e-06	1.98652
Abhd12b	1.3e-05	3e-06	3e-06	5e-06	9e-06	1e-06	1e-06	1e-06	1.98751
Gm9774	5e-06	1e-06	0	3e-06	3e-06	1e-06	0	2e-06	1.98752
Chst7	0	4e-06	0	0	0	4e-06	0	0	1.98759
Clcnkb	4e-06	1e-06	0	2e-06	3e-06	1e-06	0	2e-06	1.98767
Olfr1465	1e-06	0	0	0	1e-06	0	0	0	1.98792
Henmt1	2e-06	0	0	1e-06	2e-06	0	0	1e-06	1.98793
Pon3	1.8e-05	1.1e-05	7e-06	5e-06	1.5e-05	5e-06	5e-06	3e-06	1.98823
Tnfaip8l1	4e-06	3e-06	3e-06	0	2e-06	1e-06	2e-06	0	1.98855
Tmem57	1.4e-05	6e-06	5e-06	4e-06	1e-05	3e-06	2e-06	2e-06	1.98893
Kcnj11	3e-06	1e-06	2e-06	1e-06	3e-06	1e-06	2e-06	0	1.98897
Tnfaip8l3	8e-06	1e-05	3e-06	2e-06	6e-06	5e-06	2e-06	1e-06	1.98898
Prom2	3e-06	2e-06	1e-06	1e-06	3e-06	1e-06	1e-06	1e-06	1.98905
A230050P20Rik	6e-05	2.2e-05	1.2e-05	2.4e-05	3.1e-05	5e-06	6e-06	1.1e-05	1.98929
Usp35	1.5e-05	1.1e-05	6e-06	4e-06	7e-06	4e-06	3e-06	2e-06	1.9898
Gm6746	6e-06	1.5e-05	3e-06	1e-06	4e-06	1.5e-05	3e-06	1e-06	1.98994
Tmem208	0.000177	9.5e-05	4.9e-05	6.2e-05	4.6e-05	2.3e-05	2.3e-05	2.3e-05	1.99001
Men1	9e-06	3e-06	5e-06	2e-06	6e-06	1e-06	3e-06	1e-06	1.99005
Men1	9e-06	3e-06	5e-06	2e-06	6e-06	1e-06	3e-06	1e-06	1.99005
Cbfb	2.4e-05	1e-05	9e-06	7e-06	6e-06	2e-06	5e-06	3e-06	1.99097
Zcchc8	4.7e-05	1.1e-05	3.3e-05	6e-06	3.4e-05	4e-06	1.2e-05	4e-06	1.99128
Alkal1	0	1e-06	0	0	0	1e-06	0	0	1.99132
Gm12504	4e-06	2e-06	1e-06	2e-06	2e-06	0	1e-06	1e-06	1.99139
Pdzk1	0.000169	0.000106	0.000107	2.9e-05	7.6e-05	2.2e-05	1.2e-05	7e-06	1.99157
Plekhh3	2.1e-05	3e-06	8e-06	6e-06	8e-06	1e-06	5e-06	3e-06	1.99162
Star	3e-06	1e-06	0	1e-06	2e-06	0	0	1e-06	1.99175
Col15a1	1.6e-05	2.6e-05	1.5e-05	1e-06	1e-05	1.3e-05	6e-06	0	1.99233
Sv2a	7e-06	6e-06	5e-06	1e-06	4e-06	3e-06	4e-06	1e-06	1.99257
Ddx19b	4e-06	1e-06	2e-06	1e-06	1e-06	0	1e-06	1e-06	1.99274
Btbd35f10	0	1e-06	0	0	0	1e-06	0	0	1.99313
Rhoj	2.5e-05	8e-06	9e-06	8e-06	8e-06	2e-06	3e-06	2e-06	1.99323
Mtor	4e-06	5e-06	1e-06	2e-06	2e-06	2e-06	0	1e-06	1.99328
Tmem129	1.1e-05	4e-06	4e-06	3e-06	6e-06	2e-06	2e-06	3e-06	1.99378
Inpp5k	3.6e-05	1.6e-05	1.7e-05	9e-06	1.8e-05	5e-06	9e-06	3e-06	1.99427
Rab30	5e-05	7e-06	7e-06	2.1e-05	4.2e-05	2e-06	3e-06	9e-06	1.9943
Vmn1r95	0	1e-06	0	0	0	1e-06	0	0	1.99512
Dars2	2.5e-05	5e-06	1e-05	8e-06	9e-06	1e-06	7e-06	4e-06	1.99515
Atad3a	8e-05	2.3e-05	2.1e-05	2.9e-05	3.8e-05	5e-06	1e-05	1.6e-05	1.99524
Gm26616	4e-06	3e-06	0	2e-06	4e-06	2e-06	0	2e-06	1.99578
Inpp5e	4.6e-05	4.6e-05	6e-06	2e-05	2.4e-05	2e-05	1e-06	8e-06	1.99596
Psmc5	0.00011	3.1e-05	4.1e-05	3.5e-05	5.7e-05	1.1e-05	2.9e-05	1.5e-05	1.99612
Hsdl2	9e-06	1e-05	3e-06	3e-06	4e-06	3e-06	1e-06	2e-06	1.99638
6330403K07Rik	0	3e-06	0	0	0	1e-06	0	0	1.99657
Bmp15	0	1e-06	0	0	0	0	0	0	1.99664
Cct6b	0	3e-06	0	0	0	2e-06	0	0	1.99689
D10Jhu81e	3.2e-05	2.3e-05	2e-05	6e-06	1.3e-05	6e-06	1e-05	3e-06	1.99695
Fpr-rs4	1e-06	1e-06	0	1e-06	1e-06	0	0	0	1.99706
Sla2	0.000165	6.6e-05	3.7e-05	6.4e-05	0.000103	2.7e-05	9e-06	1.7e-05	1.99715
Epm2a	2e-06	2e-06	0	1e-06	2e-06	1e-06	0	1e-06	1.9972
Tab3	3e-06	1e-06	1e-06	1e-06	1e-06	0	0	0	1.99758
4921517D22Rik	3e-06	2e-06	1e-06	1e-06	3e-06	2e-06	1e-06	1e-06	1.99763
Nlgn2	3e-06	1e-06	1e-06	1e-06	2e-06	1e-06	1e-06	0	1.99862
Igkv8-21	0	8.8e-05	0	0	0	8.6e-05	0	0	1.99862
Ces1d	1.3e-05	1e-05	1e-06	6e-06	8e-06	5e-06	0	3e-06	1.99864
Nrm	2e-06	2e-06	0	1e-06	2e-06	1e-06	0	1e-06	1.99873
Phf10	5.3e-05	4e-05	7e-06	2.3e-05	3.5e-05	2e-05	3e-06	1.4e-05	1.99921
Utp3	1.6e-05	1.7e-05	1.1e-05	2e-06	2e-06	8e-06	7e-06	1e-06	1.99922
Ighv1-61	0	1e-06	0	0	0	1e-06	0	0	2
Wap	0	0	0	0	0	0	0	0	2
S100a5	0	0	0	0	0	0	0	0	2
Evx1	0	0	0	0	0	0	0	0	2
Pgc	0	0	0	0	0	0	0	0	2
Armc12	0	0	0	0	0	0	0	0	2
Clpsl2	0	1e-06	0	0	0	1e-06	0	0	2
Pitx3	0	0	0	0	0	0	0	0	2
Alas2	0	1e-06	0	0	0	0	0	0	2
Crygf	0	0	0	0	0	0	0	0	2
4921508D12Rik	0	1e-06	0	0	0	1e-06	0	0	2
1700025O08Rik	0	1e-06	0	0	0	1e-06	0	0	2
Tnmd	0	1e-06	0	0	0	1e-06	0	0	2
Tsx	0	1e-06	0	0	0	1e-06	0	0	2
Zcchc13	0	0	0	0	0	0	0	0	2
Tceal6	0	1e-06	0	0	0	1e-06	0	0	2
Defb8	0	1e-06	0	0	0	1e-06	0	0	2
Lbx2	0	4e-06	0	0	0	3e-06	0	0	2
Lcn8	0	1e-06	0	0	0	1e-06	0	0	2
Pacrg	0	1e-06	0	0	0	1e-06	0	0	2
Gdf7	0	0	0	0	0	0	0	0	2
Cldn22	0	0	0	0	0	0	0	0	2
Gm9765	0	1e-06	0	0	0	1e-06	0	0	2
Camp	0	0	0	0	0	0	0	0	2
Scgb1c1	0	1e-06	0	0	0	1e-06	0	0	2
Gzmg	0	0	0	0	0	0	0	0	2
Rsc1a1	0	0	0	0	0	0	0	0	2
Fam92b	0	1e-06	0	0	0	0	0	0	2
Eif5al3-ps	0	0	0	0	0	0	0	0	2
Tas2r118	0	1e-06	0	0	0	1e-06	0	0	2
Plekhd1os	0	0	0	0	0	0	0	0	2
Foxe3	0	0	0	0	0	0	0	0	2
Spata32	0	0	0	0	0	0	0	0	2
Krtap4-7	0	0	0	0	0	0	0	0	2
Olfr1445	0	1e-06	0	0	0	0	0	0	2
Sox3	0	0	0	0	0	0	0	0	2
Lkaaear1	0	0	0	0	0	0	0	0	2
4930451I11Rik	0	0	0	0	0	0	0	0	2
Teddm1a	0	1e-06	0	0	0	1e-06	0	0	2
Krtap1-5	0	0	0	0	0	0	0	0	2
Gm7461	0	0	0	0	0	0	0	0	2
Prss48	0	0	0	0	0	0	0	0	2
Prm3	0	0	0	0	0	0	0	0	2
Hoxc12	0	0	0	0	0	0	0	0	2
Olfr573-ps1	0	1e-06	0	0	0	0	0	0	2
Defb37	0	2e-06	0	0	0	1e-06	0	0	2
Bcl2a1c	0	2e-06	0	0	0	2e-06	0	0	2
1700041G16Rik	0	0	0	0	0	0	0	0	2
Cstl1	0	2e-06	0	0	0	1e-06	0	0	2
Gm5533	0	0	0	0	0	0	0	0	2
Hist3h2ba	0	4e-06	0	0	0	3e-06	0	0	2
Tas2r113	0	0	0	0	0	0	0	0	2
Cldn34b2	0	0	0	0	0	0	0	0	2
Gm11189	0	1e-06	0	0	0	1e-06	0	0	2
Hist1h2bg	0	1e-06	0	0	0	1e-06	0	0	2
Vmn1r64	0	0	0	0	0	0	0	0	2
Defb50	0	3e-06	0	0	0	2e-06	0	0	2
Gm11937	0	1e-06	0	0	0	1e-06	0	0	2
4930524N10Rik	0	2e-06	0	0	0	1e-06	0	0	2
Taar2	0	1e-06	0	0	0	1e-06	0	0	2
Gm11567	0	0	0	0	0	0	0	0	2
Ifnl3	0	0	0	0	0	0	0	0	2
B9d1os	0	1e-06	0	0	0	0	0	0	2
Vmn1r52	0	0	0	0	0	0	0	0	2
Rpp25	0	0	0	0	0	0	0	0	2
Ifna13	0	1e-06	0	0	0	1e-06	0	0	2
Klk1b24	0	0	0	0	0	0	0	0	2
Hist1h4k	0	4e-06	0	0	0	4e-06	0	0	2
Ssxb10	0	1e-06	0	0	0	1e-06	0	0	2
Lce3f	0	0	0	0	0	0	0	0	2
Krtap3-3	0	0	0	0	0	0	0	0	2
Wfdc10	0	1e-06	0	0	0	1e-06	0	0	2
Gm572	0	0	0	0	0	0	0	0	2
Vmn2r84	0	1e-06	0	0	0	0	0	0	2
Egr4	0	0	0	0	0	0	0	0	2
Vmn1r27	0	0	0	0	0	0	0	0	2
Vmn1r212	0	1e-06	0	0	0	1e-06	0	0	2
DXBay18	0	0	0	0	0	0	0	0	2
Rhox12	0	0	0	0	0	0	0	0	2
Rhox1	0	0	0	0	0	0	0	0	2
Gm15107	0	0	0	0	0	0	0	0	2
Mageb2	0	0	0	0	0	0	0	0	2
4930567H17Rik	0	0	0	0	0	0	0	0	2
Gm14819	0	0	0	0	0	0	0	0	2
Esp1	0	0	0	0	0	0	0	0	2
Olfr555	0	1e-06	0	0	0	1e-06	0	0	2
Vmn1r55	0	1e-06	0	0	0	0	0	0	2
Mog	0	0	0	0	0	0	0	0	2
Trbv19	0	0	0	0	0	0	0	0	2
Trbv21	0	3e-06	0	0	0	3e-06	0	0	2
Igkv12-98	0	0	0	0	0	0	0	0	2
Igkv8-30	0	6.2e-05	0	0	0	6e-05	0	0	2
Ighv4-1	0	2e-06	0	0	0	1e-06	0	0	2
Ighv7-1	0	0	0	0	0	0	0	0	2
Ighv14-4	0	1e-06	0	0	0	1e-06	0	0	2
Ighv8-13	0	3e-06	0	0	0	3e-06	0	0	2
Trav5-1	0	1e-06	0	0	0	1e-06	0	0	2
Trav6-2	0	1e-06	0	0	0	1e-06	0	0	2
Traj46	0	5e-06	0	0	0	5e-06	0	0	2
Traj34	0	4.6e-05	0	0	0	3e-05	0	0	2
Traj17	0	2.5e-05	0	0	0	2.5e-05	0	0	2
Traj11	0	2e-05	0	0	0	2e-05	0	0	2
Iglv3	0	1.4e-05	0	0	0	1.4e-05	0	0	2
Gm11569	0	0	0	0	0	0	0	0	2
H2al1n	0	1e-06	0	0	0	1e-06	0	0	2
Gm13124	0	0	0	0	0	0	0	0	2
1700042G07Rik	0	1e-06	0	0	0	1e-06	0	0	2
Msmp	0	1e-06	0	0	0	1e-06	0	0	2
Gm7849	0	1e-06	0	0	0	1e-06	0	0	2
Rhox2h	0	0	0	0	0	0	0	0	2
Fpr3	0	0	0	0	0	0	0	0	2
Ssxb8	0	0	0	0	0	0	0	0	2
Gm9001	0	1e-06	0	0	0	1e-06	0	0	2
Gm4852	0	0	0	0	0	0	0	0	2
Smt3h2-ps	0	1e-06	0	0	0	1e-06	0	0	2
Gm15190	0	0	0	0	0	0	0	0	2
Gm11780	0	0	0	0	0	0	0	0	2
3110082J24Rik	0	0	0	0	0	0	0	0	2
Vmn1r60	0	0	0	0	0	0	0	0	2
Gm17660	0	1e-06	0	0	0	1e-06	0	0	2
Vmn1r9	0	1e-06	0	0	0	1e-06	0	0	2
Gm7929	0	2e-06	0	0	0	1e-06	0	0	2
Methig1	0	9e-06	0	0	0	8e-06	0	0	2
Trav4-3	0	1e-06	0	0	0	1e-06	0	0	2
Vmn1r120	0	0	0	0	0	0	0	0	2
Gm5128	0	1e-06	0	0	0	1e-06	0	0	2
Gm10024	0	0	0	0	0	0	0	0	2
Igkv5-45	0	6.1e-05	0	0	0	6.1e-05	0	0	2
Gm3264	0	0	0	0	0	0	0	0	2
Gm10142	0	1e-06	0	0	0	1e-06	0	0	2
Trav6d-6	0	0	0	0	0	0	0	0	2
1700015G11Rik	0	1e-06	0	0	0	1e-06	0	0	2
Gm10487	0	0	0	0	0	0	0	0	2
Ighv1-54	0	1e-06	0	0	0	1e-06	0	0	2
Vmn1r163	0	0	0	0	0	0	0	0	2
Vmn1r135	0	0	0	0	0	0	0	0	2
Ifna9	0	0	0	0	0	0	0	0	2
Igkv3-5	0	0	0	0	0	0	0	0	2
Ighv1-12	0	5e-06	0	0	0	5e-06	0	0	2
Igkv1-122	0	0	0	0	0	0	0	0	2
Ighv5-17	0	0	0	0	0	0	0	0	2
Gm5741	0	1e-06	0	0	0	1e-06	0	0	2
Trav6-6	0	0	0	0	0	0	0	0	2
Ighv2-4	0	1e-06	0	0	0	1e-06	0	0	2
Gm10096	0	0	0	0	0	0	0	0	2
Gm6686	0	1e-06	0	0	0	1e-06	0	0	2
Trav4-4-dv10	0	0	0	0	0	0	0	0	2
Gm21827	0	0	0	0	0	0	0	0	2
Trav12-2	0	2e-06	0	0	0	2e-06	0	0	2
Ighv2-6	0	1e-06	0	0	0	1e-06	0	0	2
Trav9-4	0	1e-06	0	0	0	1e-06	0	0	2
Hist1h3f	0	0	0	0	0	0	0	0	2
H2al1k	0	0	0	0	0	0	0	0	2
Pcdhga11	0	0	0	0	0	0	0	0	2
AY702102	0	1e-06	0	0	0	0	0	0	2
Igkv9-124	0	5e-06	0	0	0	3e-06	0	0	2
Gm10058	0	0	0	0	0	0	0	0	2.00005
Trav6n-5	0	0.000117	0	0	0	0.000117	0	0	2.0004
Lrp12	6e-06	4e-06	5e-06	0	3e-06	2e-06	4e-06	0	2.00068
Marveld3	2.2e-05	1.9e-05	5e-06	9e-06	1e-05	6e-06	3e-06	3e-06	2.00069
Ramp3	1e-06	5e-06	1e-06	0	1e-06	4e-06	1e-06	0	2.00085
Ehd1	3.8e-05	2.6e-05	6e-06	1.6e-05	2.2e-05	5e-06	3e-06	5e-06	2.00098
Ehd1	3.8e-05	2.6e-05	6e-06	1.6e-05	2.2e-05	5e-06	3e-06	5e-06	2.00098
Tdo2	2.8e-05	4e-06	0	1.4e-05	2.8e-05	2e-06	0	8e-06	2.00121
Ifnab	1e-06	1e-06	0	0	1e-06	1e-06	0	0	2.00127
Ccnb2	7.4e-05	1.1e-05	1.8e-05	2.8e-05	2.8e-05	5e-06	1.1e-05	1.1e-05	2.00133
Tubgcp5	2.1e-05	2e-05	7e-06	7e-06	1e-05	1e-05	3e-06	2e-06	2.00139
Igkv6-17	0	5.2e-05	0	0	0	4.9e-05	0	0	2.00142
Ccr7	1e-06	3e-06	0	1e-06	1e-06	2e-06	0	0	2.00152
B3gnt6	1e-06	1e-06	0	1e-06	1e-06	1e-06	0	0	2.00167
Rhox3f	0	0	0	0	0	0	0	0	2.00182
Zswim8	9.7e-05	7.5e-05	2.4e-05	3.7e-05	5.3e-05	2.6e-05	6e-06	2e-05	2.0019
Natd1	2e-06	2e-06	1e-06	1e-06	1e-06	1e-06	0	0	2.00199
Htr6	0	1e-05	0	0	0	1e-05	0	0	2.00238
Gm3685	0	2e-06	0	0	0	2e-06	0	0	2.0024
Angptl8	7e-06	2e-06	1e-06	3e-06	5e-06	2e-06	1e-06	3e-06	2.00261
Nkx6-2	3.3e-05	6e-06	1.8e-05	7e-06	1.1e-05	2e-06	8e-06	3e-06	2.00262
Ear1	4e-06	7e-06	1e-06	1e-06	2e-06	6e-06	1e-06	1e-06	2.00281
Maneal	1e-06	0	0	0	1e-06	0	0	0	2.00338
1110004E09Rik	2.1e-05	6e-06	1.5e-05	3e-06	1.3e-05	3e-06	1e-05	2e-06	2.00361
Gm1673	8e-06	2e-06	9e-06	0	8e-06	2e-06	6e-06	0	2.00365
Cul3	4.1e-05	5.8e-05	2.4e-05	9e-06	1.2e-05	1.8e-05	1.5e-05	5e-06	2.00385
Adam15	7.6e-05	5.6e-05	3.7e-05	2e-05	2.2e-05	1.5e-05	1.9e-05	7e-06	2.00421
Mllt3	3.3e-05	1.7e-05	1e-05	1.2e-05	2.5e-05	5e-06	6e-06	3e-06	2.00449
Ndufaf1	3.1e-05	6e-06	8e-06	1.2e-05	1.5e-05	2e-06	7e-06	8e-06	2.00456
Scrn2	1.5e-05	1.3e-05	4e-06	5e-06	8e-06	4e-06	2e-06	2e-06	2.00536
Hao2	0	0	0	0	0	0	0	0	2.00542
Pde6b	2e-06	1e-06	0	1e-06	1e-06	0	0	0	2.0056
Fgd5	3e-06	3e-06	1e-06	1e-06	2e-06	1e-06	1e-06	0	2.00606
Prelp	1e-05	3e-06	5e-06	3e-06	7e-06	1e-06	2e-06	1e-06	2.00614
Ppp1r42	4e-06	3e-06	0	2e-06	4e-06	2e-06	0	2e-06	2.0062
Acvr1b	1.4e-05	6e-06	7e-06	4e-06	8e-06	2e-06	3e-06	2e-06	2.00643
Fkbpl	4e-06	2e-06	0	2e-06	2e-06	1e-06	0	1e-06	2.00664
Gm13101	0	1e-06	0	0	0	1e-06	0	0	2.00685
Sec63	5.6e-05	2.6e-05	1.8e-05	2e-05	2.6e-05	1.4e-05	6e-06	7e-06	2.00695
1700026F02Rik	6e-06	2e-06	0	3e-06	4e-06	1e-06	0	2e-06	2.00735
Dnmt3l	2e-06	5e-06	0	1e-06	1e-06	4e-06	0	1e-06	2.00761
Sh3bp4	2e-06	1e-06	1e-06	0	1e-06	0	1e-06	0	2.0081
Fam46b	1e-06	0	0	0	1e-06	0	0	0	2.00811
Pik3cd	2e-05	8e-06	7e-06	6e-06	1.2e-05	2e-06	2e-06	1e-06	2.00812
Ppp1r36	4e-06	2e-06	0	2e-06	4e-06	1e-06	0	1e-06	2.00819
Edn1	5e-06	1e-05	1e-06	2e-06	2e-06	7e-06	0	1e-06	2.00821
Prr12	1e-05	1e-06	7e-06	2e-06	7e-06	1e-06	6e-06	1e-06	2.00828
St6gal1	5.9e-05	0.000327	3.5e-05	1.4e-05	2e-05	0.000152	1.3e-05	7e-06	2.00838
Sprn	1e-06	0	0	0	1e-06	0	0	0	2.00843
Atad5	2e-06	3e-06	1e-06	1e-06	1e-06	1e-06	1e-06	1e-06	2.00878
Arhgap28	3e-06	1e-06	2e-06	1e-06	2e-06	1e-06	2e-06	0	2.00878
Olfr885	0	1e-06	0	0	0	1e-06	0	0	2.00894
Ggta1	1.2e-05	5e-06	9e-06	2e-06	1e-05	1e-06	8e-06	1e-06	2.00909
1700001F09Rik	2e-06	1e-06	2e-06	0	1e-06	1e-06	2e-06	0	2.00917
Slxl1	2e-06	0	0	1e-06	2e-06	0	0	1e-06	2.00921
Gpatch4	2.1e-05	1.3e-05	7e-06	7e-06	8e-06	7e-06	4e-06	3e-06	2.00972
Cox6b2	0.000108	1.8e-05	1e-05	5e-05	6.7e-05	9e-06	9e-06	2.1e-05	2.01005
Ctu2	0.000257	0.000161	7e-05	9.7e-05	0.000229	5.9e-05	3.3e-05	4.7e-05	2.01007
Upf3b	4.5e-05	4.8e-05	1.5e-05	1.6e-05	1.3e-05	2.9e-05	4e-06	5e-06	2.01014
2310009B15Rik	2.4e-05	0.000163	3e-06	1.2e-05	1.2e-05	0.000146	2e-06	5e-06	2.01041
1700016C15Rik	1e-05	3e-06	2e-06	4e-06	7e-06	2e-06	1e-06	3e-06	2.01106
Mcm7	0.000123	2.2e-05	5.5e-05	3.5e-05	8.8e-05	7e-06	2.9e-05	9e-06	2.01113
Prmt6	1e-06	4e-06	0	1e-06	1e-06	2e-06	0	0	2.01117
Uck2	2.5e-05	5e-06	3e-06	1.1e-05	1.1e-05	2e-06	1e-06	4e-06	2.01119
Etfbkmt	2.4e-05	1.1e-05	1.3e-05	6e-06	3e-06	3e-06	7e-06	3e-06	2.01189
Thap3	2.6e-05	2.2e-05	7e-06	1e-05	1.5e-05	8e-06	4e-06	4e-06	2.01191
Gm21867	7e-06	3e-06	2e-06	3e-06	5e-06	2e-06	2e-06	3e-06	2.01242
Rhbdl1	1e-05	2e-06	5e-06	3e-06	5e-06	1e-06	5e-06	1e-06	2.01253
Tbc1d10a	9e-06	7e-06	5e-06	2e-06	3e-06	3e-06	2e-06	1e-06	2.01268
Ptpmt1	0.000175	9.9e-05	5.3e-05	6.4e-05	5.4e-05	3e-05	3.4e-05	4.2e-05	2.01288
Thbs1	8e-06	8e-06	1e-06	4e-06	4e-06	4e-06	0	1e-06	2.0132
Vps36	6.1e-05	4.3e-05	3.7e-05	1.3e-05	2.8e-05	1.5e-05	1.7e-05	4e-06	2.01322
Ptges	5e-06	4e-06	1e-06	2e-06	3e-06	1e-06	1e-06	1e-06	2.01357
Crhbp	1e-06	0	0	0	1e-06	0	0	0	2.01376
Klhl18	6e-06	8e-06	2e-06	3e-06	2e-06	3e-06	1e-06	1e-06	2.0138
Syne4	4.7e-05	3.7e-05	1.5e-05	1.7e-05	3e-05	3e-05	1.1e-05	1.3e-05	2.01395
Fasn	1.5e-05	5e-06	5e-06	5e-06	9e-06	2e-06	3e-06	3e-06	2.01405
Ipo8	3.3e-05	3.1e-05	7e-06	1.4e-05	1.7e-05	1.6e-05	3e-06	4e-06	2.01435
Ide	1.2e-05	9e-06	4e-06	4e-06	5e-06	2e-06	2e-06	1e-06	2.01453
Ide	1.2e-05	9e-06	4e-06	4e-06	5e-06	2e-06	2e-06	1e-06	2.01453
Ttll12	1.5e-05	3e-06	8e-06	3e-06	7e-06	1e-06	5e-06	1e-06	2.01462
A630023P12Rik	2e-06	3.4e-05	2e-06	0	2e-06	3.2e-05	2e-06	0	2.01486
Setd6	5e-06	6e-06	4e-06	1e-06	4e-06	3e-06	3e-06	0	2.01499
Gm9844	8.2e-05	0.000232	8.8e-05	0	7.7e-05	9.5e-05	5.2e-05	0	2.01541
Pex11b	1.6e-05	2.9e-05	6e-06	6e-06	1e-05	2e-05	3e-06	3e-06	2.01579
Maml1	8e-06	5e-06	5e-06	2e-06	3e-06	3e-06	3e-06	1e-06	2.01628
Zfp936	6e-06	4e-06	1e-06	3e-06	5e-06	3e-06	1e-06	2e-06	2.01646
Gm21518	1.2e-05	2e-06	0	6e-06	1.2e-05	2e-06	0	3e-06	2.01677
Gm21209	1.2e-05	2e-06	0	6e-06	1.2e-05	2e-06	0	3e-06	2.01677
Pld4	3.7e-05	3.8e-05	1.5e-05	1.2e-05	2.2e-05	1.4e-05	7e-06	6e-06	2.01678
Lrrc17	0.000581	0.000222	0.000263	0.00017	0.000168	2.9e-05	7.2e-05	3.5e-05	2.01722
Marcks	9.6e-05	6.6e-05	4.9e-05	2.5e-05	2.7e-05	1.2e-05	1.3e-05	8e-06	2.01736
Ighv1-19	0	9e-06	0	0	0	8e-06	0	0	2.01745
Crip3	6e-06	0	0	3e-06	5e-06	0	0	3e-06	2.01761
Eif4ebp2	5e-05	3.7e-05	2e-05	1.6e-05	1e-05	1e-05	8e-06	7e-06	2.01799
Olfr1431	1.8e-05	6e-06	5e-06	7e-06	1e-05	2e-06	2e-06	4e-06	2.01813
Ntn1	1.4e-05	8e-06	1.1e-05	2e-06	7e-06	5e-06	6e-06	1e-06	2.01865
Ighv1-43	0	1e-06	0	0	0	1e-06	0	0	2.01868
Gm13043	0	0	0	0	0	0	0	0	2.01869
AL611930.1	0	0	0	0	0	0	0	0	2.01869
Rufy2	3.2e-05	7e-05	1.2e-05	1.1e-05	2.4e-05	5.6e-05	1e-06	4e-06	2.01871
Gm21258	1.2e-05	0	0	6e-06	1.2e-05	0	0	3e-06	2.01875
Htatip2	3.2e-05	0.000121	6e-06	1.5e-05	1.1e-05	8.8e-05	3e-06	5e-06	2.01877
Brwd3	3e-06	3e-06	1e-06	1e-06	2e-06	1e-06	0	0	2.0189
Leprotl1	1.7e-05	2.2e-05	9e-06	5e-06	4e-06	5e-06	3e-06	3e-06	2.01916
Zfp764	2e-06	4e-06	1e-06	1e-06	2e-06	2e-06	1e-06	0	2.01919
Gck	0	0	0	0	0	0	0	0	2.0192
Hs1bp3	5e-06	5e-06	2e-06	2e-06	2e-06	3e-06	1e-06	1e-06	2.01955
Vmn1r57	0	0	0	0	0	0	0	0	2.01982
Gsdmc3	1e-06	0	0	1e-06	1e-06	0	0	0	2.01989
Plcg1	5e-06	4e-06	3e-06	1e-06	3e-06	2e-06	1e-06	1e-06	2.02001
Baiap2l1	4.9e-05	2.5e-05	1.5e-05	1.8e-05	1.4e-05	1.2e-05	8e-06	7e-06	2.0203
Tjp3	3.3e-05	2.1e-05	1.1e-05	1.2e-05	1.3e-05	6e-06	4e-06	3e-06	2.02036
Ighv1-52	0	1e-06	0	0	0	1e-06	0	0	2.02039
Zfp36l2	6.1e-05	4.9e-05	2.4e-05	2e-05	1.4e-05	1e-05	9e-06	8e-06	2.02055
Ccdc73	3.5e-05	1.4e-05	2e-05	8e-06	1.8e-05	7e-06	1.1e-05	2e-06	2.02059
Ap3m2	5e-06	8e-06	2e-06	2e-06	2e-06	5e-06	1e-06	1e-06	2.0206
Dcun1d4	2.7e-05	1e-05	1e-05	9e-06	1.5e-05	5e-06	5e-06	5e-06	2.02084
Slc1a4	1e-06	1e-06	0	1e-06	1e-06	1e-06	0	0	2.02104
2310016G11Rik	5e-06	5e-06	1e-06	2e-06	4e-06	4e-06	1e-06	1e-06	2.02125
Trim80	6e-06	1e-06	0	3e-06	4e-06	1e-06	0	2e-06	2.02128
Trdn	5e-06	2e-06	1e-06	2e-06	3e-06	1e-06	1e-06	1e-06	2.02144
Paxbp1	3.2e-05	3.8e-05	8e-06	1.3e-05	1.5e-05	9e-06	3e-06	5e-06	2.02168
Ccm2	1.1e-05	7e-06	4e-06	4e-06	4e-06	3e-06	2e-06	1e-06	2.02177
Sh3bgrl3	0.000487	0.000249	0.000203	0.000154	0.000136	4.4e-05	7.4e-05	4.5e-05	2.022
Defb10	3e-06	1e-06	0	2e-06	3e-06	1e-06	0	2e-06	2.02212
Foxc1	1e-06	0	0	0	1e-06	0	0	0	2.02225
Vps37d	1e-06	4.7e-05	0	1e-06	1e-06	3.4e-05	0	1e-06	2.02232
Zfp455	0	5e-06	0	0	0	3e-06	0	0	2.02247
Trim15	5.2e-05	1.9e-05	2.2e-05	1.7e-05	3e-05	9e-06	1e-05	6e-06	2.02251
0610039K10Rik	1e-06	7e-06	0	1e-06	1e-06	7e-06	0	0	2.02264
Wdr74	4.4e-05	2.2e-05	2.8e-05	9e-06	3.1e-05	8e-06	1.5e-05	4e-06	2.0228
Scgb2b20	0	0	0	0	0	0	0	0	2.02281
Trip10	2.1e-05	2.4e-05	1e-05	6e-06	7e-06	1.4e-05	3e-06	2e-06	2.02299
Vmn1r104	0	5e-06	0	0	0	5e-06	0	0	2.02312
Ddx10	6e-06	1.4e-05	6e-06	1e-06	3e-06	8e-06	4e-06	0	2.02334
Dpt	0.000128	8e-06	4.1e-05	4.6e-05	6.4e-05	5e-06	2.1e-05	2.5e-05	2.02349
Serpina3m	1e-06	0	0	0	0	0	0	0	2.0236
Lcp2	1.4e-05	2.3e-05	7e-06	4e-06	4e-06	6e-06	3e-06	2e-06	2.02361
Flot2	9e-06	8e-06	5e-06	2e-06	5e-06	4e-06	2e-06	1e-06	2.0237
Erich6	1e-06	1e-06	1e-06	0	1e-06	0	1e-06	0	2.02381
Spice1	1e-05	5e-06	5e-06	3e-06	7e-06	3e-06	2e-06	1e-06	2.02395
Mgat5b	0	2.4e-05	0	0	0	2.1e-05	0	0	2.02398
Smyd2	3.5e-05	2e-05	1.1e-05	1.3e-05	1.3e-05	8e-06	4e-06	5e-06	2.024
Irf4	1.2e-05	2e-05	8e-06	2e-06	6e-06	6e-06	4e-06	1e-06	2.02413
Htr1d	2e-06	5e-06	0	1e-06	1e-06	5e-06	0	1e-06	2.02431
Fancd2os	1e-06	2e-06	0	0	1e-06	1e-06	0	0	2.02486
N4bp1	1.9e-05	1.3e-05	5e-06	8e-06	1.1e-05	4e-06	1e-06	4e-06	2.02494
H3f3c	0	2e-05	1e-06	0	0	2e-05	1e-06	0	2.02496
R3hcc1	8e-06	7e-06	5e-06	2e-06	2e-06	3e-06	4e-06	1e-06	2.02512
Plekhm1	9e-06	2e-06	3e-06	3e-06	4e-06	1e-06	1e-06	1e-06	2.02591
Olfr384	1e-06	0	1e-06	0	1e-06	0	0	0	2.02601
Aplp1	3e-05	2.3e-05	1.1e-05	1.1e-05	1.3e-05	1e-05	7e-06	5e-06	2.02612
Pbdc1	1.4e-05	5e-06	2e-06	6e-06	4e-06	2e-06	1e-06	2e-06	2.02671
Serpina16	0	1e-06	0	0	0	1e-06	0	0	2.02693
Hmgb1-rs18	0	4e-06	0	0	0	3e-06	0	0	2.02719
1110004F10Rik	4.8e-05	0.000122	1.4e-05	2e-05	8e-06	6.8e-05	5e-06	7e-06	2.02727
Prdx4	5.5e-05	4.6e-05	3.7e-05	1.1e-05	2.1e-05	2e-05	2.4e-05	1e-05	2.02728
Arhgap24	1.5e-05	7e-06	1.1e-05	2e-06	8e-06	4e-06	9e-06	1e-06	2.02748
Cyp17a1	0	5.2e-05	0	1e-06	0	5.1e-05	0	0	2.02774
Srpr	2.3e-05	2.8e-05	9e-06	8e-06	7e-06	6e-06	4e-06	3e-06	2.02777
Hic1	5e-06	2e-06	1e-06	2e-06	4e-06	1e-06	1e-06	2e-06	2.02796
Gfm1	2e-05	1.2e-05	4e-06	9e-06	6e-06	3e-06	2e-06	4e-06	2.028
Apol10b	9e-06	8e-06	6e-06	2e-06	7e-06	3e-06	2e-06	1e-06	2.02808
Inha	1e-06	1.6e-05	1e-06	0	1e-06	1.5e-05	1e-06	0	2.02813
Adgrg4	8e-06	1e-06	1e-06	4e-06	6e-06	1e-06	1e-06	3e-06	2.02852
Supt4a	5.2e-05	0.000152	1e-05	2.4e-05	2e-05	9.2e-05	5e-06	9e-06	2.02861
Nsun5	4.2e-05	1.6e-05	2e-05	1.2e-05	1e-05	5e-06	1.1e-05	4e-06	2.02888
Olfr849	2e-06	1e-06	0	1e-06	1e-06	1e-06	0	1e-06	2.02894
Tcrg-C3	5e-06	5e-06	0	3e-06	5e-06	5e-06	0	2e-06	2.02918
Abcd4	0.000159	3e-05	3.9e-05	6.4e-05	0.000103	5e-06	8e-06	2e-05	2.02934
Gm14147	1e-06	2e-06	0	1e-06	1e-06	1e-06	0	0	2.02937
Tpst2	1.6e-05	2.8e-05	8e-06	5e-06	5e-06	5e-06	4e-06	2e-06	2.0294
Olfr156	0	0	0	0	0	0	0	0	2.02962
Tlr13	1e-06	2e-06	0	0	1e-06	1e-06	0	0	2.02963
Prkra	2.5e-05	1.8e-05	6e-06	1e-05	8e-06	6e-06	2e-06	5e-06	2.03007
Zbtb9	1e-05	8e-06	2e-06	4e-06	5e-06	2e-06	1e-06	1e-06	2.03012
Igkv1-110	0	9.1e-05	3e-06	0	0	8.9e-05	2e-06	0	2.03031
Def6	3e-06	2e-06	1e-06	1e-06	2e-06	1e-06	0	1e-06	2.03048
Prss57	5e-06	0.000102	1e-06	4e-06	2e-06	9.3e-05	0	2e-06	2.03052
Ighv10-1	1e-06	3.1e-05	1e-06	0	1e-06	3.1e-05	1e-06	0	2.03083
Olfr1168	1e-06	1e-06	0	0	1e-06	1e-06	0	0	2.03101
Ccdc17	1.7e-05	1e-05	1.4e-05	2e-06	9e-06	7e-06	7e-06	2e-06	2.03105
Gm10282	0.000175	0.00011	8.6e-05	5.1e-05	4.1e-05	3.1e-05	3e-05	1.8e-05	2.03163
Ubtd2	1e-06	1e-06	0	1e-06	1e-06	1e-06	0	0	2.03171
Pcdhb21	1e-06	0	0	0	1e-06	0	0	0	2.03178
Arv1	6e-06	2e-06	0	3e-06	6e-06	2e-06	0	2e-06	2.03179
Loxl4	3e-06	0	1e-06	1e-06	2e-06	0	1e-06	1e-06	2.0319
Serpina3f	6e-06	1.8e-05	4e-06	2e-06	2e-06	6e-06	2e-06	1e-06	2.03203
Mmp9	3.6e-05	9.6e-05	3.1e-05	5e-06	1.9e-05	4.7e-05	1.6e-05	3e-06	2.03203
Ceacam13	2e-06	0	0	1e-06	2e-06	0	0	0	2.03218
4930417O22Rik	4e-06	2e-06	2e-06	1e-06	3e-06	1e-06	2e-06	1e-06	2.03248
Plk3	1.2e-05	4e-06	5e-06	4e-06	8e-06	2e-06	2e-06	2e-06	2.03282
Klk1b27	1e-06	7e-06	0	0	1e-06	7e-06	0	0	2.03306
Dlg5	7e-06	3e-06	2e-06	3e-06	5e-06	2e-06	1e-06	1e-06	2.03321
Snai1	3e-06	7e-06	4e-06	0	2e-06	4e-06	3e-06	0	2.03332
Msrb2	7e-06	2e-06	7e-06	0	4e-06	1e-06	7e-06	0	2.03338
Trim60	1e-06	0	0	0	1e-06	0	0	0	2.03346
Phyhip	0	1e-06	0	0	0	1e-06	0	0	2.03346
Slc28a2	0.000201	2.8e-05	8.1e-05	6.7e-05	0.000177	1.7e-05	3.9e-05	3.6e-05	2.03368
Rapgef4	8e-06	1.5e-05	3e-06	3e-06	6e-06	5e-06	1e-06	1e-06	2.03379
Rhod	8.1e-05	3.2e-05	2e-05	3.3e-05	4.7e-05	1.7e-05	9e-06	1.9e-05	2.03385
Rasip1	5e-06	7e-06	3e-06	1e-06	3e-06	4e-06	2e-06	1e-06	2.03385
Pde8a	7e-06	6e-06	2e-06	3e-06	6e-06	2e-06	1e-06	1e-06	2.03386
Rab37	1.3e-05	1.1e-05	8e-06	3e-06	8e-06	4e-06	5e-06	1e-06	2.03387
Gm10639	6e-06	2e-05	5e-06	1e-06	4e-06	6e-06	5e-06	1e-06	2.03443
Spsb4	2e-06	0	0	1e-06	2e-06	0	0	1e-06	2.03468
Tmco2	0	1e-06	0	0	0	1e-06	0	0	2.03498
Tmem106b	1.9e-05	8e-06	1.1e-05	5e-06	1.6e-05	2e-06	5e-06	2e-06	2.03587
Krt14	2e-06	0	0	1e-06	2e-06	0	0	0	2.03638
Plin5	2e-06	0	1e-06	0	1e-06	0	1e-06	0	2.0364
Nsun3	7e-06	1.4e-05	3e-06	2e-06	5e-06	5e-06	1e-06	1e-06	2.03654
BC049730	5e-06	2e-06	3e-06	1e-06	4e-06	1e-06	2e-06	1e-06	2.03654
Gnptab	9e-06	5e-06	3e-06	3e-06	4e-06	1e-06	2e-06	1e-06	2.0366
Gsn	0.000152	3.8e-05	6.1e-05	5.1e-05	3.7e-05	1.3e-05	3e-05	1.8e-05	2.03663
Stard9	9e-06	3e-06	1e-06	4e-06	6e-06	2e-06	0	2e-06	2.03663
Pigk	1.7e-05	1.8e-05	2e-06	8e-06	7e-06	7e-06	1e-06	6e-06	2.03679
Cyp2j11	1e-06	0	0	1e-06	1e-06	0	0	0	2.03686
Ube2z	2.5e-05	5.1e-05	6e-06	1.1e-05	7e-06	1.6e-05	4e-06	3e-06	2.03708
Zfp511	6e-05	6.9e-05	4.9e-05	9e-06	3.1e-05	3.6e-05	2.8e-05	4e-06	2.03748
Nudt4	0.000109	4.4e-05	3.6e-05	4.1e-05	2.7e-05	1.1e-05	9e-06	1.5e-05	2.03754
Dap3	0.000176	0.000206	8e-05	5.8e-05	4.7e-05	4.8e-05	3.2e-05	1.6e-05	2.03758
Adnp	5e-05	1.9e-05	3.4e-05	1e-05	2.6e-05	2e-06	1.2e-05	3e-06	2.03765
Hnrnpa0	5.9e-05	8.8e-05	1.9e-05	2.4e-05	1.7e-05	2.4e-05	7e-06	6e-06	2.03783
Vmn1r7	0	0	0	0	0	0	0	0	2.03807
Trp53rka	1e-05	6e-06	1e-06	5e-06	5e-06	2e-06	1e-06	2e-06	2.03813
Wnt5a	1.4e-05	5e-06	9e-06	3e-06	9e-06	2e-06	4e-06	1e-06	2.03821
Timm10	6.7e-05	3e-05	4.2e-05	1.5e-05	2.1e-05	1.3e-05	2.2e-05	1e-05	2.03837
Adam1a	2e-06	4e-06	0	1e-06	1e-06	3e-06	0	1e-06	2.03862
D630033O11Rik	2.7e-05	1.3e-05	4e-06	1.2e-05	2.1e-05	6e-06	2e-06	9e-06	2.03868
Cfap36	1.6e-05	7e-06	9e-06	4e-06	1.1e-05	4e-06	3e-06	2e-06	2.03917
Emd	3.4e-05	9e-06	1.1e-05	1.3e-05	1.7e-05	5e-06	6e-06	7e-06	2.0394
Mpl	8e-06	0	0	4e-06	7e-06	0	0	3e-06	2.03942
0610030E20Rik	1.6e-05	1e-05	7e-06	5e-06	4e-06	2e-06	2e-06	2e-06	2.03944
0610030E20Rik	1.6e-05	1e-05	7e-06	5e-06	4e-06	2e-06	2e-06	2e-06	2.03944
Mrgbp	9e-06	1.6e-05	2e-06	4e-06	4e-06	1.2e-05	2e-06	2e-06	2.03957
Sec16a	2.1e-05	9e-06	1e-05	6e-06	5e-06	3e-06	4e-06	2e-06	2.0397
1700019A02Rik	0	9e-06	1e-06	0	0	9e-06	1e-06	0	2.03985
Dhcr24	2.3e-05	1.4e-05	1.2e-05	7e-06	8e-06	2e-06	3e-06	3e-06	2.03994
Fxyd1	0.000187	8.2e-05	0.000197	4e-06	8.2e-05	3.4e-05	0.000146	2e-06	2.04034
Ighv1-77	8e-06	0.000256	1.8e-05	1e-06	8e-06	0.000249	1.7e-05	1e-06	2.04037
Siglec15	0	0	0	0	0	0	0	0	2.04064
Gm597	0	0	0	0	0	0	0	0	2.04068
Myl1	7e-06	2e-06	1e-06	3e-06	5e-06	1e-06	1e-06	2e-06	2.04086
Olfr730	2e-06	1e-06	0	1e-06	1e-06	1e-06	0	1e-06	2.04088
Cryba4	5e-06	1e-06	4e-06	1e-06	5e-06	1e-06	4e-06	1e-06	2.041
C1s2	1e-06	1e-06	0	1e-06	1e-06	1e-06	0	0	2.04112
Eif4e1b	1.7e-05	1.1e-05	5e-06	7e-06	1.2e-05	4e-06	3e-06	4e-06	2.04138
Med10	2.2e-05	4.2e-05	1.8e-05	4e-06	8e-06	1.4e-05	1e-05	2e-06	2.04148
Nae1	0.000186	0.000117	5.6e-05	7.4e-05	9.5e-05	3.3e-05	1.8e-05	2.1e-05	2.04181
Rraga	2.3e-05	3.4e-05	1.4e-05	6e-06	1.3e-05	7e-06	8e-06	4e-06	2.04187
Vmn2r92	1e-06	1e-06	0	0	1e-06	0	0	0	2.04193
Exosc3	4.5e-05	1.7e-05	1.6e-05	1.6e-05	1.2e-05	7e-06	9e-06	1.2e-05	2.042
Bean1	5e-05	1e-05	1.2e-05	2.1e-05	3.7e-05	2e-06	5e-06	7e-06	2.04203
Ppp5c	4.3e-05	2.9e-05	2.7e-05	1e-05	2.5e-05	6e-06	1.3e-05	4e-06	2.04205
Nkx2-1	2.1e-05	9e-06	8e-06	7e-06	1.3e-05	3e-06	2e-06	4e-06	2.04215
Nfe2	1.1e-05	3e-06	1e-06	5e-06	5e-06	2e-06	0	5e-06	2.04216
Vmn2r32	0	0	0	0	0	0	0	0	2.0426
Abhd10	1.1e-05	1.4e-05	4e-06	4e-06	7e-06	8e-06	3e-06	3e-06	2.04275
4933425L06Rik	1e-06	0	0	0	1e-06	0	0	0	2.04369
Sdf2l1	4.8e-05	5.8e-05	1.7e-05	1.9e-05	1.3e-05	1.3e-05	8e-06	7e-06	2.04405
Hexim2	1e-06	2e-06	0	1e-06	1e-06	1e-06	0	0	2.04426
Ssr3	0.00014	0.000126	5.3e-05	5.2e-05	1.8e-05	2.3e-05	1e-05	9e-06	2.04439
Pcbd1	7.6e-05	6.4e-05	3.1e-05	2.7e-05	1.9e-05	1.7e-05	2.4e-05	1e-05	2.04441
Zhx1	1e-05	9e-06	4e-06	4e-06	1e-06	2e-06	2e-06	1e-06	2.04455
Rcn1	2.7e-05	2.1e-05	9e-06	1.1e-05	1.6e-05	8e-06	3e-06	7e-06	2.04474
Capn2	1.3e-05	9e-06	9e-06	3e-06	4e-06	4e-06	5e-06	1e-06	2.04484
Gm8818	0	2.8e-05	0	1e-06	0	2.7e-05	0	0	2.04487
Ficd	0	2e-06	0	0	0	1e-06	0	0	2.04492
Gpr150	1e-06	0	1e-06	0	1e-06	0	1e-06	0	2.04511
Mdfic	6e-06	1.4e-05	3e-06	2e-06	3e-06	4e-06	1e-06	1e-06	2.04547
Sox7	4e-06	2e-06	1e-06	2e-06	2e-06	1e-06	1e-06	1e-06	2.0459
Magea6	0	0	0	0	0	0	0	0	2.04624
Pbk	2.1e-05	6e-06	1.2e-05	5e-06	1.1e-05	2e-06	8e-06	3e-06	2.04628
Igkv2-109	0	3.7e-05	0	1e-06	0	2.6e-05	0	1e-06	2.04641
Cldn12	6e-06	4e-06	3e-06	2e-06	2e-06	2e-06	1e-06	1e-06	2.04647
Olfr1206	1e-06	4.3e-05	1e-06	1e-06	1e-06	4.2e-05	1e-06	1e-06	2.04647
Hs3st4	7e-06	1e-06	2e-06	3e-06	3e-06	1e-06	1e-06	1e-06	2.04653
Rnf123	0.0001	0.000142	7e-05	2.3e-05	2.8e-05	3.1e-05	3.4e-05	9e-06	2.04671
Lyar	3e-05	1.1e-05	5e-06	1.4e-05	1.4e-05	2e-06	2e-06	5e-06	2.04713
Trim29	7e-06	0	0	3e-06	7e-06	0	0	3e-06	2.04716
Hey1	1e-06	3e-06	0	0	1e-06	1e-06	0	0	2.04726
Cd200r4	4e-06	2e-06	0	2e-06	3e-06	1e-06	0	2e-06	2.04732
Fam96b	0.00012	4.9e-05	6.2e-05	3.5e-05	7.8e-05	1.2e-05	2.3e-05	1.6e-05	2.04766
Olfr62	0	5.4e-05	0	1e-06	0	5.3e-05	0	1e-06	2.04766
Olfr1155	1e-06	1e-06	0	0	1e-06	0	0	0	2.04779
Ikbke	2.2e-05	1.9e-05	1.2e-05	6e-06	1e-05	4e-06	4e-06	2e-06	2.04791
Rspo3	2e-06	0	0	1e-06	2e-06	0	0	1e-06	2.0483
Ighv1-31	6e-06	0	1e-06	3e-06	6e-06	0	1e-06	2e-06	2.04845
Atp6v1e1	0.000168	9e-05	0.000106	4.1e-05	4.4e-05	2.3e-05	3.9e-05	1.3e-05	2.0489
Tsen54	8e-06	3e-06	4e-06	2e-06	4e-06	2e-06	3e-06	2e-06	2.04893
Sdad1	1.5e-05	9e-06	2e-06	8e-06	9e-06	5e-06	1e-06	2e-06	2.04898
Slc20a1	1.1e-05	6e-06	2e-06	5e-06	8e-06	2e-06	1e-06	2e-06	2.04909
Prl2a1	1e-06	2e-06	1e-06	0	1e-06	1e-06	1e-06	0	2.05026
Atxn2	0.00036	0.000178	0.000138	0.000131	0.00016	0.000111	9.3e-05	7.5e-05	2.05028
Ddah2	5e-06	1.3e-05	1e-06	3e-06	3e-06	6e-06	0	2e-06	2.05034
Igkv1-88	0	3.6e-05	0	1e-06	0	3.6e-05	0	1e-06	2.05034
Lhfpl1	2e-06	1e-06	0	1e-06	2e-06	1e-06	0	0	2.05101
Foxq1	2e-06	1e-06	0	1e-06	1e-06	0	0	0	2.05112
Gripap1	4.4e-05	3.3e-05	3.1e-05	1e-05	2.2e-05	1e-05	1.4e-05	5e-06	2.05142
Pip5k1a	4.4e-05	2.8e-05	1.6e-05	1.7e-05	1.7e-05	6e-06	4e-06	6e-06	2.05152
Isl1	7e-06	3e-06	1e-06	3e-06	4e-06	3e-06	1e-06	3e-06	2.05161
Etv5	1.2e-05	7e-06	5e-06	4e-06	9e-06	2e-06	4e-06	2e-06	2.05197
Slc35a4	2.1e-05	2.2e-05	1.3e-05	6e-06	8e-06	7e-06	4e-06	3e-06	2.05198
Zp2	1e-06	1e-06	0	1e-06	1e-06	1e-06	0	0	2.052
Fars2	6.4e-05	4.5e-05	3.9e-05	1.7e-05	3.4e-05	2.1e-05	2.9e-05	1.1e-05	2.05216
Fgd1	2e-06	9e-06	1e-06	1e-06	2e-06	5e-06	1e-06	0	2.05221
Rbp1	6e-06	7e-06	5e-06	1e-06	2e-06	3e-06	3e-06	1e-06	2.05247
Kmt5a	0.00012	4.2e-05	5.8e-05	3.8e-05	4.1e-05	9e-06	3.1e-05	1e-05	2.0525
Aspscr1	4.5e-05	1.8e-05	2e-05	1.5e-05	3.7e-05	7e-06	1e-05	6e-06	2.05252
Pkhd1l1	7e-06	3e-06	5e-06	2e-06	7e-06	2e-06	3e-06	0	2.05258
Dnajc5	2.1e-05	3.3e-05	8e-06	8e-06	1e-05	1.6e-05	4e-06	3e-06	2.05332
Hoxaas2	3e-06	7e-06	2e-06	1e-06	2e-06	3e-06	1e-06	1e-06	2.05337
Gm3415	2e-06	0	0	1e-06	2e-06	0	0	1e-06	2.05419
Chrnb3	7e-06	1e-06	1e-06	3e-06	3e-06	1e-06	1e-06	1e-06	2.05437
Sardh	6e-06	2e-06	1e-06	3e-06	6e-06	1e-06	0	2e-06	2.05456
Hsd3b7	1.5e-05	2.3e-05	9e-06	4e-06	5e-06	8e-06	6e-06	2e-06	2.05463
Spg20	3.3e-05	1.3e-05	1.5e-05	1.1e-05	1.7e-05	3e-06	5e-06	5e-06	2.05466
Pdzd4	0	1e-06	0	0	0	0	0	0	2.05511
Slc19a3	4e-06	1e-06	0	2e-06	3e-06	1e-06	0	1e-06	2.0552
Cfap157	2.1e-05	2e-06	4e-06	9e-06	1.6e-05	2e-06	3e-06	4e-06	2.05531
Tmem189	1e-05	1.7e-05	9e-06	1e-06	5e-06	5e-06	4e-06	1e-06	2.05536
Crispld2	1.5e-05	1e-06	6e-06	5e-06	6e-06	1e-06	3e-06	3e-06	2.0554
Mag	5.4e-05	2.4e-05	1e-05	2.5e-05	1.2e-05	8e-06	5e-06	1.1e-05	2.05575
RMST_1	0.000199	6.6e-05	2.9e-05	9.6e-05	0.000116	3e-05	1.6e-05	2.7e-05	2.05608
Mpp6	2.4e-05	2.8e-05	1.7e-05	6e-06	1.7e-05	1.4e-05	7e-06	3e-06	2.0563
Laptm5	4.5e-05	3.2e-05	2e-05	1.6e-05	1.8e-05	9e-06	8e-06	7e-06	2.05659
Poln	1e-05	4e-06	2e-06	4e-06	8e-06	3e-06	2e-06	2e-06	2.05659
Wrap73	1.2e-05	6e-06	1e-06	6e-06	1e-05	2e-06	1e-06	6e-06	2.05686
Pex19	7.3e-05	0.00012	2.9e-05	2.9e-05	1.6e-05	4.9e-05	1.2e-05	9e-06	2.05714
Ykt6	6.1e-05	3.8e-05	1.7e-05	2.6e-05	2.4e-05	1e-05	6e-06	8e-06	2.05716
Dcxr	3.3e-05	2.1e-05	2.9e-05	5e-06	1.2e-05	8e-06	2.1e-05	4e-06	2.05732
Gimap9	2e-05	6.2e-05	1.1e-05	8e-06	6e-06	5.3e-05	6e-06	3e-06	2.05741
Duox2	1.8e-05	6e-06	5e-06	8e-06	8e-06	3e-06	3e-06	3e-06	2.05745
4933407L21Rik	4e-06	1e-06	3e-06	1e-06	3e-06	1e-06	3e-06	0	2.05758
Gsdma2	1.5e-05	2e-06	3e-06	7e-06	1.4e-05	1e-06	2e-06	4e-06	2.05783
Itpr3	8e-06	6e-06	4e-06	3e-06	2e-06	2e-06	2e-06	1e-06	2.05801
Cct4	8.7e-05	3.9e-05	4.5e-05	2.7e-05	2.4e-05	8e-06	1.9e-05	1e-05	2.05813
Pilrb2	1.7e-05	2.6e-05	2e-05	0	8e-06	7e-06	1.3e-05	0	2.05819
Tmem246	1.2e-05	6e-06	3e-06	5e-06	6e-06	3e-06	2e-06	3e-06	2.0582
Pear1	1.4e-05	7e-06	1.2e-05	2e-06	7e-06	2e-06	7e-06	1e-06	2.05835
Kxd1	0.000105	7.1e-05	3.4e-05	4.3e-05	2.7e-05	2.3e-05	8e-06	1.4e-05	2.05944
Olfr476	3e-06	1e-06	0	1e-06	2e-06	1e-06	0	1e-06	2.05968
2300009A05Rik	6.6e-05	7.2e-05	8e-06	3.4e-05	2.9e-05	2.4e-05	3e-06	1.7e-05	2.05987
Cxcl9	6e-06	2.9e-05	1e-06	3e-06	4e-06	1.1e-05	0	2e-06	2.06011
Zkscan6	6e-06	6e-06	4e-06	2e-06	2e-06	2e-06	3e-06	1e-06	2.0603
Abca1	9e-06	2e-06	3e-06	3e-06	6e-06	1e-06	2e-06	1e-06	2.06035
Ticam1	8e-06	1.8e-05	6e-06	2e-06	5e-06	8e-06	3e-06	1e-06	2.06056
Bahd1	1.1e-05	1.3e-05	9e-06	2e-06	3e-06	5e-06	3e-06	1e-06	2.06057
Ube2dnl1	0	0	0	0	0	0	0	0	2.0606
Fam71e1	0	1e-05	0	0	0	6e-06	0	0	2.06064
Satb1	9e-06	6e-06	3e-06	4e-06	7e-06	1e-06	2e-06	2e-06	2.06087
Igkv1-117	2e-06	0.000974	6.6e-05	0	2e-06	0.000958	6.1e-05	0	2.06087
Apol7d	4e-06	1e-06	1e-06	2e-06	4e-06	1e-06	1e-06	1e-06	2.06122
Rrs1	1.1e-05	6e-06	5e-06	3e-06	5e-06	1e-06	3e-06	2e-06	2.06139
Phospho1	2.5e-05	1.3e-05	1.2e-05	8e-06	1e-05	5e-06	7e-06	4e-06	2.06149
Olfr497	0	8e-06	0	0	0	7e-06	0	0	2.06151
Caap1	7e-06	3.6e-05	7e-06	2e-06	3e-06	2e-05	4e-06	1e-06	2.06167
Igfbp1	0	0	0	0	0	0	0	0	2.0617
H2-Q5	4e-06	1e-06	0	2e-06	3e-06	1e-06	0	1e-06	2.06209
Olfr557	2e-06	0	0	1e-06	1e-06	0	0	1e-06	2.06211
Grk3	1.5e-05	1.3e-05	2e-06	8e-06	7e-06	1e-05	1e-06	4e-06	2.06218
Ppa1	0.000627	0.000435	0.000303	0.000211	0.000214	7.9e-05	6.8e-05	5.8e-05	2.06223
Gm9732	1.6e-05	8e-06	3e-06	8e-06	9e-06	5e-06	2e-06	4e-06	2.06225
Tepp	1.3e-05	9e-06	6e-06	5e-06	6e-06	5e-06	6e-06	3e-06	2.06233
Adrb3	1.4e-05	1.1e-05	5e-06	5e-06	9e-06	3e-06	2e-06	3e-06	2.06264
Aarsd1	2e-05	1.8e-05	5e-06	9e-06	7e-06	5e-06	3e-06	3e-06	2.06299
Pik3c3	1e-05	7e-06	3e-06	4e-06	4e-06	3e-06	2e-06	3e-06	2.06309
Ighv1-85	0	2e-06	0	0	0	2e-06	0	0	2.06323
Tlr12	4e-06	3e-06	4e-06	1e-06	2e-06	1e-06	2e-06	0	2.06346
Ints2	2.8e-05	1.3e-05	1.6e-05	8e-06	1.2e-05	3e-06	4e-06	3e-06	2.06386
Ppid	4.9e-05	2.7e-05	2.7e-05	1.5e-05	3.3e-05	9e-06	1e-05	8e-06	2.06386
Scyl2	1.9e-05	9e-06	1.1e-05	6e-06	1e-05	3e-06	5e-06	1e-06	2.06394
C630004L07Rik	1e-06	0	0	0	1e-06	0	0	0	2.06421
Spa17	6e-06	1e-06	3e-06	2e-06	4e-06	1e-06	1e-06	1e-06	2.06422
Ctdnep1	7.1e-05	4.8e-05	3.7e-05	2.3e-05	3.1e-05	9e-06	1.6e-05	1e-05	2.0643
Rgcc	1.1e-05	1.8e-05	1e-06	6e-06	5e-06	7e-06	1e-06	2e-06	2.06457
Atp23	9e-06	3e-06	6e-06	3e-06	6e-06	1e-06	4e-06	1e-06	2.0649
Nf2	2.6e-05	1.5e-05	1.2e-05	9e-06	1.3e-05	3e-06	5e-06	4e-06	2.06493
Ssc4d	2e-06	1e-06	0	1e-06	1e-06	0	0	1e-06	2.06529
Wdr73	4e-06	4e-06	1e-06	2e-06	2e-06	2e-06	1e-06	1e-06	2.06557
Atg4a	8e-06	1.1e-05	2e-06	4e-06	4e-06	4e-06	1e-06	1e-06	2.0656
Tcap	0	1e-06	0	0	0	1e-06	0	0	2.06566
Plxdc2	5e-06	1.1e-05	2e-06	2e-06	3e-06	4e-06	1e-06	1e-06	2.06566
Rras2	3.8e-05	1.9e-05	2.3e-05	1e-05	1.4e-05	6e-06	1.1e-05	5e-06	2.06589
Xkr6	4e-06	1e-06	1e-06	2e-06	3e-06	1e-06	1e-06	1e-06	2.066
Pold1	2.2e-05	4.8e-05	2e-06	1.2e-05	1e-05	1.6e-05	2e-06	5e-06	2.06667
Gatad1	4.6e-05	3.8e-05	1.4e-05	2e-05	2.4e-05	1.2e-05	6e-06	9e-06	2.06681
Rhox3a2	0	2e-06	0	0	0	2e-06	0	0	2.06702
Clec4n	5e-06	5.8e-05	1e-06	4e-06	4e-06	2.7e-05	1e-06	3e-06	2.06721
Qdpr	0.000165	8.6e-05	4.3e-05	7.3e-05	5.8e-05	1.8e-05	2e-05	2.9e-05	2.06722
Defb25	0	1e-06	0	0	0	1e-06	0	0	2.06733
Galnt9	2e-06	1e-06	0	1e-06	2e-06	1e-06	0	0	2.06747
1700009N14Rik	0	0	0	0	0	0	0	0	2.06765
Mtcp1	0	4.3e-05	1e-06	1e-06	0	4e-05	1e-06	1e-06	2.06775
Akap11	4e-06	2e-06	1e-06	2e-06	2e-06	1e-06	0	1e-06	2.06784
Igsf23	0.000143	3.2e-05	5e-05	5.6e-05	0.000109	1e-05	1.3e-05	2.5e-05	2.06806
Far2	3.9e-05	2.1e-05	2.7e-05	9e-06	1.2e-05	5e-06	8e-06	2e-06	2.06811
Magea3	0	1e-06	0	0	0	1e-06	0	0	2.06812
Pcyox1	1.7e-05	5e-06	6e-06	6e-06	9e-06	1e-06	3e-06	2e-06	2.06865
Noc4l	1.2e-05	2e-06	9e-06	3e-06	5e-06	1e-06	5e-06	1e-06	2.06939
Eid2b	4e-06	0	0	2e-06	3e-06	0	0	2e-06	2.06948
Mas1	1e-06	0	0	1e-06	1e-06	0	0	0	2.0695
Elane	0	8e-06	0	0	0	8e-06	0	0	2.06957
Gna15	6e-06	9e-06	0	3e-06	5e-06	4e-06	0	2e-06	2.06966
Lrrc24	8e-06	6e-06	4e-06	3e-06	6e-06	2e-06	3e-06	1e-06	2.06991
Adgrg6	2e-06	2e-06	0	1e-06	1e-06	0	0	1e-06	2.06998
Wdr76	6e-06	4e-06	1e-06	3e-06	3e-06	1e-06	1e-06	1e-06	2.0702
Plbd1	5.8e-05	5.3e-05	2.2e-05	2.4e-05	1.1e-05	1e-05	9e-06	9e-06	2.07029
Igkv4-57-1	0	1e-06	0	0	0	1e-06	0	0	2.07029
Macrod2	5e-05	5e-06	2.3e-05	1.7e-05	4.4e-05	2e-06	1e-05	7e-06	2.07056
Pik3ip1	6e-06	3.4e-05	8e-06	1e-06	4e-06	1.6e-05	3e-06	0	2.0706
Erfe	1.5e-05	3e-06	0	8e-06	7e-06	1e-06	0	7e-06	2.07087
Tcf21	2.7e-05	4.8e-05	2e-05	7e-06	1e-05	2.2e-05	1.2e-05	2e-06	2.07096
Kdm1a	2.6e-05	1.5e-05	1.1e-05	1e-05	7e-06	4e-06	4e-06	3e-06	2.07127
Esrp1	2.7e-05	1e-05	8e-06	1.1e-05	1.8e-05	3e-06	5e-06	5e-06	2.07137
Gm10176	0	0	0	0	0	0	0	0	2.07138
Zfp947	5e-06	1.2e-05	2e-06	2e-06	2e-06	9e-06	1e-06	1e-06	2.07151
Stat5b	6e-06	6e-06	1e-06	3e-06	3e-06	3e-06	1e-06	1e-06	2.07153
Pop7	8e-05	5.3e-05	7.9e-05	8e-06	3.9e-05	2.1e-05	2.3e-05	6e-06	2.07165
Sf3a1	1.2e-05	1.7e-05	3e-06	6e-06	4e-06	7e-06	2e-06	2e-06	2.07166
Gata5	2.2e-05	8e-06	4e-06	1.1e-05	5e-06	5e-06	2e-06	5e-06	2.07188
Trim46	2e-06	0	1e-06	1e-06	2e-06	0	0	0	2.07216
Tspan1	2.2e-05	1e-05	1.2e-05	7e-06	8e-06	4e-06	7e-06	2e-06	2.07216
Cd99l2	5e-06	2e-06	4e-06	1e-06	1e-06	1e-06	2e-06	1e-06	2.0723
Rpl21-ps6	0	5e-06	0	0	0	3e-06	0	0	2.0726
Gm11805	0	3e-06	1e-06	0	0	1e-06	1e-06	0	2.07265
Ceacam11	0	1e-06	0	0	0	1e-06	0	0	2.07268
Slc7a6os	3e-05	3.1e-05	1.3e-05	1.2e-05	1.1e-05	1.3e-05	5e-06	3e-06	2.07269
Prl7c1	3e-06	2e-06	1e-06	1e-06	2e-06	1e-06	1e-06	1e-06	2.07271
Ubl7	2.1e-05	5e-06	7e-06	9e-06	1.5e-05	2e-06	3e-06	3e-06	2.0729
Hddc2	1.3e-05	3.2e-05	9e-06	4e-06	7e-06	1.2e-05	5e-06	2e-06	2.07315
Alyref2	9e-06	8e-06	2e-06	5e-06	4e-06	3e-06	1e-06	2e-06	2.07336
Brox	3.9e-05	1.9e-05	2e-05	1.3e-05	1.4e-05	5e-06	1.2e-05	3e-06	2.07365
Rab3ip	4.1e-05	2e-05	1.2e-05	1.8e-05	2.3e-05	9e-06	1.1e-05	8e-06	2.07372
Stac3	2e-06	0	0	1e-06	2e-06	0	0	1e-06	2.07374
Kctd2	1.7e-05	1e-05	9e-06	6e-06	4e-06	5e-06	2e-06	2e-06	2.07383
Cdh22	1e-06	0	0	0	1e-06	0	0	0	2.07417
Smurf1	6e-06	3e-06	3e-06	2e-06	4e-06	2e-06	2e-06	1e-06	2.07432
Dda1	3.6e-05	2.8e-05	1.8e-05	1.2e-05	1.4e-05	6e-06	1e-05	3e-06	2.07433
Zfyve19	0.000145	7.6e-05	1.2e-05	7.8e-05	8.7e-05	2.4e-05	5e-06	3.2e-05	2.07439
2210408I21Rik	3e-06	8e-06	1e-06	1e-06	2e-06	7e-06	1e-06	1e-06	2.0747
Zfp189	0	1e-05	0	0	0	1e-05	0	0	2.07481
Gsta4	5.9e-05	5e-05	3.5e-05	1.8e-05	2.4e-05	1.5e-05	1.8e-05	7e-06	2.07483
Zfp788	4e-06	3e-06	1e-06	2e-06	2e-06	1e-06	0	1e-06	2.07487
Tmem100	2e-06	5e-06	0	1e-06	2e-06	3e-06	0	1e-06	2.07487
Hist1h4a	0	1e-06	0	0	0	1e-06	0	0	2.07488
Scg5	6e-06	2e-06	5e-06	1e-06	5e-06	1e-06	3e-06	1e-06	2.07511
Mtmr2	1.7e-05	1.1e-05	1.1e-05	5e-06	7e-06	4e-06	4e-06	2e-06	2.07513
Myg1	3.9e-05	0.000151	2.2e-05	1.7e-05	1.8e-05	0.000133	1.2e-05	1.2e-05	2.07537
Pcbp3	0	3.8e-05	0	1e-06	0	3.7e-05	0	1e-06	2.07545
Rnf130	2.2e-05	3.3e-05	2.5e-05	1e-06	1.1e-05	9e-06	2e-05	1e-06	2.07558
Dcaf4	1.5e-05	2.5e-05	2e-06	9e-06	1e-05	2.1e-05	1e-06	5e-06	2.07562
Zbtb43	1.4e-05	9e-06	8e-06	4e-06	6e-06	3e-06	2e-06	2e-06	2.07573
Rtn1	5e-06	9e-06	2e-06	2e-06	2e-06	3e-06	1e-06	1e-06	2.07574
Fgf2	5e-06	4.2e-05	2e-06	3e-06	3e-06	3.9e-05	1e-06	2e-06	2.07587
Atn1	8e-06	7e-06	5e-06	2e-06	3e-06	4e-06	3e-06	1e-06	2.07602
Ciao1	2e-05	2.3e-05	1.1e-05	7e-06	8e-06	7e-06	5e-06	4e-06	2.07627
Chsy1	4e-06	7e-06	2e-06	1e-06	3e-06	3e-06	1e-06	0	2.07665
Abcb6	2.9e-05	1.3e-05	9e-06	1.3e-05	1.9e-05	6e-06	6e-06	9e-06	2.07669
Rb1	0.000192	0.000194	7.1e-05	8.1e-05	4.5e-05	5.6e-05	1.8e-05	3e-05	2.07696
Olfr71	9e-06	5e-06	4e-06	3e-06	4e-06	2e-06	2e-06	2e-06	2.07712
Cyp2a5	5e-06	4e-06	1e-06	2e-06	4e-06	2e-06	1e-06	2e-06	2.07739
Gcg	5e-06	7.3e-05	1e-06	5e-06	3e-06	6.6e-05	1e-06	4e-06	2.07752
Fibin	1.7e-05	2e-06	1.8e-05	1e-06	1.4e-05	1e-06	1.3e-05	0	2.0776
Myf6	0	1e-06	0	0	0	0	0	0	2.07793
Erc1	3.6e-05	1.3e-05	1.1e-05	1.5e-05	2.6e-05	7e-06	2e-06	6e-06	2.07801
Trav6d-3	0	0	0	0	0	0	0	0	2.07839
Oxt	4e-05	8e-06	1.3e-05	1.7e-05	1.7e-05	2e-06	6e-06	4e-06	2.07868
Mcoln3	2e-06	0	1e-06	1e-06	2e-06	0	0	1e-06	2.07889
Ammecr1	4e-06	1e-06	2e-06	1e-06	1e-06	0	1e-06	1e-06	2.07896
Vax2	2e-06	0	0	1e-06	2e-06	0	0	1e-06	2.07944
Lgals12	1e-06	2e-06	0	1e-06	1e-06	1e-06	0	0	2.07945
Trib1	1.4e-05	1.2e-05	7e-06	5e-06	5e-06	4e-06	4e-06	1e-06	2.07951
Asap1	1.9e-05	9e-06	1.4e-05	4e-06	1.3e-05	3e-06	7e-06	2e-06	2.07964
2310061I04Rik	8.3e-05	7.3e-05	2.4e-05	3.8e-05	4.4e-05	1.9e-05	1.2e-05	1.8e-05	2.07974
Gbp9	5e-06	5e-06	2e-06	2e-06	3e-06	3e-06	1e-06	1e-06	2.07977
Slfn8	1.6e-05	8e-06	1e-06	9e-06	1e-05	3e-06	1e-06	5e-06	2.08003
Madcam1	3e-06	3.4e-05	5e-06	1e-06	2e-06	1.8e-05	2e-06	1e-06	2.08006
Tmx2	7e-05	3.3e-05	3.8e-05	2.3e-05	2.1e-05	1e-05	1.2e-05	9e-06	2.08011
Cd79a	9e-06	3.9e-05	1e-05	2e-06	4e-06	1.1e-05	5e-06	1e-06	2.08012
Pdk3	2.1e-05	1.5e-05	1.5e-05	5e-06	1.6e-05	6e-06	9e-06	3e-06	2.08013
Brd9	4.8e-05	2.5e-05	2.3e-05	1.7e-05	1.4e-05	8e-06	9e-06	8e-06	2.08023
Tsacc	7e-06	0	8e-06	0	6e-06	0	8e-06	0	2.08032
Tssc4	5.4e-05	4.3e-05	2.2e-05	2.2e-05	2e-05	1.4e-05	1.3e-05	8e-06	2.08047
Tmem54	0.000382	0.000125	8.1e-05	0.000182	0.000194	3.4e-05	4.1e-05	0.000102	2.08052
Gal3st2	4.9e-05	3.2e-05	1.7e-05	2.1e-05	2.5e-05	9e-06	6e-06	9e-06	2.08053
Col1a1	3.8e-05	2.5e-05	2.4e-05	1.1e-05	1.3e-05	5e-06	8e-06	4e-06	2.0808
9230112E08Rik	1e-06	1e-05	1e-06	1e-06	1e-06	9e-06	1e-06	1e-06	2.08084
Dusp28	1.3e-05	1.8e-05	1e-06	7e-06	9e-06	1.1e-05	1e-06	4e-06	2.08099
Fam136a	1.9e-05	0.000206	2.3e-05	9e-06	7e-06	0.000175	1.3e-05	3e-06	2.081
Kif22	8.4e-05	4.6e-05	6.7e-05	1.7e-05	5.6e-05	2.6e-05	4.3e-05	7e-06	2.08113
Ostc	0.000257	0.00022	0.000131	9.2e-05	5.2e-05	5.3e-05	5.5e-05	3.5e-05	2.08136
Iyd	1.5e-05	7e-06	1.4e-05	2e-06	1.3e-05	4e-06	1.2e-05	1e-06	2.08148
Mrps31	4.8e-05	2.2e-05	3.5e-05	1.1e-05	9e-06	6e-06	1.9e-05	3e-06	2.08205
Ccdc66	2.9e-05	4e-05	1.6e-05	1e-05	1.7e-05	2.1e-05	8e-06	5e-06	2.08212
Pym1	5e-06	3e-06	3e-06	2e-06	3e-06	1e-06	1e-06	1e-06	2.08214
Slc25a11	8.4e-05	0.000159	5.1e-05	3e-05	3.8e-05	8.5e-05	1.5e-05	1.1e-05	2.08218
Card9	1.3e-05	2e-05	1.3e-05	2e-06	5e-06	8e-06	9e-06	1e-06	2.08235
Adck2	7e-06	3e-06	2e-06	3e-06	3e-06	1e-06	1e-06	2e-06	2.08254
Sf3a2	2e-05	1.4e-05	7e-06	9e-06	6e-06	3e-06	4e-06	2e-06	2.08264
Tssc1	2e-05	1.1e-05	6e-06	9e-06	9e-06	7e-06	5e-06	3e-06	2.08277
Ccdc129	1e-06	0	0	1e-06	1e-06	0	0	0	2.08305
Hif1an	6e-06	3e-06	2e-06	3e-06	2e-06	1e-06	2e-06	1e-06	2.08311
Tctex1d4	1.2e-05	6e-06	3e-06	6e-06	6e-06	4e-06	2e-06	4e-06	2.08317
Sugp1	1.1e-05	1.9e-05	6e-06	4e-06	4e-06	9e-06	3e-06	2e-06	2.08337
Csn2	4e-06	1e-06	0	2e-06	2e-06	1e-06	0	1e-06	2.08365
E330009J07Rik	2e-06	2e-06	1e-06	1e-06	1e-06	0	0	0	2.08409
Fstl3	5e-06	4e-06	0	3e-06	3e-06	2e-06	0	2e-06	2.08418
Lig3	2e-05	7.2e-05	1.9e-05	5e-06	1.2e-05	6.4e-05	1e-05	2e-06	2.08474
Kin	4.1e-05	2.2e-05	1.5e-05	1.7e-05	2e-05	5e-06	8e-06	6e-06	2.08495
Gstm3	0.000378	0.000845	0.000213	0.00015	0.000124	0.000346	0.000102	5.2e-05	2.08495
Tspan2	6e-06	7e-06	3e-06	2e-06	4e-06	3e-06	2e-06	1e-06	2.0851
Zrsr1	3e-06	2e-06	2e-06	1e-06	2e-06	1e-06	1e-06	1e-06	2.08571
Slc22a13b-ps	1e-05	1e-05	1e-06	6e-06	7e-06	8e-06	0	3e-06	2.08574
Olfr829	2e-06	1e-06	1e-06	1e-06	2e-06	1e-06	0	0	2.08592
Mterf1a	4e-06	6e-06	1e-06	2e-06	2e-06	2e-06	1e-06	1e-06	2.08597
Agps	5.3e-05	2.2e-05	2.1e-05	2.1e-05	2.5e-05	1e-05	7e-06	1.2e-05	2.08608
Cwc25	3.4e-05	7e-06	1e-05	1.5e-05	2.9e-05	2e-06	4e-06	9e-06	2.08628
Plcb2	3e-06	6e-06	1e-06	2e-06	2e-06	2e-06	1e-06	1e-06	2.08628
Phf14	0.000141	0.000145	4.9e-05	6.3e-05	6.6e-05	5.6e-05	1.5e-05	1.8e-05	2.0864
Ufsp2	0.000123	0.000121	6.7e-05	4.3e-05	3.8e-05	3.6e-05	1.1e-05	1.6e-05	2.08648
Olfr395	2e-06	2e-06	1e-06	1e-06	1e-06	2e-06	0	1e-06	2.0866
Rbmxl2	0	1e-06	0	0	0	1e-06	0	0	2.08662
Tead1	1.7e-05	5e-06	1.1e-05	5e-06	1e-05	1e-06	8e-06	1e-06	2.08679
Wwtr1	6e-06	8e-06	3e-06	2e-06	3e-06	3e-06	1e-06	1e-06	2.08696
Zfp784	3e-06	9e-06	1e-06	2e-06	1e-06	6e-06	0	1e-06	2.08697
Kif3c	3e-06	4e-06	2e-06	1e-06	2e-06	2e-06	1e-06	1e-06	2.08697
Tmem176a	0.000104	0.00014	7.7e-05	2.9e-05	5.1e-05	3.4e-05	1.4e-05	9e-06	2.0877
Mbip	5e-06	1.4e-05	1e-06	3e-06	5e-06	9e-06	1e-06	1e-06	2.08782
Btn1a1	2e-06	0	0	1e-06	2e-06	0	0	1e-06	2.08794
Ino80	8e-06	7e-06	7e-06	2e-06	3e-06	2e-06	4e-06	1e-06	2.08812
Rabl3	8e-06	7e-06	5e-06	2e-06	2e-06	3e-06	2e-06	1e-06	2.08816
Mab21l3	1e-06	3e-06	0	0	0	2e-06	0	0	2.08825
Gm3336	1.6e-05	1.5e-05	8e-06	6e-06	7e-06	1.1e-05	7e-06	4e-06	2.08825
AC162446.4	1.6e-05	1.5e-05	8e-06	6e-06	7e-06	1.1e-05	7e-06	4e-06	2.08825
Usp15	4.5e-05	0.000101	2.3e-05	1.9e-05	1.8e-05	5.6e-05	8e-06	5e-06	2.08834
Letm2	9e-06	2e-06	1e-06	5e-06	6e-06	1e-06	0	3e-06	2.08842
Rab39b	1e-06	1e-06	0	0	0	1e-06	0	0	2.0885
Mlycd	2e-05	1.5e-05	7e-06	9e-06	8e-06	5e-06	3e-06	4e-06	2.08852
Utp15	4e-06	3e-06	2e-06	2e-06	2e-06	1e-06	1e-06	1e-06	2.08939
Tnni2	1.7e-05	6e-06	1e-06	1e-05	1.7e-05	6e-06	1e-06	1e-05	2.08939
Zfp280b	7e-06	4e-06	1e-06	4e-06	4e-06	1e-06	1e-06	1e-06	2.08955
Mrpl3	3.5e-05	3.4e-05	1.1e-05	1.6e-05	1e-05	1.2e-05	4e-06	6e-06	2.08963
Vmn2r13	1e-06	1e-06	0	0	1e-06	1e-06	0	0	2.09022
Hbq1b	1e-06	1e-06	0	1e-06	1e-06	1e-06	0	1e-06	2.0904
Ugt1a7c	5e-05	8e-06	7e-06	2.6e-05	4.8e-05	3e-06	3e-06	2.3e-05	2.09053
Fezf1	0	0	0	0	0	0	0	0	2.09078
Tmc6	8.4e-05	2.9e-05	1.6e-05	4.2e-05	3.5e-05	1.2e-05	1.1e-05	1.7e-05	2.091
Gm1965	2e-06	1e-06	1e-06	0	1e-06	1e-06	1e-06	0	2.09119
Gm6882	2.4e-05	5e-06	4e-06	1.2e-05	1.6e-05	2e-06	2e-06	7e-06	2.09134
Unc119	1.4e-05	2e-06	1.5e-05	1e-06	8e-06	1e-06	1.3e-05	1e-06	2.0914
Dusp8	3e-06	4e-06	2e-06	1e-06	2e-06	2e-06	1e-06	1e-06	2.09166
Rhox2c	2e-06	1e-06	1e-06	1e-06	2e-06	1e-06	0	1e-06	2.09171
Shkbp1	3.9e-05	2.5e-05	1.6e-05	1.6e-05	1.5e-05	8e-06	1e-05	9e-06	2.09187
Mettl16	1.3e-05	5e-06	5e-06	5e-06	9e-06	2e-06	2e-06	2e-06	2.09197
Kcmf1	2.7e-05	6.8e-05	1.6e-05	1.1e-05	4e-06	1.5e-05	5e-06	5e-06	2.09198
Srl	1e-06	0	0	0	0	0	0	0	2.09203
Rgs17	3.1e-05	1e-05	1.6e-05	1.1e-05	1.2e-05	2e-06	9e-06	4e-06	2.09205
Aig1	4.1e-05	0.000104	2e-05	1.9e-05	1.5e-05	4.9e-05	9e-06	8e-06	2.09238
Sh3glb1	0.000116	6.8e-05	6.1e-05	4.1e-05	3.7e-05	1.9e-05	1.4e-05	8e-06	2.0924
Gm9871	4e-06	1e-06	1e-06	2e-06	3e-06	1e-06	1e-06	1e-06	2.09244
Nsa2	0.000302	0.000117	0.000174	9.6e-05	0.00019	3e-05	7.5e-05	4.1e-05	2.09286
Rhob	3.5e-05	1.5e-05	1e-05	1.6e-05	6e-06	5e-06	4e-06	8e-06	2.09289
Aph1b	2e-06	2e-06	1e-06	1e-06	1e-06	1e-06	1e-06	0	2.09292
Gm9989	0	2e-05	0	1e-06	0	2e-05	0	0	2.09303
Samsn1	9e-06	2.6e-05	4e-06	4e-06	7e-06	1.3e-05	2e-06	2e-06	2.09318
Dok1	1e-05	9e-06	1e-06	5e-06	5e-06	2e-06	1e-06	3e-06	2.09325
Ogfod3	2.1e-05	1.1e-05	1.2e-05	7e-06	7e-06	5e-06	6e-06	4e-06	2.09332
Rgs19	1.3e-05	7.2e-05	1.9e-05	2e-06	1.1e-05	2.8e-05	1.9e-05	1e-06	2.09382
Olfr74	1e-06	0	0	0	1e-06	0	0	0	2.09382
Zscan12	5e-06	3e-06	4e-06	1e-06	4e-06	1e-06	2e-06	1e-06	2.09387
Rflnb	1.5e-05	2.1e-05	7e-06	7e-06	4e-06	4e-06	2e-06	2e-06	2.09429
B3galt4	2e-06	1e-06	1e-06	0	1e-06	0	1e-06	0	2.09438
Snta1	7e-06	7e-06	1e-06	4e-06	3e-06	3e-06	1e-06	3e-06	2.09454
Itpa	3.2e-05	2.2e-05	2.4e-05	8e-06	1e-05	7e-06	1.3e-05	4e-06	2.09454
Tpd52l1	2e-06	0	0	1e-06	2e-06	0	0	1e-06	2.09506
1700084E18Rik	1e-06	1.5e-05	1e-06	1e-06	1e-06	1.4e-05	1e-06	1e-06	2.09506
Zfp758	1.2e-05	8e-06	1e-05	3e-06	1e-05	4e-06	5e-06	2e-06	2.09541
Shisa6	4e-06	0	0	2e-06	4e-06	0	0	2e-06	2.09544
5430427O19Rik	5e-06	4e-06	1e-06	2e-06	3e-06	3e-06	1e-06	1e-06	2.09544
[truncated: 18,884 more rows]

## Sheet: TPM values
Gene name	ensembl_gene_id	mouse 1 crypt - rep 1	mouse 1 crypt - rep 2	mouse 1 villus bottom - rep 1	mouse 1 villus bottom - rep 2	mouse 1 villus center - rep 1	mouse 1 villus center - rep 2	mouse 1 villus top - rep 1	mouse 1 villus top - rep 2	mouse 2 crypt - rep 3	mouse 2 crypt - rep 4	mouse 2 villus bottom - rep 3	mouse 2 villus bottom - rep 4	mouse 2 villus center - rep 3	mouse 2 villus center - rep 4	mouse 2 villus top - rep 3	mouse 2 villus top - rep 4	mouse 3 crypt - rep 5	mouse 3 crypt - rep 6	mouse 3 villus bottom - rep 5	mouse 3 villus bottom - rep 6	mouse 3 villus center - rep 5	mouse 3 villus top - rep 5	mouse 3 villus top - rep 6	mouse 4 villus bottom - rep 7	mouse 4 villus center - rep 6	mouse 4 villus top - rep 7	mouse 5 villus bottom - rep 8	mouse 5 villus center - rep 7	mouse 5 villus top - rep 8
Gnai3	ENSMUSG00000000001	31.4792	66.2732	17.2738	82.3361	9.7551	61.5811	62.6035	10.5114	3.0005	37.2241	19.6403	41.6723	74.807	0	25.2688	4.67634	42.2075	22.9224	17.107	15.1457	28.2822	67.8569	7.09222	17.8848	23.2792	0.725116	10.6124	7.24415	80.605
Pbsn	ENSMUSG00000000003	0	0	0	0	0	0	0	0	0	0	0	0	0	0	0	0	0	0	0	0	0	0	0	0	1.34506	0	0	0	2.19681
Cdc45	ENSMUSG00000000028	0.390766	0.891151	0.762088	3.44224	0	0.746258	0	0	0	0	12.4421	0	0.104113	0	4.82808	0	1.78514	17.1751	1.08861	1.69959	6.36698	0	16.2968	3.90871	6.80225	18.2912	0	0	1.05798
H19	ENSMUSG00000000031	0	0	0	0	0	0	0	0	0	0	0.694097	0	0	0	9.43179	0	7.83231	1.18038	0	0	0	0	0	0	0	3.58103	0	1.45147	2.10819
Scml2	ENSMUSG00000000037	0	0.0520279	0	1.53464	0	0	0	0	0	0	0.147921	0	0.0363848	0	0	0	0	0.75077	0	0	0	0	0.266444	0	0	2.9735	0.237188	0	1.22565
Apoh	ENSMUSG00000000049	0.486535	1.87708	0	0	0	0	0.550918	0	0	0	0	0	0	0	0	0	0	0	0	0	0	0	0	0	0.985763	0	4.52378	0	0
Narf	ENSMUSG00000000056	24.1848	9.89313	0.641468	10.9657	2.15557	14.8228	4.47261	0.360177	0.90674	0	4.28571	12.5505	6.14536	0	5.3848	1.72542	4.15351	6.03847	2.94342	7.22814	0	11.6171	1.7593	0	0.767529	0.266109	10.2705	4.38713	15.3182
Cav2	ENSMUSG00000000058	1.71973	0.279599	0	0.739411	0	3.11985	0	0	0.700931	174.7	0.265335	9.74386	0	0	0	0	2.24849	0	15.731	3.20528	0	1.45327	3.10917	0.488325	7.70394	0	2.78168	0	2.98872
Klf6	ENSMUSG00000000078	15.418	113.115	3.07814	41.0613	47.1108	31.3876	88.5966	4.27567	17.1797	14.2977	15.3382	7.81067	5.51952	2.9624	36.8472	1.79604	20.8966	12.5719	15.7585	8.89252	7.65801	16.7447	12.2976	1.86864	17.0538	1.66304	7.33751	2.27174	22.249
Scmh1	ENSMUSG00000000085	3.91619	7.47764	5.04191	9.11211	0.340819	1.80892	7.14896	0.335778	0	20.3177	4.45896	8.67045	0.741606	4.82649	31.8278	0	0	20.3839	7.36283	44.4368	11.272	0	5.73162	10.3934	19.6302	21.2724	15.1247	2.89701	19.5712
Cox5a	ENSMUSG00000000088	1866.89	1086.21	410.833	1392.14	1397	1476.3	1296.29	944.955	246.245	241.315	892.812	185.499	953.844	21.7286	1115.59	52.0426	770.294	408.608	382.424	1610.73	455.476	511.25	191.832	668.819	1.99344	520.959	667.688	538.393	885.385
Tbx2	ENSMUSG00000000093	0.491411	0	10.599	0.460431	0	0.699659	0	0.351169	0.441376	0	0.446889	12.7747	7.87057	12.6969	0	0	3.36777	2.20408	3.58183	3.19809	0	0	2.53911	0	0	0.324744	4.64131	0.590582	0.982906
Tbx4	ENSMUSG00000000094	0	0.257604	0	0	0	0.467055	0.0521579	0	0	0	2.33255	0	0.060226	0	0	0	0	0	0	0	0	0	0.22699	0.449642	0.373285	1.22143	1.73644	0.364172	3.03397
Zfy2	ENSMUSG00000000103	0.294237	0	0	0	0	0	0	0	0	0	0	0	0	0	0	0	0	0	0	0	0	0	0.237999	0.473368	0	0.422894	0.602898	0.766685	0
Ngfr	ENSMUSG00000000120	0	0.194082	0.283522	0	0.0846243	0.0978005	0	0	0.400128	1.76146	0.657634	0	0.53006	3.98683	0	0	4.95595	0.916052	0	0	0	1.3069	0.369859	0	0	5.52393	0.820187	0.38744	4.20203
Wnt3	ENSMUSG00000000125	0	0.544553	0.0804961	0.65439	0	0	0	0	0.0522433	0	0.117506	0	0.0578711	1.36616	2.68393	0	1.99195	2.6083	1.81692	0	15.9052	0	0.86923	0.431928	0	0.385495	6.60126	0	1.7484
Wnt9a	ENSMUSG00000000126	0	0	0	0	0	0	0	0	0.0483274	0	0	0	0	0	0	0	0	0	3.36145	0	3.26885	0	0	0.399296	0.662836	0.356107	0.762802	0	0.538617
Xpo6	ENSMUSG00000000131	29.8627	18.2718	18.3317	33.5524	0.797418	18.6662	12.5781	1.31493	20.654	38.544	32.5648	20.5927	53.6215	19.6248	16.955	1.08709	26.0888	59.3189	34.6102	13.1511	91.4969	10.7723	26.4651	32.7948	40.9022	29.7887	39.1418	9.45947	32.8767
Tfe3	ENSMUSG00000000134	9.00676	7.08065	1.04692	17.5037	0.0632786	18.3424	9.15681	0.0165468	12.4157	3.82616	8.12747	0	2.69312	0	3.11969	0	16.1955	8.08197	5.63085	20.9741	4.10949	4.41434	11.7931	2.50939	3.65872	0.494809	11.392	0.167188	9.50141
Axin2	ENSMUSG00000000142	21.4901	12.5196	3.63291	30.0982	2.32727	4.58615	5.37719	15.5549	0	62.6767	11.9496	39.3928	34.1452	0	20.4075	0	10.6108	10.5995	9.23483	15.8633	5.39714	45.1239	11.8286	0.308816	0	2.426	5.94356	0	19.647
Brat1	ENSMUSG00000000148	0.461496	1.27642	0.333444	0.886441	0.0281384	0.158927	1.07026	0	0.0481145	28.0927	8.259	13.9203	0.159881	1.94438	2.47167	0	0	0.800807	6.13563	0.871489	0	0	6.13672	5.00978	0.365079	7.28539	1.77034	2.79563	8.98416
Gna12	ENSMUSG00000000149	13.423	1.95581	1.87835	3.81832	11.4923	1.54962	0.269664	0	0.140751	1.47961	5.85802	26.1813	18.9157	6.13463	4.82022	0	5.36867	14.8371	7.61467	1.69964	4.75997	2.31161	1.2683	1.55024	0	1.03661	15.5479	2.51191	1.45038
Slc22a18	ENSMUSG00000000154	91.6617	77.3028	0.186656	47.4141	0	38.9635	95.792	0.40421	0	0	19.4075	9.86508	21.4584	0	37.0823	0	29.6389	1.99658	12.5355	34.7778	4.07875	17.7485	0.333898	95.435	0	14.5417	13.4387	37.3226	0
Itgb2l	ENSMUSG00000000157	4.02516	0	0	0.261528	0	0	0	0	0	0	0	0	0	0	0	0	0	0	0	0	0	0	0.21701	0.518315	0	0.424478	0.330081	2.04814	1.39976
Igsf5	ENSMUSG00000000159	22.4236	100.126	22.498	43.9612	0.569461	24.1329	4.9425	0.0712662	0	0	12.6219	0	10.165	2.77667	5.46172	0	20.1106	1.76541	3.6936	0	0	55.6462	0.735056	0.885941	0	0.773617	23.6889	26.1769	5.96235
Pih1d2	ENSMUSG00000000167	0.603422	1.03986	0	0.751625	0.794834	2.19454	0.212518	0	0	0	1.11798	8.93115	4.2518	0	0	0	0	0	0	0	0	21.8234	4.69148	0.924906	3.19741	7.17508	3.5214	2.73479	10.2482
Dlat	ENSMUSG00000000168	8.63946	27.5498	2.61792	12.5036	17.103	25.948	10.7502	9.54204	6.33151	3.74573	9.92939	0	2.30743	5.931	20.3258	0	18.1224	4.6114	11.0104	22.2234	4.01336	2.92483	0.575898	0.653003	1.88574	0.290679	4.32948	11.3779	8.12113
Sdhd	ENSMUSG00000000171	632.952	465.782	578.647	638.247	342.35	528.704	380.804	130.183	24.0841	166.368	309.4	58.5477	470.482	49.781	454.935	0	373.859	264.37	316.946	528.929	194.101	331.498	56.3522	277.096	77.8713	14.4902	109.696	235.613	383.91
Fgf23	ENSMUSG00000000182	0.0775679	0	0	0	0	0	0	0	0	0	0	0	0	0	0	0	0	0	1.04654	0	3.05987	0	0.125321	0.751076	0	0	0	0.607388	0
Fgf6	ENSMUSG00000000183	0.133423	0.184805	0.272873	0.0731228	0	0.0692931	0.0331127	0.0227758	0.360658	0	0.363691	0	0.159863	0.904926	0	0	0	0	0	0	0	0.856205	0	0.28628	0.238192	1.90185	0.749399	1.39801	4.82937
Ccnd2	ENSMUSG00000000184	47.8665	48.0622	797.419	84.7258	245.163	150.543	321.987	223.454	21.6468	23.7235	22.8865	176.872	31.4479	9.70834	51.3601	13.1113	56.1871	309.381	167.122	226.456	10.1504	24.0626	52.6022	63.7796	991.873	0.914886	59.1795	11.198	21.7888
Gpr107	ENSMUSG00000000194	12.9606	29.3325	9.41392	11.9858	1.68138	9.2724	14.4775	4.86479	7.55728	14.716	15.9784	3.82676	6.69423	6.73458	37.3339	13.0809	13.6344	15.8594	25.1903	9.90417	10.9641	44.778	19.7732	45.2827	25.1492	94.536	26.1111	21.9464	44.213
Btbd17	ENSMUSG00000000202	0.355528	0	0	0.964455	0	0	0	0	0	0	0.751571	0	0.353951	0	0	0	0	0.895409	0	0	8.973	0	2.29622	0	0	1.589	0	0	0
Slfn4	ENSMUSG00000000204	0.0768539	4.66807	1.59215	12.1745	0	0	8.6429	2.33329	0.419611	0	0	0	0.717987	0	0	0	0	0	2.07394	0	15.0032	0	1.17963	4.75839	0	0.691274	2.46873	1.40077	3.03786
Th	ENSMUSG00000000214	0.725783	6.87873	0	0	0	0	0	0	0	0	5.03597	0	0	0	0	0	0	0	1.03756	0	0	0	1.44881	4.81861	0	6.52809	0.696123	0	0
Ins2	ENSMUSG00000000215	0	0	0	0	0	0	0	0	0.747833	0	1.67262	0	0.830292	0	0	0	0	0	0	0	0	0	3.91853	0	0	2.53507	1.00678	0	25.9043
Scnn1g	ENSMUSG00000000216	0	0	0	0	0	0	0.154735	0.607156	0.645233	0	0.362793	0	0	0	0	0	0	0	0	0	0	0	0	0.444654	1.10741	1.19092	0.283158	0.360141	0
Drp2	ENSMUSG00000000223	0.563818	0.43423	0.33742	0.113597	0.042555	1.22297	0.729121	0.048091	3.72175	4.67769	0.904274	0	0.621879	0	3.84625	9.02056	0	1.36656	0.421075	0.706169	1.22766	1.44828	1.18602	1.16142	2.73747	2.81414	1.39911	1.24387	5.51827
Tspan32	ENSMUSG00000000244	0	0	9.72809	2.74245	0	0.570389	0.402004	0.029743	3.69993	8.61334	2.42728	17.4137	0.951147	10.7703	0	0	2.60299	8.11048	0	0	0	0	2.57083	0.416666	2.82466	1.71251	0	9.29399	4.44793
Lhx2	ENSMUSG00000000247	0.46229	0.183876	0.131141	0	0	0	0	0	0	0	0.954392	0	0.607346	13.3467	0	0	0	0	0	0	0	0	0	0	0	0.41914	1.5417	0	1.53153
Clec2g	ENSMUSG00000000248	0.736334	2.96931	0.133816	0	0	1.04409	0	0.49892	26.2894	0	0.500592	1.64896	0.641957	0	0	0	0	0	0	0	5.02236	0	0.0561497	0.805626	0.568536	16.0292	2.63196	0.481035	13.4507
Gmpr	ENSMUSG00000000253	1.79286	0.188563	0	4.6951	90.2146	3.82473	0	0	0	24.2904	0.580615	0	0	0	0	0	0	0	0	0	0	0	0.137882	1.67696	0	38.3275	1.0687	0	2.28713
Glra1	ENSMUSG00000000263	0	0	0.141139	0	0	0.181103	0.456291	0.121997	1.09422	2.86723	2.35475	0	0.606446	0	0	0	0	0	5.28453	0	3.09032	4.49031	0	0	0	0	0.48319	0.454641	1.02649
Mid2	ENSMUSG00000000266	2.22252	3.6036	0	11.6612	3.00903	5.45032	0.892762	0	0.680672	0	4.00882	0	0.118763	2.41178	2.75414	0	4.60937	15.4119	8.60343	4.17726	16.9699	2.64301	1.05361	0.662385	0.345112	3.78811	3.8085	8.29183	10.4001
Trim25	ENSMUSG00000000275	17.7642	59.4846	6.42581	46.4237	3.93489	33.8433	22.1188	1.85719	0.0974818	21.6251	18.4966	36.014	22.0987	18.1354	7.34428	0	24.5177	13.7961	10.0253	12.4088	11.7079	7.75857	3.23885	15.3954	67.0138	3.33364	4.85149	5.82813	6.03494
Dgke	ENSMUSG00000000276	1.18639	2.31257	1.39982	2.15395	2.14702	1.45072	0.521314	1.25409	6.25964	4.05312	3.64306	9.44726	4.55931	4.59939	5.32305	4.98157	2.20668	3.48701	14.0858	1.74227	31.5159	4.14076	3.76519	6.96842	5.81345	13.1438	2.63898	8.07598	8.50463
Scpep1	ENSMUSG00000000278	27.9145	4.41631	2.21896	6.16914	77.3782	4.67279	7.63011	8.59666	0.0776149	0	3.92372	3.19869	1.29019	18.2629	7.97772	0	10.3386	18.0716	23.3914	21.0746	7.8861	3.82269	8.0229	3.22158	0.535375	0.577946	1.64142	22.4173	0.870962
Mnt	ENSMUSG00000000282	6.68255	6.83569	8.72398	1.59161	1.43485	3.16143	0.762719	1.42393	0	5.47622	4.76454	0.718053	0.0384276	0	7.12903	0	2.64955	8.66632	5.63229	0	1.17284	6.83991	12.7438	6.29395	0	0	0	0	2.31322
Itgb2	ENSMUSG00000000290	5.07474	4.52017	5.65819	3.21992	9.92095	2.11927	0.592308	0.3691	16.4608	5.82708	16.3561	5.08946	7.30842	4.83612	6.33535	92.4736	3.52356	23.5922	39.3068	23.4436	6.25924	1.51851	2.47955	30.6286	0.423907	0	8.77738	40.5459	4.82476
Hddc2	ENSMUSG00000000295	18.081	3.20734	6.97911	22.0725	0.776927	26.0583	2.85974	0.12386	20.2653	0	34.4223	45.98	7.91091	0	0	0	0	4.70714	16.4768	1.04946	0	0	0.650285	5.36679	0	6.29252	5.01939	6.63741	11.3598
Tpd52l1	ENSMUSG00000000296	0.396289	0.36339	0.493902	0	0	0	0	0	0	0	0	0	0	0	0	0	5.79546	0	0	0	0	0	0.438191	0	0	1.64013	0.819809	0	3.49797
Pemt	ENSMUSG00000000301	0.401828	4.81618	1.034	4.88368	64.4588	8.35132	0	0.464695	1.27362	0	2.93195	0	0	0	32.8278	0	8.82868	0	0	0	0	0	2.32601	52.437	0	0	0	0	10.6775
Cdh1	ENSMUSG00000000303	82.2263	126.393	35.7075	63.1634	8.25358	76.1418	94.4556	26.7387	4.77423	30.7861	52.4711	4.49463	17.7577	0.972854	53.588	1.81651	64.5493	44.7158	14.3996	13.2436	23.4207	42.1752	27.5734	10.5284	0.249873	14.7741	4.09483	24.9468	8.3894
Cdh4	ENSMUSG00000000305	0.0636571	0.164413	0.216118	0.103365	0	0.0982192	2.15321	0	2.31808	0	0.262245	0	0.165972	0	0	1.18099	0	0.413151	0.287627	0	0	25.064	4.38225	8.23815	0	4.614	4.63702	0.939461	3.71132
Ckmt1	ENSMUSG00000000308	3496.52	3601.54	873.179	4271.24	823.228	4194.2	3572.01	815.986	782.582	1745.62	1825.78	1222.03	4196.05	2678.5	1587.46	114.868	2520.76	234.717	3017.34	7201.74	2274.91	1450.4	476.372	2799.99	414.756	672.929	1790.45	1854.19	1854.3
Bcl6b	ENSMUSG00000000317	1.22407	0	0.256726	0	0	0.220257	0	0	0.190525	0	0.107153	1.96873	0.158274	0	0	0	0	5.5494	0	0	0	0	0.594293	0	0	0.350885	0	0.318795	0.530781
Clec10a	ENSMUSG00000000318	0.882578	0	0	0.695669	0	0	0	0	0	0	0	2.34013	0	6.83183	0	0	0	43.3177	0	4.71931	0	1.71196	0	4.75833	0	2.5805	22.8368	3.04862	0
Alox12	ENSMUSG00000000320	6.27193	5.16381	6.0531	1.9575	0.892773	2.8248	2.39681	0.895971	22.2413	35.1765	11.5893	6.1141	8.57401	15.9697	16.475	3.62266	12.9718	7.79939	7.66695	13.1767	9.4214	16.0413	14.2288	45.5799	66.3184	72.6102	34.397	17.7391	26.6781
Arvcf	ENSMUSG00000000325	20.0264	1.36145	2.26263	8.82999	4.73059	9.79136	1.18729	3.48427	3.71114	10.4648	6.66521	27.1548	19.4124	10.8814	0	0	16.9812	13.3759	11.1728	2.54286	11.0719	13.6279	1.01719	5.69363	0.922228	7.00987	3.54679	2.24392	5.42861
Comt	ENSMUSG00000000326	184.201	162.668	209.955	129.467	145.328	170.068	171.322	51.07	416.099	362.428	336.59	428.936	307.823	603.648	332.667	504.219	242.003	177.342	207.253	177.773	344.027	259.217	122.291	167.533	184.16	106.328	187.886	219.93	241.539
Rtca	ENSMUSG00000000339	103.332	13.5456	2.40461	64.1579	0.738546	40.0542	11.1211	0.138689	350.594	0	31.9161	0	82.2115	5.40664	69.1223	14.7002	19.6432	8.59428	23.9732	108.524	10.5211	33.0985	18.7395	1.72425	6.45359	28.7278	3.84402	25.085	14.0109
Dbt	ENSMUSG00000000340	62.9287	12.9243	6.36796	15.7929	1.99525	37.0359	4.13301	10.0249	29.8327	29.2636	15.5717	3.06344	6.36431	41.4231	16.0805	0	11.1993	26.0224	6.7659	47.7367	10.8037	6.3575	10.7987	17.1954	7.82885	182.187	68.474	20.574	21.0645
Mcts1	ENSMUSG00000000355	191.655	157.855	169.84	258.183	0.297126	272.169	226.992	2.55907	16.5331	96.1587	92.5064	62.2641	150.078	34.9048	138.65	103.795	132.601	103.094	106.142	200.78	15.4169	109.613	1.56712	130.253	0	0	10.0668	9.42168	19.1212
Rem1	ENSMUSG00000000359	0	0	0	0	4.59683	0	0	0	0.114803	0	0	18.8569	0	0	0	0	0	0	0	0	0	0	0	0	0	0	0	0	3.89865
Rnf17	ENSMUSG00000000365	0.52141	0.297378	0	0.399852	0.0462835	0	0.933439	0.156941	2.84097	0	0.765055	0	0.703467	0	3.83095	0	2.98332	0	4.32052	0	5.04875	0	2.28933	14.0399	5.67493	10.1301	3.29056	14.4203	15.958
Trappc10	ENSMUSG00000000374	8.14228	20.1916	2.53269	18.7166	0.733248	28.2591	4.6997	2.68842	5.79598	1.98932	10.2492	10.4348	10.4428	0	14.5635	0	10.2267	6.82017	5.8446	5.70885	4.25897	9.61945	4.46097	2.59628	4.50446	1.79877	9.09227	29.715	4.73005
Ccm2	ENSMUSG00000000378	10.4363	14.9536	1.67394	1.78514	0	5.57144	1.13502	0.795099	0.710622	4.45393	1.35362	13.1238	2.95052	0	0	0	0	10.614	4.94097	1.59361	0	2.62042	5.67462	0.887781	1.83511	2.47007	4.19395	6.28112	3.00434
Wap	ENSMUSG00000000381	0	0	0	0	0	0	0	0	0	0	0.394118	0	0	0	0	0	0	0	0	0	0	0	0	0	0	0	0	0	0
Tbrg4	ENSMUSG00000000384	37.7797	63.3653	22.7514	75.8807	20.4223	75.3202	80.8599	117.937	217.179	335.43	89.3273	42.8144	89.1871	3.61196	86.7251	39.084	84.7391	104.669	58.5318	93.6707	57.2866	268.187	204.906	92.2652	370.638	336.558	125.589	65.9709	273.978
Mx1	ENSMUSG00000000386	0.139393	0.226937	0	6.41956	0.0317676	8.03204	0.229953	1.39318	1.78163	0	2.05807	1.11975	0.13263	1.41773	0	0	2.28104	0.902227	4.85727	7.58759	20.2558	0	0.225528	4.48384	0.747009	8.40709	1.42767	1.81578	14.5222
Fap	ENSMUSG00000000392	0.935157	1.11935	0.0869696	0.968278	0.407468	0.087377	0.133115	0	1.35624	3.66595	1.15459	0	0.267338	0	6.0052	0	6.22407	0	0	0	0	1.70237	1.75887	10.7977	4.32443	10.8724	6.50971	2.84866	13.7117
Gcg	ENSMUSG00000000394	0.712666	13.1635	0.215978	6.10116	0	5.47396	0	0.84189	0.621571	0	3.95636	0	0	0	23.9859	0	5.88083	0	16.2058	362.3	0	0	0	0	0	3.57145	0.832342	0	0
Ndufa9	ENSMUSG00000000399	95.6347	39.3104	808.658	72.4327	170.242	58.8433	22.166	145.154	3.40972	46.8208	100.969	14.1324	42.4594	108.661	94.3833	0	63.137	68.6189	77.1138	205.429	46.7077	62.1236	27.804	44.7781	24.6801	21.1343	94.2878	0.773972	28.8733
Egfl6	ENSMUSG00000000402	0.0546819	0.217587	0.10064	0	0	0	0	0	0.0727451	0	0.469797	0	0	0	0	0	0	0	1.55696	0	0	0	1.15875	1.14463	0	10.9503	0	4.95792	3.34061
Lck	ENSMUSG00000000409	0.606551	2.15924	0.34122	0.739038	0.0927097	19.0869	0	49.0588	12.9543	2.47077	21.2001	0	6.87354	6.15784	11.5471	11.1763	1.49389	67.6826	16.7395	83.8486	18.6141	0	0.326807	4.89078	0	18.0172	11.7345	2.10962	18.1691
Tssk3	ENSMUSG00000000411	0	0	0	0	0	0	0	0	0	0	0	0	0	0	0	0	0	0	0	0	0	0	0	0	0	1.98137	0	0	0
Cttnbp2	ENSMUSG00000000416	2.20632	0	0	1.48794	0	0.862869	0.0361132	0.0721028	3.95445	0	0.831157	0	1.6332	0	1.86459	1.72701	0	0	2.52528	0	6.26435	0	0.0754686	5.32279	57.362	5.94488	27.4905	8.30128	0.403488
Galnt1	ENSMUSG00000000420	59.6588	35.2693	28.776	34.1662	10.905	28.3558	4.35331	8.15098	21.2274	39.8604	22.2991	11.2501	84.2908	3.30439	28.1245	19.1009	44.1779	17.5277	17.578	25.9953	18.5124	12.4516	5.12735	5.91003	0.576957	2.68959	8.08234	18.9474	15.9373
Myf5	ENSMUSG00000000435	0	0	0.0603952	0.163488	0	0.0517098	0	0	0.547104	2.45972	0	0	0	0	0	0	0	0	0	0	0	0	1.24711	0	0	0	0	0	26.3149
Mkrn2	ENSMUSG00000000439	17.2749	16.6619	5.7945	9.65533	9.14678	5.04471	5.20813	17.2287	4.55556	28.7589	7.21191	9.48626	19.2693	5.32436	6.53362	0	5.34651	10.2492	18.8597	14.7555	6.24129	12.835	14.9464	9.87534	12.0262	15.2019	5.36179	8.2199	5.36732
Pparg	ENSMUSG00000000440	2.07334	0.264165	0	9.82174	0	7.49654	0.0897186	0.531881	0	0	0.625172	0	0	0	9.54145	0	0	0	11.8328	5.03839	15.7278	4.57012	0.424846	3.28082	0	2.84462	1.48555	0	0
Raf1	ENSMUSG00000000441	139.275	67.9858	62.6146	81.5186	78.7746	35.8164	26.6067	160.896	5.47928	169.467	59.1754	129.901	77.3885	107.18	53.0069	0	58.9018	79.1968	114.991	166.47	46.9943	33.6262	35.5712	19.9098	137.48	2.41319	38.6265	47.519	7.99373
Sept1	ENSMUSG00000000486	33.9944	1.21084	10.3246	1.68746	1.21241	6.98174	24.2058	6.31609	0	58.1594	1.05714	38.2774	19.388	16.5336	0	10.3989	0	17.4332	0	5.70666	0	7.77915	0	12.8199	0	4.554	3.48871	8.7612	11.2958
Acvrl1	ENSMUSG00000000530	8.17804	0.692488	0.562686	1.52518	0	0.178904	0	0	0	5.76337	12.1144	9.44309	0.657796	4.77878	0	6.51615	5.13792	1.52081	6.35538	1.63024	0	1.12545	2.38451	7.54611	0	2.02143	0	4.27971	8.78647
Acvr1b	ENSMUSG00000000532	10.1098	2.15512	0	14.0077	0.0210442	1.04925	1.312	2.58243	26.6146	0	3.08917	1.49458	6.07981	0.944625	11.1307	0	3.44691	4.81072	5.86239	5.88938	10.9876	0.889908	1.90215	1.48923	0.247096	0.591005	0.435125	7.18937	0.802844
Tom1l2	ENSMUSG00000000538	13.4347	12.4534	0.0411183	20.7187	2.04337	4.49484	29.4248	3.63379	0.506095	0	6.68346	3.48826	0	0	0	0	18.506	1.25722	9.77872	4.58396	4.27785	2.07807	4.82435	2.43471	2.08845	4.38642	6.08012	0.357422	1.40814
Gpa33	ENSMUSG00000000544	107.801	266.701	1.74554	166.381	0	49.9152	195.528	10.499	0.510391	0	71.2927	6.01258	145.999	0	82.433	0	94.38	29.141	25.3555	59.3994	27.3108	41.4242	7.58912	16.9351	0	1.74091	19.2597	39.6475	56.3938
Itga5	ENSMUSG00000000555	0.0311401	0	0.0839236	0	21.0492	0.120094	0.0347769	0	1.9281	1.14806	3.02952	4.51589	0.72517	0	0	0	0	2.42265	0.421756	0	0	0	0.0504178	0.300003	1.49334	1.33462	0.573082	0	0.404336
Gabra2	ENSMUSG00000000560	17.4286	20.2584	18.8831	13.9892	2.78948	24.1175	11.8941	4.88667	67.76	88.4115	32.7072	29.963	22.0806	50.7763	38.976	73.385	40.522	18.6991	22.697	17.3439	17.2884	22.0589	13.359	21.4459	44.3472	23.949	23.3787	42.5407	48.4
Wdr77	ENSMUSG00000000561	6.43755	2.88135	1.83922	9.51819	41.0269	17.965	0.415955	40.3326	0.986293	5.87115	6.69963	1.7967	11.0206	17.0448	8.92784	0	10.7756	15.9121	5.54107	4.72586	1.25779	5.50064	9.57669	4.71265	1.32991	14.7465	11.0476	6.16369	7.0644
Adora3	ENSMUSG00000000562	16.7161	8.35048	4.51237	4.14834	0.348364	8.70665	7.19957	2.78616	8.53415	9.92662	12.4511	0	3.88419	0	3.54961	0	1.85327	11.3921	15.5825	3.24122	34.1459	10.9386	5.86434	37.258	29.403	18.9597	32.1081	27.2496	49.6146
Atp5f1	ENSMUSG00000000563	475.125	447.749	226.718	607.768	313.376	514.682	256.458	184.876	11.8327	251.414	234.196	66.79	141.173	33.2473	359.858	58.2259	328.054	145.802	229.996	600.438	107.975	313.099	193.991	229.958	2034.23	14.1482	147.504	144.673	145.111
Sox9	ENSMUSG00000000567	2.39043	4.40143	6.63869	5.23019	5.22345	11.7963	1.03419	7.51553	17.7858	4.87142	3.31173	0.798342	7.2751	3.02815	5.94722	5.50746	10.3114	15.4209	3.18313	2.09764	7.98217	18.0672	29.2816	2.55826	0.622674	3.68588	3.95385	3.08859	3.86276
Hnrnpd	ENSMUSG00000000568	46.7751	42.9811	54.1518	44.5719	21.1274	34.3009	254.657	78.6751	28.1699	137.188	72.2334	80.3486	19.441	47.3596	46.6258	71.36	54.3209	75.2184	61.2594	68.2509	66.739	74.3259	48.93	29.3993	4.22942	3.9848	36.8031	89.0434	22.4185
Dynlt1c	ENSMUSG00000000579	76.4505	42.7431	193.585	60.1094	243.671	33.999	95.6466	17.3249	18.0925	59.529	61.9248	81.8165	11.802	17.0106	54.5457	4.5139	67.1312	35.8671	62.125	108.016	35.7249	60.8451	24.014	61.9733	235.768	121.69	68.1811	31.0019	126.737
C1d	ENSMUSG00000000581	14.4728	15.5228	2.16189	17.1232	81.4626	21.6183	13.7676	14.3358	0.323729	6.80304	17.292	24.5161	104.237	0	8.31579	0	20.5695	12.5703	18.1388	15.6345	25.554	15.9488	8.54012	3.12341	0	6.50344	8.60515	28.1885	5.75713
Gm2a	ENSMUSG00000000594	14.5343	0.805845	7.22819	4.19378	2.18733	26.174	0.480813	13.934	2.20431	3.66077	6.74491	40.7957	7.45208	9.10241	0	0	2.95191	19.958	30.487	22.4191	3.92192	9.52785	12.301	9.57093	0	0.851936	15.439	13.1864	8.60104
Krit1	ENSMUSG00000000600	41.562	45.5641	9.57269	23.9239	49.0335	15.8616	11.4339	8.65105	95.2984	94.165	67.2029	32.9988	30.2464	36.9929	66.8363	243.202	21.17	50.4727	51.7729	22.3959	91.6016	108.616	62.304	136.409	99.0467	261.053	108.397	76.3841	185.86
Clcn4	ENSMUSG00000000605	44.462	11.2854	4.83349	18.3737	0.728679	12.614	3.18633	7.97835	1.49894	66.8013	7.99683	4.3432	16.6329	26.2616	12.8697	111.523	5.93916	9.20939	22.524	25.0538	29.0147	11.9249	13.4632	9.86049	20.1684	56.2507	8.86709	1.35205	19.6803
Vmn2r88	ENSMUSG00000000606	4.06291e-07	0.0550873	0.134428	0.0606979	0	0	0	0	0.113589	0	0.425621	2.39997	0.193175	0	0	0	0	0	0	0	0	0.00996771	0.369289	1.21794	3.97239	1.18351	3.23988	6.05013	3.58104
Grm6	ENSMUSG00000000617	0.0415769	3.43984	0	0.0506446	0	0	0.0930127	0	0.19413	0	0.460053	0	0	0	2.49315	0	0	0	0	0	0	0	0.201851	0.802017	0	1.07292	1.02143	0	0
Sema4f	ENSMUSG00000000627	0	0.0373528	0	0	0	0	0	0	0.197009	0	0.264932	0	0	0	0	0	0	0	0	0	0	0	0.135823	0	0	1.01427	1.2296	0	2.63684
Hk2	ENSMUSG00000000628	14.6695	5.53635	0.693547	19.4816	0.193852	6.80561	12.7855	6.5698	0.461732	0	3.59888	6.15009	0.34157	16.9399	1.47928	1.3709	13.6217	20.1763	67.1232	10.9931	83.5736	15.6147	1.16017	5.73261	4.25229	2.93184	50.4069	8.42452	6.74076
Myo18a	ENSMUSG00000000631	362.46	27.0967	3.17806	133.856	4.07675	90.89	25.417	1.87287	4.72019	13.9749	40.5892	6.96187	24.2248	3.38161	57.9525	12.9617	13.3354	43.2263	50.9287	24.3295	7.89913	37.6038	6.93626	35.6527	5.42633	16.2502	13.5223	174.76	25.4385
Sez6	ENSMUSG00000000632	4.38596	5.61946	26.0796	3.71407	1.02884	4.0607	3.23577	4.8516	25.51	73.1426	7.30859	4.13437	22.799	22.6886	7.66517	86.1225	3.90908	4.697	6.89367	0	13.3404	22.6064	15.8795	10.3003	38.9372	20.7466	10.4423	30.1674	23.113
Cd52	ENSMUSG00000000682	100.253	146.626	137.192	73.4148	2.10534	236.49	82.9698	5.85973	177.088	267.962	204.258	369.636	287.78	122.528	74.6153	303.548	114.568	644.506	661.184	500.824	173.76	8.8706	86.6928	113.199	5.28562	2.99709	722.043	296.498	99.975
Abhd15	ENSMUSG00000000686	0	0	0	0.0633205	0	0	0	0.04032	3.03351	0	0	0	0.134328	0	0	0	0	0	0	7.7894	0	10.629	0	0	0	3.69674	0.319617	0.812762	0.677606
Hoxb6	ENSMUSG00000000690	0.843871	0.304095	7.55096	0.559061	25.5677	1.95738	4.54393	0	2.56334	20.5044	0.859196	0	0.349558	3.29794	0.361776	11.9416	0	2.09609	1.05116	5.17434	7.40252	9.31733	4.1722	0	57.1327	8.24739	2.77254	1.11302	2.92279
Loxl3	ENSMUSG00000000693	2.40963	0.374022	1.17804	0.669425	3.81061	2.11896	0.189165	6.09111	2.66455	18.6706	8.04733	11.2155	54.4377	30.9686	5.06971	0	0	37.7769	18.877	11.6185	6.67566	27.9576	78.124	3.66988	0	0.572114	0.778982	2.03612	0
Tcl1b5	ENSMUSG00000000701	0	0	0	0	0	0	0	0	0	0	0.719449	0	0	0	0	0	0	0	16.7546	0	0	0	0	0	0	1.23323	0	0	1.83849
Btn1a1	ENSMUSG00000000706	0	0	0	0.0489778	0	0.123785	0	0	0.397549	8.5885	0.106385	0	0	0	0	0	0	0	0	0	0	0	2.89327	0	0.344683	1.37162	0.264165	0.64158	1.08102
Kat2b	ENSMUSG00000000708	25.2773	13.9332	1.68232	36.4213	31.3188	19.4749	8.69864	2.69552	3.55489	2.16037	192.326	1.41638	24.5021	8.95051	10.5461	45.1626	7.8394	51.6189	12.2997	7.44058	3.46996	6.49522	4.31581	7.70448	28.7866	12.0772	4.67249	2.97297	10.3949
Rab5b	ENSMUSG00000000711	16.0493	22.7244	4.93949	21.9883	6.64966	10.0121	18.1515	1.57525	7.47253	11.1434	17.0923	51.0251	14.597	5.2813	15.5628	7.19956	12.5147	9.24323	15.2201	13.7169	13.6623	17.4128	11.0986	37.1797	3.14076	4.51623	9.85316	9.80806	9.64381
Cryba1	ENSMUSG00000000724	4.82473	6.19589	0.565997	1.85831	0.881403	2.04453	2.47104	0.559426	4.5134	23.2335	7.25451	0	6.37397	3.89394	7.36528	23.8323	0	0	9.78026	7.36021	4.76428	6.99923	4.77189	3.70403	20.7649	13.7891	7.39774	3.0844	10.3468
Dnmt3l	ENSMUSG00000000730	0.0853474	1.00891	0	0.159481	0	0	0	0	0	0	4.35912	0	0.220138	0	0	0	0	5.03393	0	0	0	2.8094	0	20.383	0	1.72241	0	0	0
Aire	ENSMUSG00000000731	0.351714	0.778141	0.132657	0.805777	0.638826	0.361131	0.160066	0.650859	4.5559	0	3.33766	10.2509	1.4817	4.60941	0	0	3.08924	0	9.02471	0	5.53324	0	1.75441	0.919928	1.32317	3.4377	2.90557	1.20046	6.05017
Icosl	ENSMUSG00000000732	6.84311	5.393	0.773891	1.09014	1.23855	0.240582	0.731139	2.04295	1.00989	15.4504	3.90312	10.7873	1.24959	8.5448	47.8123	0	2.48967	5.70519	10.362	4.73369	6.40326	8.39322	4.70935	3.50513	3.75277	17.5261	10.2109	10.1804	70.5648
Spg7	ENSMUSG00000000738	84.9139	45.4463	19.4524	41.9016	56.7826	88.5895	92.9921	19.4344	25.1131	40.3189	102.167	123.469	187.398	1.42474	68.5811	0	57.3284	69.6366	92.2688	33.1077	31.4646	52.6487	12.309	14.0943	208.067	9.94016	25.3704	23.2615	21.2486
Sult5a1	ENSMUSG00000000739	3.88234	0.106398	0.750816	0.525939	1.59743	1.97152	0.577811	0.270716	12.766	7.30539	1.17549	0	8.96118	0	3.18462	1.6428	0.831686	2.60975	16.7891	0	8.62	53.6678	5.92431	13.1952	138.673	17.4129	4.23064	16.6003	8.34572
Rpl13	ENSMUSG00000000740	1277.66	1010.84	686.446	1182.98	1865.82	1594.89	1217.85	2363.3	859.733	1245.37	1257.06	353.927	474.585	87.6943	1259.54	609.174	1360.06	2191.04	899.146	809.232	806.307	990.657	1430.79	157.831	1113.24	8.17126	299.884	356.52	92.3529
Chmp1a	ENSMUSG00000000743	31.4375	51.67	7.69079	29.2441	1.70367	39.4139	35.6577	91.0899	0.455964	4.78394	28.0103	12.5295	19.0324	3.97371	19.5273	3.60654	15.9089	20.2227	30.831	41.2703	25.736	54.2725	12.5996	48.5635	1.70985	1.69664	5.22179	18.8828	31.7206
Rpa1	ENSMUSG00000000751	29.523	3.53069	2.23806	6.51334	4.32674	8.90113	9.39441	17.7281	2.4211	33.0109	15.2696	13.5537	0.666427	25.7421	2.80975	85.7617	2.08488	23.6626	7.27674	10.971	0	2.73014	55.6075	0	0	2.83206	21.2614	66.7307	9.90741
Serpinf1	ENSMUSG00000000753	3.77663	1.06726	0	0.74834	0	0	0	0	1.71968	0	1.2704	0	0	0	0	0	3.39807	10.4002	2.07157	0	12.1131	0	1.49576	1.65318	0	0	6.62575	0	0
Tubgcp3	ENSMUSG00000000759	4.31542	8.42079	5.62719	3.89694	0.0656037	1.16819	0.703762	3.42081	4.55838	0	4.86126	4.9922	0.682207	5.67426	0	9.01474	1.53683	6.71683	4.6796	13.6621	1.82781	13.9246	22.7617	2.41143	0.757498	3.28852	27.9397	1.0856	39.3653
Oprm1	ENSMUSG00000000766	0.125986	0.313382	0.258125	0.127785	0	0.15863	0.314977	0.0533445	9.93308	0	0	0	3.43874	1.74912	0	0	0	1.93868	0.926312	1.43627	0	0	6.00113	1.10876	2.30227	5.43614	9.64231	2.78053	6.6764
Tcf7	ENSMUSG00000000782	0	0	0	0.547251	0	0	4.40625	0	0.471022	0	0	0	0	0	0	0	0	0	0	0	2.21603	0	0.635645	0	0.450501	0	0	0.634015	1.06123
Ddx3x	ENSMUSG00000000787	61.3361	55.8526	13.8258	62.3941	45.0417	28.1584	14.9795	23.5331	56.0579	21.4214	23.1549	44.9422	13.9411	13.3122	17.4281	280.924	43.4007	46.3288	18.8836	28.2811	6.88112	29.2629	46.343	22.3781	43.1603	3.25964	29.2105	73.2395	23.2493
Il12rb1	ENSMUSG00000000791	0.448662	0.278756	0.0976338	0.19878	0	0.311044	0.141206	0.0370683	0.197019	0	0.532253	0	0.195872	0	0	0	1.12088	3.99953	1.92399	11.7174	2.50368	1.19691	0.199658	0.89486	0	2.59999	2.66279	0.555629	2.58257
Slc5a5	ENSMUSG00000000792	0	0	0	0	0	0	0.052732	0	0	0	0.0618006	0	0	0	0	0	0	0	0	0	0	0	0.342933	0	0	1.21779	0.578963	0.736326	0
Kcnn3	ENSMUSG00000000794	0.665297	0.0359793	1.3126	0.59146	20.7837	0.0501468	0.0543167	0.150492	2.27221	6.60503	0.0214025	3.15087	0.0631199	0	0.975858	1.81006	0	0.949637	1.10172	0	0	0	0.506279	0.312577	39.391	3.44135	0.298524	0.633837	1.04401
Usp32	ENSMUSG00000000804	4.52932	1.10478	2.27197	16.3876	0.0260403	1.56951	16.9874	0.621993	11.3051	3.00776	60.9953	0	1.16028	0	4.60968	0	0.857529	9.81815	1.30097	10.4195	0	9.48122	6.97588	5.15216	2.84716	13.6262	12.92	14.7301	14.3278
Car4	ENSMUSG00000000805	96.3833	144.357	16.095	62.8792	0	62.3705	14.9723	47.9962	0	37.4231	152.622	24.3809	654.554	0	272.445	67.779	149.192	3.98121	72.3977	156.129	82.0591	11.8163	1.50773	10.2467	3.20877	57.0466	88.702	24.6983	72.9054
Txnrd3	ENSMUSG00000000811	3.1699	1.10646	10.106	5.14908	0.0381218	0.342987	0.545128	0	0.129689	0	0.291546	1.33786	0	0	3.33193	0	0	0	3.00673	0	13.169	0	0	0.537199	0.390139	1.92257	0	0.434894	0
Fasl	ENSMUSG00000000817	0	0	0	0.793945	0	0	0	0	0	2.65214	4.45017	0	0.0934388	2.20403	0	0	0	0	1.95441	16.7848	2.85625	0	0.409486	70.7627	0.582308	8.37002	2.72592	0	0
Zfp512b	ENSMUSG00000000823	2.09484	2.62417	1.49183	1.17429	1.26354	2.06214	0.404272	0.899376	6.82918	23.1992	4.5526	0	0.701029	14.6137	31.813	0	0	0.987652	5.84506	1.28635	26.8188	0	12.5299	14.4863	4.74196	22.6349	6.17547	14.68	100.266
Dnajc5	ENSMUSG00000000826	5.95578	47.698	7.79186	11.0621	3.46847	3.10178	5.27831	8.06494	3.10316	12.1703	21.5837	63.0606	18.2117	0	7.42023	0	5.98075	4.81291	6.70118	14.4019	4.88127	4.74755	9.41791	9.37984	3.45163	0.351866	6.18393	1.51482	1.33455
Tpd52l2	ENSMUSG00000000827	50.9943	13.0479	10.9959	11.5321	93.2308	32.7945	5.61206	16.2314	15.3012	2.86391	10.0577	13.1203	6.86504	9.52383	0	0	19.6279	12.1138	24.2805	11.5377	6.17341	6.72763	8.50323	7.7875	7.01791	13.8002	10.6899	9.40856	18.775
Fmr1	ENSMUSG00000000838	2.42468	9.53831	3.50247	5.87854	4.93762	3.36682	0.184224	8.69612	1.87099	0	1.75979	1.62697	25.0922	1.02863	8.08068	0	13.8191	1.96425	9.11951	1.42508	5.31831	1.93803	1.04562	2.01798	59.2095	10.4008	0.782942	0	5.25243
Bcl11a	ENSMUSG00000000861	0.461132	4.66764	9.73445	2.71227	30.3244	2.16148	0.821177	0.327342	1.88469	17.4218	3.68026	6.49434	0.541156	1.81989	0	1.3024	2.55894	1.87502	0.627032	1.93542	4.58781	5.3275	0.780814	2.21865	0.608504	3.75067	3.97785	13.3225	4.3019
Il4	ENSMUSG00000000869	0.304714	0	0	0	0	0.684206	0	0	0	0	0	0	0	0	0	0	0	0	0	0	0	0	0.644028	6.0515	0	0	0	0	146.127
Pxmp4	ENSMUSG00000000876	17.1876	24.1011	25.4416	28.5146	84.9248	27.6279	11.1011	8.1075	37.5509	43.0494	36.956	24.865	21.7675	23.3148	53.405	21.7112	51.3645	27.2356	52.0341	48.8244	43.4129	100.296	45.7419	72.782	58.3524	91.0391	19.2471	51.8527	91.6877
Dlg3	ENSMUSG00000000881	5.88378	3.57446	3.24033	18.2708	0.226308	5.52784	1.20501	0	0	3.00209	3.10097	1.99902	0.0535741	0	4.96933	0	12.9128	0.527815	1.12143	21.0255	1.07122	2.38303	0.335273	12.7883	2.37684	5.35775	1.01793	12.95	2.15631
Gnb1l	ENSMUSG00000000884	6.6455	10.4327	8.05109	0.047648	0	0	0.0429551	0	0.562931	0	0.205503	0	0	0	0	0	0	0.760181	7.78084	0	22.2655	2.67866	0.538146	5.08205	0	6.12129	0	3.00272	0
Dbh	ENSMUSG00000000889	0	0	0.0488467	0	0	0	0	0	0.25329	0	0	0	0	0	0	0	0	0	0	0	0	0	0	6.29353	0	0	0	0	1.41643
Mmp11	ENSMUSG00000000901	4.8936	1.2587	6.6708	9.33088	82.7701	11.9835	16.9044	33.5829	0.625994	0	2.89343	12.0652	83.59	0	0	0	0	10.0975	7.11822	55.1058	0	0	0.552107	0	0.488385	20.2371	3.55057	0	7.80621
Smarcb1	ENSMUSG00000000902	30.3672	15.8808	53.1875	12.5704	17.4532	9.92978	6.80144	43.69	19.8132	19.1806	16.6231	54.7522	12.3067	18.4186	19.5087	36.771	5.02542	13.9452	21.6841	27.9169	24.7049	21.2413	21.2125	45.1193	188.069	58.2396	24.1559	14.4871	61.1309
Vpreb3	ENSMUSG00000000903	0	1.64776	10.0273	1.52887	0	0.192335	0	1.59914	2.87676	0	3.2037	133.611	0	22.5257	0	0	21.5686	0	106.614	25.9256	0	0	2.0075	0	0	0	7.88021	63.4198	13.5787
Hip1r	ENSMUSG00000000915	11.0078	17.0937	9.67241	13.0186	3.38483	13.8904	22.1602	3.61131	0.149138	2.43095	10.5002	1.57139	2.69553	9.68301	19.0871	2.58096	10.5371	17.7252	3.62157	21.741	2.69169	32.103	3.88558	14.8037	9.50655	7.35832	4.7975	7.84927	7.54434
Nsun5	ENSMUSG00000000916	52.6083	40.5598	0.25686	8.05996	63.3035	17.4528	4.42537	1.14883	1.6171	22.9841	20.684	0	0.53675	8.59657	16.8421	11.6596	17.009	26.9841	11.395	0	8.32552	7.95276	8.26325	21.2375	0	1.85028	14.7615	0	1.84045
Top1mt	ENSMUSG00000000934	0.147513	0	0	1.16835	0	1.93258	2.07267	1.20522	0	0	5.30449	0	0.19037	0	0	0	0	5.71189	0.995435	9.3259	8.72932	0	0.834292	0	0	0.641399	0	0.577413	0
Hoxa10	ENSMUSG00000000938	0	0	0.0743812	0	0	0.107848	0	0	0.384221	3.01939	0	0	0.139579	0	4.93791	0	0	0	0	0	0	0	0.33336	0	0	9.36058	0	0	4.3302
Hoxa4	ENSMUSG00000000942	2.57886	0	5.12983	0.758624	0.246182	1.57573	0	0	0	0	0.812411	6.37727	0	0	0	0	1.96432	12.032	0	0	0	0	0	0	0.717066	0	0	0.696804	0
Mmp14	ENSMUSG00000000957	40.9648	15.9594	8.85106	13.1822	38.8857	25.8869	1.32532	2.89752	64.9395	15.4738	20.0168	6.8067	44.5034	19.5771	8.56356	36.6331	13.1034	37.3523	51.0394	19.2265	17.2658	32.7022	15.2369	44.8732	29.764	21.562	54.0268	8.09285	36.3639
Slc7a7	ENSMUSG00000000958	63.8988	87.0396	10.4035	111.567	2.66416	39.6431	44.2027	3.1711	1.16032	4.98384	64.1972	4.89442	77.84	0	77.3244	3.75732	57.2535	2.63381	50.4832	55.2414	10.7285	78.0001	10.1614	14.5633	9.46978	3.18158	28.8952	26.5993	26.0525
Oxa1l	ENSMUSG00000000959	81.0769	83.4874	9.11136	90.8759	8.08389	36.1666	40.8259	17.0366	3.4389	12.0368	59.7731	14.4546	125.31	4.99548	117.799	6.04909	45.6207	7.41655	93.6146	69.187	153.034	65.8783	16.1131	6.85724	7.44702	0.471838	23.1784	16.6548	28.6357
Heatr6	ENSMUSG00000000976	0.50892	6.00324	5.1114	4.8588	0.099475	2.91679	1.52604	0.902154	6.70139	5.4026	5.43316	2.59694	0.851707	7.81379	6.97193	0	4.46397	4.2607	26.6253	6.4002	5.32026	21.6091	1.59338	1.56857	3.40513	4.26983	2.38655	2.47299	18.3993
Ccl3	ENSMUSG00000000982	14.0654	11.7548	0	6.28447	22.2278	0	0	0	1.14225	0	0	0	41.1188	155.105	0	0	0	7.56946	21.1714	32.981	0	0	9.70853	0	0	3.59787	1.23893	0	100.972
Wfdc18	ENSMUSG00000000983	0	0	0.146514	0	0	0	0	0	0	0	0	0	0.831288	83.4817	0	0	0	29.3677	2.16873	0	0	0	0	0	0	2.90227	0	1.27391	4.26805
Icam4	ENSMUSG00000001014	0	0	1.37438	0.741097	0	0	0	0	0.351647	0	0	0	0	0	0	0	0	0	0	0	0	0	0	0	0	0	0	0	0
Ilf2	ENSMUSG00000001016	38.1059	23.3732	8.98368	28.5749	46.3061	34.7377	21.3641	21.4198	113.29	90.9433	31.4916	30.2636	47.0933	21.2209	46.5183	41.0233	28.0923	92.6113	32.2821	24.049	80.8591	102.251	38.1014	65.7358	57.8552	145.621	80.0214	49.2528	78.3976
Chtop	ENSMUSG00000001017	18.6238	37.7637	30.6942	30.1345	0.421071	19.8344	8.1054	78.1285	0	23.7527	30.4139	10.9737	7.97776	0	4.56726	227.536	10.1367	37.7296	33.1271	61.6146	3.011	4.37568	16.1343	42.2337	3.68569	0.996355	46.5953	85.2547	4.99856
Snapin	ENSMUSG00000001018	19.8337	6.36311	0.255685	14.9657	61.3105	4.58521	4.54634	13.479	0.219769	0	53.3801	4.51442	17.9106	0	22.8233	5.20431	25.3274	32.8678	48.3949	27.3216	59.6388	6.5598	25.1028	0	405.087	5.98832	3.08713	2.38914	1.24244
S100a4	ENSMUSG00000001020	0.657408	0	3.00352	0.401659	145.545	1.00816	0	0	0	0	4.58102	0	38.4594	0	0	0	0	0	4.34462	0	0	0	0	0	0	0	4.17457	0	0
S100a3	ENSMUSG00000001021	1.83953	0.738787	1.6723	0.94482	66.394	6.82404	0.649976	0.0438794	1.87808	1.93835	2.79644	0	0.501338	0	2.7643	4.97551	5.53659	3.23408	1.98558	7.51122	7.95572	16.28	4.94447	3.93548	0.854999	18.3199	6.09805	0.801141	11.9848
S100a5	ENSMUSG00000001023	0	0	0	0	0	0	0	0	0	0	2.03	0	0	0	0	0	0	0	0	0	0	0	0	0	0	0	0	0	0
S100a6	ENSMUSG00000001025	703.936	935.478	409.595	477.883	3260.48	440.975	298.789	112.692	195.695	113.26	110.034	40.7889	40.9876	53.2469	147.732	38.0257	341.727	168.418	383.108	117.53	407.833	70.1633	59.2233	432.431	39.2346	3.45122	59.4341	402.813	472.004
Scn4a	ENSMUSG00000001027	0.0205342	0.0454603	0	0.0750209	0	0	0.0457911	0	0.0240088	0.758314	0	0	0	0	0	0	0	0.399846	0	0	0	1.77487	0.0166311	0.7904	0.163857	1.92927	0.251628	0	0.266087
Icam2	ENSMUSG00000001029	0	0	5.06491	0.393878	9.69723	0.51855	0	0.702488	1.56347	0	0	5.34216	1.23035	10.2148	0	0	0	8.65574	1.50991	0	0	0	5.45653	2.18172	0	0	2.08482	4.73948	0
Mapk7	ENSMUSG00000001034	8.215	0.0504669	9.31467	2.61296	0.160481	1.12613	0	0	0.59279	0	0.838468	0	0	11.1412	0	0	4.81933	2.65884	2.46955	0	0	36.3995	0	12.7525	0	1.79041	4.48698	0	2.09234
Epn2	ENSMUSG00000001036	1.24196	0.287346	1.51665	11.9803	61.3775	1.0767	0	3.3746	2.91802	1.19664	0.747499	0.784458	4.08605	0	1.94778	0	0.723705	14.126	1.31893	0.687021	0	4.67158	10.7285	0	42.8218	8.07354	4.96307	4.45206	0.843277
B9d1	ENSMUSG00000001039	0	0	0.390884	0	70.7044	0	0	0	0	0	0	0	0	0	0	0	0	0	0	0	0	0	3.04938	11.8523	0	3.32843	1.04277	17.0354	0
Sec24b	ENSMUSG00000001052	5.20876	24.9076	10.0108	9.16093	107.621	12.3269	5.86253	1.43561	0.0712334	0	15.3491	0	11.0883	8.10316	9.55308	0	9.47099	1.03243	4.31311	27.0137	4.23103	2.3088	5.75658	10.6977	1.51862	34.3824	35.9659	4.61725	16.4161
N4bp3	ENSMUSG00000001053	0.176149	1.97703	0	0.524746	0	0	0	0	0.0684474	0	0.457182	23.9989	1.06178	0	0	0	0	0	0.793434	1.23926	0	0	0.517794	0	0	6.38497	1.80667	0	1.53289
Rmnd5b	ENSMUSG00000001054	14.2494	5.24152	0	12.9673	0	9.14715	2.76742	0	0	0	10.6542	9.07297	12.2444	17.3179	5.67794	0	16.7708	9.17493	1.27984	1.99759	0	5.43662	8.2046	0	8.69102	2.49636	49.3114	0	0
Nhp2	ENSMUSG00000001056	102.925	145.018	801.996	51.7792	95.7979	58.9733	22.1902	468.608	0.488496	0	32.4283	0	71.253	87.8915	25.1369	0	15.8572	124.299	4.87342	98.7234	35.8477	0	11.2101	1.37058	0	2.50185	1.13715	0	0
Vps9d1	ENSMUSG00000001062	11.0359	2.25776	7.42703	4.81204	0.838417	7.9084	1.83891	0.810766	27.7263	12.5747	2.79228	54.967	21.1435	0	3.07431	0	3.42025	26.8747	6.20927	15.1694	14.989	29.0143	8.85094	8.01303	28.9049	49.3799	14.6424	27.952	45.0439
Zfp276	ENSMUSG00000001065	1.88013	2.5951	0.0564404	4.57783	3.45339	4.8544	0	9.06566	1.07842	0	15.1887	0	0.217148	2.05114	0	0	12.7212	20.2378	2.21104	2.84168	1.32569	2.89845	3.55747	12.1838	0	82.5837	7.0045	1.57322	5.84208
Mfsd10	ENSMUSG00000001082	1.67141	0.639351	7.4089	4.0781	0	13.4227	0.4303	4.25843	0	53.043	9.33875	21.7963	0	0	14.6949	0	8.07835	14.2107	9.93363	7.73914	0	0	0	25.4755	0	4.06573	11.5975	4.07603	17.394
Luzp1	ENSMUSG00000001089	17.4627	20.1562	5.90274	16.192	0.709354	7.59272	21.0241	0.677647	10.5038	0	20.2286	20.8081	10.7347	91.1961	5.60683	0	4.58957	1.45481	9.61367	5.14476	1.47523	3.1306	1.37974	17.6073	0	5.25481	1.1132	4.8085	17.5635
Slc13a2	ENSMUSG00000001095	56.9443	43.655	0	60.1158	0	14.8252	56.2972	9.25281	0	4.22817	45.945	19.3847	57.418	0	27.5941	0	23.0097	0	3.11248	9.72292	2.2723	3.3065	0.744874	3.33781	0	0.995917	4.25136	6.75474	24.0454
Kctd10	ENSMUSG00000001098	4.34785	40.8685	1.47579	19.7799	10.0077	23.4002	14.5466	4.19416	1.81218	26.1173	10.2484	13.9049	13.134	16.2475	15.9596	0	12.8324	6.03173	27.6106	14.0662	7.00564	7.65268	10.0465	11.985	4.26377	0.601886	52.0616	9.3612	10.5128
Poldip2	ENSMUSG00000001100	68.0487	59.0473	34.3145	52.6436	94.8134	35.8638	36.0699	248.999	131.145	68.0773	68.7632	119.847	11.4676	0	56.1741	58.8388	64.2087	60.9973	56.0181	61.7522	112.186	64.3767	91.6832	186.611	124.705	254.321	67.8895	56.924	101.126
Sebox	ENSMUSG00000001103	0	0	0	0	0	0	0	0	0	0	0.431708	0	0	0	0	0	0	0	1.48763	0	4.35822	0	0	1.0304	0	0.973664	0	0	0
Ift20	ENSMUSG00000001105	327.006	282.563	104.701	354.245	403.146	276.353	126.26	53.1508	674.957	123.684	155.084	134.954	398.433	211.679	187.041	138.733	245.937	75.7537	176.136	219.869	129.874	223.668	73.4964	237.339	185.544	25.6232	112.341	151.298	102.682
Col6a1	ENSMUSG00000001119	12.2991	1.69628	1.49732	6.13008	170.954	7.17238	0.18618	0.252586	1.67407	17.1981	4.90643	13.6896	0.86232	0	5.99905	101.847	8.91506	23.3326	23.0188	7.75829	5.26443	8.63265	46.8637	6.10256	16.2304	23.3698	2.04519	1.82212	0.865934
Pcbp3	ENSMUSG00000001120	0.243741	0	178.328	0	0	0	0	0	0	0	1.58878	0	0.402598	0	0	0	0	0	0	0	0	0	4.2994	0	1.27717	0	1.33842	0	0.710551
Lgals9	ENSMUSG00000001123	390.594	277.874	178.777	376.126	346.838	351.101	265.008	484.689	39.0373	75.1349	164.823	35.7428	296.236	11.3689	162.139	0	297.295	74.0873	99.562	348.18	73.7672	171.315	164.369	68.9506	0	87.6215	14.4475	9.53037	58.9994
Araf	ENSMUSG00000001127	25.0512	48.8463	21.4041	42.6709	72.1063	28.5255	3.89987	40.4403	1437.87	28.3972	37.5819	35.0067	34.0648	12.1623	53.4335	8.82754	46.7138	54.1749	78.8067	49.0796	88.3976	21.9593	22.8171	89.1224	86.0846	86.7223	32.3697	40.0316	69.2518
Cfp	ENSMUSG00000001128	5.27698	0.286491	5.45741	0.948824	66.4711	0	0	0	0	0	1.46818	6.20669	3.27409	0	0	0	3.82329	31.7784	1.1663	0	13.6474	0	30.8056	0.838458	0	0	0	0	1.13529
Timp1	ENSMUSG00000001131	0	0	0	0	132.279	0	0	0	0	0	0	0	0	0	0	0	0	0	0	0	0	0	1.88359	0	0	0	0	0	0
Uxt	ENSMUSG00000001134	46.137	0.538269	85.9395	25.841	78.1133	4.15989	4.61284	114.415	0.563946	0	15.5084	71.1909	3.50166	0	0	0	11.1545	37.3202	3.26571	76.2438	9.64511	48.488	0.393477	2.42056	0	0	4.03508	21.3535	0
Cnnm3	ENSMUSG00000001138	1.04253	0.616604	2.38455	3.64094	10.5694	14.83	0.680976	0.174363	4.05647	8.34382	2.967	1.27163	29.1163	6.73135	7.86822	8.74644	6.11949	6.11632	2.32067	1.12705	0	3.04497	8.22386	28.6861	4.94418	33.0584	1.93997	6.02934	9.7876
Lman2l	ENSMUSG00000001143	11.2909	46.1522	22.9794	29.0634	11.596	41.6374	24.5586	10.3977	88.1928	168.813	93.748	26.647	56.4363	149.73	153.459	53.1219	15.9061	41.5728	69.0716	20.4021	140.982	277.856	115.967	270.24	564.312	674.028	152.247	129.856	259.593
Mcm3ap	ENSMUSG00000001150	56.847	7.53519	0.27616	52.7611	4.01501	3.83774	2.51687	0.579536	0.323346	0	49.4979	8.13734	3.17956	0	0	0	53.0231	143.047	42.4569	109.9	0	0.607561	1.7121	27.0737	0	33.5104	15.8463	97.6632	11.1135
Pcnt	ENSMUSG00000001151	1.24143	1.50901	0.949645	2.2276	6.65004	5.40835	95.3835	0.0154671	3.1087	0	4.16635	0	0.0518592	0	3.71747	0	2.75418	1.20326	7.54688	1.30963	14.6965	28.4046	0.787654	2.97682	0.739005	3.27707	0.470641	8.19125	5.51814
Ftcd	ENSMUSG00000001155	0	0.78511	0	0.0884079	0	0.255497	0	0	0.497078	2.65784	0.606168	0	0.0611836	0	0	0	0	0	0	0	0	0	0	0	0	0.407975	0	0	0.616556
Mxd1	ENSMUSG00000001156	37.8521	187.658	9.05102	80.2228	17.7362	58.619	105.957	14.049	0.753234	42.0081	23.3826	23.3043	110.009	8.92514	22.7851	0	42.3433	3.9773	9.09969	25.35	1.15337	90.8484	9.15994	1.58522	37.3391	9.38958	8.28845	26.8724	11.6841
Gmcl1	ENSMUSG00000001157	22.0068	26.7263	6.14812	27.5958	6.50315	17.6333	7.96232	14.4729	26.7801	21.0152	18.6189	0	27.6869	17.2522	31.7455	0	26.9983	21.1328	20.3016	9.96518	28.4658	38.8326	11.4776	73.4552	137.169	46.3899	38.034	18.5975	72.6103
Snrnp27	ENSMUSG00000001158	11.7874	3.419	1.21985	34.5995	115.5	36.2662	25.7355	8.63295	0	6.07837	17.1897	0	87.5295	5.51542	40.0805	0	22.0353	16.1363	18.0399	35.1478	13.2587	76.5809	106.97	0	5.98635	4.76452	67.166	2.88285	9.28028
Oas1c	ENSMUSG00000001166	0.193513	0.134258	0	1.03612	0	0.74921	0	0	0	0	0.0795619	0	3.92265	0	0	0	4.04385	0	13.1314	0	4.79429	0	0.589305	0	0	1.75438	0	0	2.59322
Oas1h	ENSMUSG00000001168	0.159164	0	0	0	0	0	0	0	0	0	0	0	0	0	0	0	0	0	0	0	0	4.52782	0.128098	0	1.29744	0	0	0	2.11855
Ocrl	ENSMUSG00000001173	36.4549	2.5859	7.33593	31.0585	28.2456	14.1465	9.84095	21.7413	203.053	250.814	87.6456	1.10735	12.217	18.24	5.26117e-07	0	88.5413	4.56289	95.834	59.0949	205.009	155.579	15.3283	164.33	169.306	347.805	31.2618	33.4996	42.289
Calm1	ENSMUSG00000001175	2203.79	1544.03	5205.61	2701.56	3018.83	2360.71	2393.39	868.29	227.729	1034.81	724.051	383.2	1143.8	139.571	1035.09	125.744	1099.5	574.605	1107.42	3161.34	1020.64	1001.58	493.265	874.416	775.557	201.296	683.361	892.05	610.934
Agpat3	ENSMUSG00000001211	28.3932	28.0442	2.26144	77.4736	0.683666	20.354	61.9284	8.95777	0.106097	1.4695	51.9067	26.9885	166.222	0	34.1988	0	62.5277	7.33521	10.2565	55.9286	7.54884	21.7654	4.56306	26.3347	1.57184	19.0498	23.0827	71.093	6.7158
Slc26a3	ENSMUSG00000001225	55.7908	34.3114	3.12549	53.8488	10.3196	33.5632	7.04265	10.5923	211.628	20.8636	69.9682	5.23456	23.3679	17.7312	62.6148	25.0095	99.0019	11.2236	19.4021	49.7899	51.4068	91.0099	3.63572	31.3067	22.3863	38.9934	20.0116	44.2349	45.0234
Uhrf1	ENSMUSG00000001228	1.61964	5.28471	5.34997	4.34033	0.0829105	3.71582	0.498115	20.9475	1.8907	0	0.79753	0	2.30371	0	0	0	0	16.5193	1.09584	0	7.99157	17.1495	1.04846	3.82924	48.9363	67.3688	0.497272	0	1.05327
Dpp9	ENSMUSG00000001229	0.0814058	0.135054	0.146342	4.75963	4.3619	5.61858	0.682841	0.0195755	0	16.4826	0.421552	0	0.368408	0	1.52045	0	6.34307	0.790848	4.40673	0	0	2.34108	0.266648	7.06575	1.41594	3.15016	3.24954	0.593185	7.14013
Ramp2	ENSMUSG00000001240	10.0695	0	17.9057	1.14488	0.144067	0	0	0	4.87578	0	1.03665	37.7077	0	0	0	0	0	3.84614	24.2062	0	0	74.1919	6.89139	1.9767	0.777952	4.63428	2.06184	6.3551	0
Lsr	ENSMUSG00000001247	73.4002	51.3736	0	42.1509	7.15883	14.3938	49.4954	13.1173	0	0	46.1903	1.74262	57.7766	15.4866	47.8457	0	61.1621	11.2573	11.7708	49.013	48.7408	6.25144	22.1374	3.51655	0	0	10.3027	0	6.65832
Gramd1a	ENSMUSG00000001248	22.8634	51.7713	17.6564	15.7619	0.234535	4.71346	2.26656	0	3.3931	35.8971	7.21254	97.5888	16.163	25.0154	12.4607	0	7.22983	38.1139	90.9843	89.9357	45.6602	4.71031	43.7225	15.8367	0.294392	1.80466	132.125	24.7802	17.6311
Hpn	ENSMUSG00000001249	0	1.40494	0	0.86519	0	0	1.12712	0.57308	10.1329	8.99426	4.09187	5.85102	0	31.541	0	0	0	0	14.0066	0	0	0	3.06798	4.81162	12.7751	24.3876	0	0	4.06675
Gabrg1	ENSMUSG00000001260	0.363333	0.445674	0.543812	0	0	0	0.256798	0.0662239	1.40393	0	0.359588	0	0.817468	1.53698	4.35905	0	0	0.978035	0	0	0	0	1.13811	0.377191	0.860149	3.00526	4.89367	2.63838	3.13611
Ckb	ENSMUSG00000001270	528.545	487.208	100.456	542.514	1374.37	788.992	381.025	71.4023	101.13	254.319	252.237	198.676	291.51	185.234	375.977	31.9617	371.528	74.7675	551.487	929.926	385.45	404.282	87.8809	448.902	286.768	32.2359	233.904	329.296	166.723
Sp1	ENSMUSG00000001280	7.11399	3.87999	1.07995	9.17289	4.91841	10.8562	10.8626	0.834508	0.269922	35.0604	13.5023	4.2352	0.113541	54.7009	6.28261	0	10.5206	2.03782	5.20135	4.64118	12.1351	27.7751	6.98864	0.67093	0	0.595096	44.1318	0.81625	27.5797
Itgb7	ENSMUSG00000001281	4.19062	0.228778	22.5216	1.07144	0	7.65852	0.0579594	0	0	0	3.86684	19.9285	0.735379	1.57786	0	0	0	12.0483	44.7689	2.18542	0	0	6.98771	17.484	0	1.33966	2.54499	2.02243	7.41868
Myg1	ENSMUSG00000001285	9.13656	83.8387	642.775	8.86837	63.4414	4.29919	0	1.97651	25.5988	0	3.73814	0	0	18.7436	0	0	18.0024	7.92612	5.54353	38.8541	16.3356	0	10.3386	0	0	66.4722	22.1011	0	5.34525
Rarg	ENSMUSG00000001288	0.747065	0.0562384	0	0.386851	0.208939	0.216015	0.341885	0	0	1.86972	0.82074	0	0.407333	0	0	0	0	0	0	1.0745	0	0	1.51086	0.491129	4.11481	6.78018	0.625525	2.38614	23.2759
Pfdn5	ENSMUSG00000001289	384.269	248.339	33.8477	363.329	546.764	181.531	275.725	171.35	13.6174	148.694	128.136	57.9854	439.47	225.481	115.549	239.5	131.669	238.035	392.836	242.115	339.994	220.035	117.357	77.4169	57.9943	20.8879	424.74	170.446	40.2974
Efnb2	ENSMUSG00000001300	8.83793	7.3585	1.2252	5.18208	2.31955	9.35997	2.0046	0.417448	1.77634	0	6.27873	0	1.67105	0	13.6435	6.31987	20.2854	0	2.5876	3.60983	1.93429	4.09084	0.782272	2.34962	84.4581	4.81483	2.43984	10.1814	2.2128
Rrp15	ENSMUSG00000001305	1.98162	11.1465	1.49933	3.53175	0.145146	2.70182	1.71933	0.396796	5.91404	0	1.73631	2.26697	0.419882	1.3938	2.74135	7.67116	7.17866	2.09609	2.92489	2.94847	7.95717	3.54582	5.79126	1.89074	1.5178	11.9129	2.01785	1.79944	8.9561
Rnd2	ENSMUSG00000001313	48.316	0.905326	0	15.3793	19.4589	20.2261	44.1264	0	0.625946	0	5.61333	7.33754	0.264326	0	30.6426	0	6.78294	3.9598	5.52468	53.8861	8.08876	14.6667	2.81755	0.995999	0	4.89208	17.7652	0	4.0513
Srr	ENSMUSG00000001323	73.3663	21.4619	4.5007	22.6678	27.843	27.0522	48.0011	5.92972	29.7586	50.8036	16.8603	2.08431	7.54874	12.2234	65.9909	7.29342	9.94856	23.6728	30.8191	17.1544	46.9178	40.9208	23.8189	57.3082	49.6317	105.577	28.2511	28.9077	67.7061
Sync	ENSMUSG00000001333	0.43934	0.430235	0.217491	0.95679	0	6.80548	0.985119	0	1.23489	0	0.439741	2.88661	7.93222	0	1.13218	0	1.82739	11.6038	0	1.60567	0	0	4.21984	4.00518	2.52542	7.07155	7.29722	0	9.18844
Fndc5	ENSMUSG00000001334	11.0871	13.7428	12.9199	11.4053	1.6605	15.1202	7.57604	3.69995	36.5505	34.7684	34.4569	45.4268	25.2883	39.9495	19.6802	50.5481	27.8877	20.8006	17.4191	13.1657	17.7983	22.3027	8.44415	16.324	18.0305	10.5306	13.0517	25.9108	22.1131
Acp5	ENSMUSG00000001348	79.6712	21.329	10.0615	53.7887	12.6396	50.0605	134.703	14.5366	0	0	34.954	88.1258	105.787	0	57.115	5.8397	60.5222	18.4484	64.3548	77.6836	54.4505	18.1238	3.36687	77.9972	0	11.2119	21.6954	10.8344	2.7837
Cnn1	ENSMUSG00000001349	28.9452	7.28812	7.66608	9.81142	813.77	9.98711	9.48924	0	0	0	5.04618	2.80632	0.376897	0	0	16.1508	16.841	14.7122	12.6177	1.23172	2.30303	10.0531	0.235917	2.25553	49.6471	1.00967	0.359109	0	0
Fbxo9	ENSMUSG00000001366	56.6809	60.1646	0.429633	41.9724	5.71042	22.4843	11.8754	77.9296	0	2.78182	20.6594	10.6773	2.15691	0	52.2335	25.0033	21.8641	0	9.5004	11.2056	9.49219	0	1.16626	40.7627	33.0185	3.12058	7.22233	0	9.54521
Vps50	ENSMUSG00000001376	32.9405	21.9447	25.5445	13.5633	47.5483	11.5155	13.8539	6.40338	116.839	67.3263	38.8655	65.6303	36.3965	40.1583	49.44	22.0436	15.7221	40.8651	37.7829	26.0134	12.8347	20.0077	37.2265	46.1951	51.2485	84.6069	64.5111	62.5328	103.195
Ube2c	ENSMUSG00000001403	68.1739	60.639	2.23377	64.5004	12.5547	151.597	464.126	17.9892	58.0383	7.32903	143.66	21.6496	31.6314	0	146.396	82.3998	39.5612	159.847	51.9962	25.4681	210.25	54.3279	71.8236	17.4456	15.0384	77.8293	19.368	44.4235	32.0872
Smg5	ENSMUSG00000001415	68.7277	35.9444	2.16156	10.7915	12.2277	8.15863	37.9628	1.78874	11.8177	4.52309	12.6299	9.695	20.7294	0	40.9819	25.1688	17.3705	30.7927	30.6816	25.8135	26.5847	79.4396	20.0727	40.7346	96.8483	85.3859	25.964	17.8568	78.4754
Cct3	ENSMUSG00000001416	64.9934	133.181	48.6271	182.09	317.672	122.014	55.58	413.116	7.30551	3.55561	42.9444	73.9882	267.57	2.63821	151.822	0	176.529	331.918	106.416	226.395	84.5068	206.192	378.88	23.4341	5.28312	7.1702	49.6573	96.9631	8.94939
Glmp	ENSMUSG00000001418	130.426	43.8641	2.62865	54.6777	159.812	50.6551	404.792	7.01485	28.9	18.122	33.6174	27.148	35.1826	15.6328	23.8729	36.0897	55.5527	28.182	34.6435	61.4712	14.0518	10.1568	45.4274	28.2883	33.4248	47.0934	52.7813	20.4005	71.1322
Mef2d	ENSMUSG00000001419	3.67388	9.19027	4.60995	11.7069	0.889213	8.23044	17.4077	0.252798	5.29566	4.64302	10.9585	4.87122	0.683897	7.20603	1.51044	31.3768	7.86276	8.8154	12.6164	1.66375	28.82	13.0445	10.127	4.36086	0.642117	1.29158	7.40448	8.16797	3.59001
Tmem79	ENSMUSG00000001420	11.8522	0.225755	0.207753	6.68123	0	0.623023	0	0	0.336496	2.4967	3.39244	0	27.8884	0	4.0777	19.1734	12.077	0	0.919686	17.234	2.68734	0	1.37623	0	0	3.46055	1.06561	1.0661	2.5586
Snd1	ENSMUSG00000001424	30.1325	9.3498	1.52295	26.2033	5.72097	25.0355	12.018	38.4515	26.9473	37.704	17.5736	22.7713	9.18809	2.40625	28.5816	6.47023	14.8761	23.5575	28.9731	31.2148	4.66739	85.2015	14.7519	17.3504	3.35414	16.1341	39.9664	8.59882	48.3168
Col18a1	ENSMUSG00000001435	2.72918	1.24882	1.6155	2.38927	19.286	1.75791	0.36065	0	7.06055	13.2382	5.09009	30.5541	9.35507	6.08183	0	1.58064	4.1975	18.8141	28.1511	4.55242	19.9441	7.84321	7.92299	25.6927	3.77449	58.1791	0.988681	4.08304	16.0659
Slc19a1	ENSMUSG00000001436	1.01244	0.865613	0.585533	10.7722	40.1941	6.68822	7.15066	0.411725	0	6.63411	5.36715	0	0.266491	0	3.6089	0	5.34847	12.2342	0	1.27147	0	8.64811	0.643225	2.21223	0	1.35277	0	1.79075	0.628007
Kpnb1	ENSMUSG00000001440	10.0391	12.4623	2.15022	14.6939	10.4461	12.8426	9.88801	19.3894	7.68051	5.94992	4.36358	16.1645	1.90741	0	5.52914	0	11.824	4.03414	16.2275	5.36521	10.0034	18.571	3.43102	9.03804	1.28665	5.68997	1.55231	4.7916	7.89657
Npepps	ENSMUSG00000001441	125.228	235.177	222.084	126.732	100.15	148.163	156.705	78.3802	430.977	917.756	349.451	497.184	325.83	678.743	909.172	1285.8	241.494	195.701	216.439	87.4686	445.807	411.044	271.852	303.019	631.746	655.638	156.105	588.821	736.741
Tbx21	ENSMUSG00000001444	0	0	0	1.83386	0	0.0429806	7.18706	0	0.780076	0	0.803743	0	0	0	0	0	1.23814	0	5.2749	0	0	0	0.721312	0	0	0	0	0.871973	2.182
Mrpl10	ENSMUSG00000001445	82.5239	57.0789	21.599	27.1634	53.3283	37.1247	16.185	62.899	15.4929	14.1015	24.7631	32.3574	6.24433	11.5981	65.0782	5.07413	22.3383	39.9798	38.6532	28.1572	25.8895	27.2382	109.529	12.0005	28.2092	18.9125	6.98124	40.1657	6.64
Cyp51	ENSMUSG00000001467	5.21799	11.2338	0.0633516	10.8989	0.0242649	5.20912	7.73463	0.0559998	3.54454	24.3621	6.69482	0	3.94033	2.1257	27.9106	0	16.2842	6.88925	20.0261	12.516	15.1139	18.0228	4.41385	1.06416	1.71926	4.17465	10.1277	1.72006	6.9245
Tcf25	ENSMUSG00000001472	70.9109	42.3331	9.45206	80.4535	52.3168	57.8173	44.2511	6.85192	4.20911	63.7415	28.319	20.1739	44.3443	39.6251	35.4705	11.1907	32.4571	54.4645	37.4451	137.669	71.0364	57.4325	71.0215	6.07843	21.0157	3.28027	2.83617	12.214	31.6186
Def8	ENSMUSG00000001482	4.80601	5.6791	0.969625	4.17127	0.229116	1.78911	6.05797	1.27155	2.32944	40.7342	5.92008	4.24488	6.87931	2.27224	0	0	5.87616	3.62897	7.85484	9.62926	0	10.8407	4.55378	31.6402	2.80975	11.6341	11.0434	3.38541	12.3077
Meox1	ENSMUSG00000001493	0	0.138207	0.112563	0.0761922	0	0.530251	0	0	0.218637	0	0.163779	0	0	0	0	0	0	0	1.68958	6.59686	4.93547	0	0	0	0	1.62527	0	0	0
Sost	ENSMUSG00000001494	0	0	0	0.0824483	0	0	0	0	0	0	0	0	0	0	0	0	0	0	0	0	0	0	0.710941	0	0	1.17446	0.416847	0	0
Nkx2-1	ENSMUSG00000001496	1.34262	0	0.641126	1.08439	0	5.91427	1.07859	1.70279	14.755	50.2182	4.85168	10.879	2.533	3.51236	0.938544	0.578418	0.848448	4.67412	0	15.6202	7.75362	0	2.10201	2.11693	1.72289	17.9829	3.70242	9.21507	13.1389
Pax9	ENSMUSG00000001497	0.400982	0.275673	0.273181	0.1376	0.147457	0.16164	0.547901	0	0.930798	2.6263	0.443429	2.88363	2.92802	0	3.57379	0	0	0	1.20731	0	0	4.67396	1.99445	4.75897	0.483717	9.90967	2.8706	1.65309	4.59886
Irx2	ENSMUSG00000001504	0	1.63075	0	0.128492	0	0	0	0	0.721141	0	0.82748	0	0	0	0	0	0	0	0	0	0	0	0	0	0	2.86558	1.80608	0	22.2006
Col1a1	ENSMUSG00000001506	13.2267	0.506567	10.1916	5.32294	26.2328	3.8661	0.867824	4.22514	38.976	30.4116	6.95687	24.3749	1.89566	23.7889	5.4951	12.7332	7.153	38.7568	22.9509	15.0271	14.4607	4.61419	12.4164	14.5803	33.6112	1.95609	12.3417	1.25021	3.85663
Itga3	ENSMUSG00000001507	1.23478	14.9971	0.0264083	9.38138	1.60707	2.47181	5.28475	0.43193	0.0343506	0	8.62113	0.710826	0.836865	0	7.05699	0	14.4257	1.71578	6.01764	6.84597	4.64391	5.07814	2.55237	1.6991	38.7612	1.763	2.23353	0.229547	6.1058
Sgca	ENSMUSG00000001508	0	0	0.0901674	0.118565	0	0	0.893987	0	0.339182	0	0	0	0	0	0	0	0	0	0	0	0	0	0	0	0	2.63161	0	0	7.30102
Dlx3	ENSMUSG00000001510	0	0.117429	0.0955507	0	0	0	0.119031	0	0.185831	3.9031	0.278536	0	0.0686278	0	0	0	0	0	0	0	2.09636	0	0.38659	0	0	0.458662	0.979945	0.415295	0
Foxm1	ENSMUSG00000001517	0	0.0324177	0.24023	0.820666	0	3.54783	0	2.15204	0	0	0.57787	1.41669	0	0	10.5484	0	0.653426	2.2797	0	1.24037	1.15691	0.843396	2.79877	0	7.49349	18.8224	0	0	0.380266
Itfg2	ENSMUSG00000001518	16.4898	19.5426	75.795	6.63776	7.85523	17.025	9.29522	2.35606	77.2683	134.656	19.9007	15.9662	20.8167	63.9123	32.7894	47.9727	14.2936	31.7386	48.6968	33.3796	48.9345	66.6975	62.119	109.912	66.2899	93.3647	55.6174	63.5991	84.4767
Nrip2	ENSMUSG00000001520	3.88267	1.16286	0.496063	2.60987	1.14842	0.992074	0.616333	0.456195	1.82133	4.26789	3.17455	0	1.4187	5.59092	0	0	5.26346	1.35984	11.5533	0	12.0589	0	1.10209	4.43067	11.2258	18.9141	6.27629	2.23461	18.4857
Tulp3	ENSMUSG00000001521	38.3496	49.7886	17.6308	33.0676	21.8098	30.0897	16.947	36.4832	69.6599	146.648	52.5772	36.0274	45.7269	42.526	87.398	102.425	61.7083	53.5733	52.3064	37.2314	91.5371	109.289	76.0995	129.36	177.981	228.353	74.6943	60.5201	120.759
Gtf2h4	ENSMUSG00000001524	10.9092	5.43775	0.606727	2.93172	2.2472	17.8249	0	0.140104	3.1334	0	5.10411	5.81677	1.83521	0	0	0	4.52782	3.9873	2.78881	0	12.7005	0	8.75968	2.49591	0	14.7195	8.36032	0	0
Tubb5	ENSMUSG00000001525	19.865	14.3777	31.7142	24.0316	87.141	31.17	16.4475	106.731	7.93567	27.0225	17.7216	8.81359	18.0068	4.04117	57.6942	15.6872	43.6934	106.472	38.5942	39.2777	21.4963	49.4735	122.117	2.21582	3.0587	1.971	16.8892	48.5636	11.4839
Ell2	ENSMUSG00000001542	7.45576	20.6279	10.7768	25.9776	0.595809	29.7283	17.9134	2.02433	3.8691	17.927	3.6707	35.7119	10.5711	29.6999	5.08106	0	8.87396	10.9852	12.9475	13.8795	5.11594	9.43199	2.69188	6.61795	4.41568	16.6187	38.0529	85.8941	38.8654
Jup	ENSMUSG00000001552	73.8781	112.106	235.882	104.297	60.926	72.0386	56.073	42.0263	29.431	103.062	52.8256	38.5914	40.1592	122.242	166.098	0	40.4668	107.822	112.973	51.9509	8.8675	134.81	57.6161	43.644	127.363	224.557	33.7775	73.6266	157.317
Fkbp10	ENSMUSG00000001555	0.643251	0	0	0	9.51154	0.619904	0	0	0	13.7859	0	0	0	63.7483	0	0	0	1.04007	6.52195	0	21.1568	0	0.260099	1.03538	0.859817	4.9189	1.09448	0	32.8029
Klhl10	ENSMUSG00000001558	0.138779	0	0	0	0	0	0	0	0.735529	0	0.635494	0	0	0	0	0	0	0	4.26105	0	2.73775	0	0	0	0	1.80758	0.42754	0	0.907634
Mnx1	ENSMUSG00000001566	0	0	0	2.26771	0	0	0.545336	0.862909	0	0	0.0812481	0	0	0	0	0	1.53683	0	0	0	0	0	0	0	0	0	0	0	0.810388
Nom1	ENSMUSG00000001569	3.21052	5.1622	3.69329	4.1495	1.72125	5.30086	5.05527	2.03833	19.3027	38.4778	10.8154	11.0378	5.36067	14.9793	19.1116	5.83963	10.202	8.3264	10.0743	3.62613	19.2987	15.152	11.3029	36.7969	11.4232	94.9536	20.3677	13.297	52.6723
Ergic1	ENSMUSG00000001576	1.29046	2.81504	10.5504	8.59213	61.2977	8.93208	17.0926	103.309	1.4355	52.814	17.2896	11.4545	1.26114	1.53066	73.0735	0	4.147	26.2984	85.3695	25.552	106.681	8.65119	0	109.545	3.55392	2.34781	34.4102	0.392296	8.96812
Tnk1	ENSMUSG00000001583	25.983	20.034	0.513959	16.3969	1.80233	17.4089	2.63113	4.51305	3.35532	4.59111	6.94229	0	24.3494	0	0	0	8.04045	8.68825	7.03845	4.20249	7.85225	12.6497	2.01505	7.73303	1.79199	24.6441	0.63922	2.68202	0.73918
Acap1	ENSMUSG00000001588	0.200967	1.11015	0.125072	1.71404	0	16.3356	4.07002	0	0.108208	0	18.9584	0	2.76753	0	0	144.426	4.455	9.98561	9.04604	20.3244	7.92953	0	4.49371	0.647896	0	50.3359	15.0121	2.62109	1.20764
Tcea3	ENSMUSG00000001604	4.95507	26.3007	0.104025	13.9071	58.5858	52.0847	55.2705	102.013	15.9365	0	23.6836	0	14.242	0	41.2746	0	15.2081	15.5476	3.32557	19.3455	0	13.1652	0.278785	2.46711	0	19.34	0	0.904377	0
Csn3	ENSMUSG00000001622	21.2018	39.7922	33.9342	13.019	11.559	8.05782	7.52953	5.49005	107.812	138.674	45.604	24.7401	33.625	21.255	68.864	63.4969	30.5555	29.7123	43.1544	21.2474	80.9173	95.5058	88.1517	137.503	112.333	537.713	94.7856	91.1296	176.185
Ifrd1	ENSMUSG00000001627	357.937	1717.96	67.2171	277.423	245.577	377.916	758.125	19.4435	9.54201	58.8803	119.359	36.4526	357.187	139.319	157.652	1316.36	156.359	100.453	141.398	20.5989	223.033	337.179	315.222	33.9192	9.11494	707.707	59.941	100.758	73.7579
Stk38l	ENSMUSG00000001630	3.55067	0.135301	0.440727	3.58009	4.66557	0.0231143	0.206044	0	2.49726	0	4.24937	0	1.18593	0	3.66656	6.77421	1.3366	0	6.61659	0	24.1579	0.862638	0.643373	1.18343	3.44083	0.5301	2.63788	0.478895	2.39848
Brpf1	ENSMUSG00000001632	85.0941	78.1781	144.369	75.2906	7.61325	86.1692	62.0712	24.8027	342.27	236.267	271.623	266.43	205.521	437.613	379.677	399.817	210.479	87.8723	122.901	73.2992	208.437	187.892	87.6266	47.1619	57.8205	72.6397	57.9313	85.8242	67.3077
Akr1b3	ENSMUSG00000001642	28.8123	3.1626	500.718	42.7454	138.476	19.4246	66.7811	0.908456	37.9839	30.7232	33.9511	119.771	2.18068	69.0495	34.1364	1.507	108.968	44.5577	19.74	53.6253	11.3446	72.6415	37.1781	39.1414	12.0186	53.1244	21.9152	31.0757	15.2928
Hoxc13	ENSMUSG00000001655	0.73303	0.0623241	0	0.206086	0	0	0	0	0.460207	0	0	0	0.364213	0	0	0	0	0	0.762104	0	0	0	0.182377	1.63418	0.452418	0.487464	0	0	1.47142
Hoxc11	ENSMUSG00000001656	0	0	0	0	0	0	0	0	0	0	0	0	0	0	0	0	0	0	0	0	0	0	0	1.33978	0	1.2025	0	0	0
Hoxc8	ENSMUSG00000001657	0.197189	0.480542	0.171004	0.367012	60.4304	0.291851	0	0	2.90316	6.93641	0.754024	1.82409	0.778248	7.67153	0	3.47128	0	0	0	0	5.98453	2.17266	0.165001	5.15861	0.925372	9.00942	2.26604	2.2721	2.99335
Hoxc6	ENSMUSG00000001661	2.06315	0.990103	0.485141	1.42118	27.8814	2.76427	0.101077	0	0.104316	3.27728	0.809866	2.14399	0.462624	5.45346	0	19.769	1.98122	0	1.20905	22.6475	0	2.56808	0	0	0	2.27555	11.6338	7.93115	10.6015
Gstt1	ENSMUSG00000001663	67.6914	82.0267	0.255529	110.975	132.878	56.3364	75.4263	16.7653	45.6677	25.6113	33.3472	63.5528	33.7887	29.9355	33.6916	0	9.28635	8.14871	41.7264	32.5353	33.401	28.187	7.39881	20.6691	57.4394	0	7.02382	15.5517	0
Gstt3	ENSMUSG00000001665	37.4622	19.637	400.566	31.3143	29.836	30.4822	10.3232	9.30002	1.37835	40.0871	38.9107	3.58129	1.52674	0	20.6733	0	17.5211	17.3543	34.2533	31.4831	17.6828	10.7084	18.0459	6.71655	1.72012	51.2917	26.6429	19.4292	69.6077
Ddt	ENSMUSG00000001666	54.2822	198.377	9.84165	159.642	96.268	123.481	41.1134	1.77483	0	0	80.5032	0	13.0695	0	163.724	44.5486	47.4998	47.2238	33.0837	22.8726	0	31.1795	0.443414	134.322	0	33.6329	0	89.9916	7.54699
Tat	ENSMUSG00000001670	0	0	0	0.244618	0	0	0	0	0	0	0.153313	0	0	0	0	0	0	0	0	0	0	1.6799	0.094614	0	0	1.82207	0	0.915276	0
Marveld3	ENSMUSG00000001672	10.9051	31.6088	0.357219	32.3174	0	2.956	6.20894	0	0	0	8.05563	0	5.2801	0	19.3295	0	32.5745	6.36245	22.8705	16.5053	11.1929	6.16686	2.56972	15.7212	0	5.42182	1.04694	0	3.5835
Ddx18	ENSMUSG00000001674	0.371683	5.27089	0.388494	3.98223	25.6749	3.32766	11.2093	27.1331	30.403	2.26293	2.17598	8.43307	265.005	1.87922	0	0	1.36828	5.97767	4.9989	2.60243	0	280.064	8.59203	3.71825	275.712	11.7501	2.6575	7.57388	10.3194
Ubl3	ENSMUSG00000001687	55.8282	66.4915	43.8058	107.996	23.9102	118.703	43.8809	38.9214	157.414	28.0971	36.8985	11.3509	183.542	107.626	45.8295	9.07731	37.6202	27.1664	57.7687	19.184	3.90897	27.3151	34.5082	27.8673	2.21904	3.64162	16.3541	113.387	54.8835
Eef1e1	ENSMUSG00000001707	5.04798	5.03999	0	4.69496	0.467076	24.3967	27.8003	4.84372	0.253188	0	5.47865	3.91838	0.0701286	0	0	0	6.02868	18.2099	39.0161	2.29226	10.7115	14.0312	0.131683	4.79622	1.49659	4.26072	3.47893	6.67096	0.707925
Akt1	ENSMUSG00000001729	5.39883	19.6109	1.95157	14.5946	14.9969	15.7778	4.14531	10.9714	0	0	17.128	7.42764	0.398653	0	0	0	12.5696	18.9596	18.7711	20.6343	6.08841	19.2037	26.4499	2.97871	0	0	4.10999	0	13.6904
Cldn15	ENSMUSG00000001739	240.628	203.15	10.9493	306.917	95.7674	149.13	356.518	166.834	3.1843	8.34546	159.515	10.9245	210.985	25.436	163.677	54.5307	190.05	55.8851	50.2372	187.294	114.823	193.838	6.44513	86.0679	55.6423	2.64493	50.5979	82.7428	105.48
Il16	ENSMUSG00000001741	11.4549	0.354544	4.623	3.41218	0.48625	4.41519	0.123896	1.58272	0.688566	7.95187	2.29505	0	0.986297	12.1734	0	0	1.92349	12.5922	10.0747	19.161	10.4736	5.5962	5.34272	8.96746	6.8946	15.2167	9.80181	5.32204	7.88127
Tcirg1	ENSMUSG00000001750	99.4634	88.8987	83.5324	44.588	41.1531	71.4406	53.1577	16.9676	260.662	406.452	157.567	161.614	266.63	415.363	271.88	241.712	6.56537	146.844	158.882	152.528	308.54	415.982	223	296.691	415.935	640.689	186.51	150.992	312.367
Naglu	ENSMUSG00000001751	0	1.41745	0	0.395631	12.0532	0.834566	0.0606582	0.436787	1.83592	0	0.23752	1.30246	0	0	0	0	2.40469	1.05012	4.39005	1.1429	0	0	3.54539	0	1.73649	0	0.332907	0	0
Coasy	ENSMUSG00000001755	48.3776	10.4595	0	8.67045	0	14.0398	0.732913	5.98732	0	16.76	14.3575	0	0	0	0	0	21.715	40.4847	29.9792	1.37701	48.9461	5.61985	0	3.43216	145.937	1.40962	0.402071	0	5.97305
Smo	ENSMUSG00000001761	2.53238	0.64024	0.652679	0.941336	22.1474	2.97434	0.748172	0.867446	1.22756	4.78715	1.15846	0	0.28643	0	0	0	0	2.13103	0.49266	0.766704	1.48202	2.20819	0.324642	6.7797	1.33397	5.19784	2.46922	2.34296	6.05083
Tspan33	ENSMUSG00000001763	2.62248	4.68382	3.68916	3.9282	1.54687	3.62449	2.14991	1.18022	13.1095	8.18099	9.98044	4.80211	6.71216	21.5263	5.99124	19.9259	0.864141	1.92785	7.28619	4.22094	5.24599	17.1734	4.84595	4.96738	9.30137	9.68989	9.89272	7.51588	8.33703
Crnkl1	ENSMUSG00000001767	1.57417	6.33356	0.395912	5.56055	0.655873	0.154405	2.05995	2.07771	0.0467488	13.2689	5.25861	11.5946	5.54044	0	0	0	6.24107	1.55621	1.62587	1.69355	1.58096	3.45499	0.313424	10.0402	1.28197	4.85476	3.68851	3.44143	5.72926
Rin2	ENSMUSG00000001768	0.499195	15.8576	0.15826	7.33184	4.95488	5.36807	1.50806	0.0681176	4.39142	2.16516	27.8849	9.93757	1.55779	0.897202	29.9497	0	2.61925	2.28439	6.76078	2.48614	13.1196	48.176	0.0237728	2.26241	0	3.5589	50.5639	0.916936	12.8578
Folh1	ENSMUSG00000001773	0.110215	1.41283	1.77121	0.134272	0	0.254909	0	0	3.32168	11.3965	0	0	0	0	0	0	0	0	0	0	12.6797	0	2.06537	3.21535	2.70331	0.379176	1.08235	1.03257	5.16241
Chordc1	ENSMUSG00000001774	148.283	154.805	112.854	90.6441	66.5483	85.9553	111.878	18.9476	680.044	767.949	279.49	216.343	243.266	429.687	437.97	413.996	148.856	154.502	198.557	106.983	438.907	694.406	547.398	992.155	1065.9	2153.61	607.971	310.553	968.116
Rtcb	ENSMUSG00000001783	30.1711	6.3888	0	28.0174	38.7499	23.4681	8.76676	48.8229	0	40.8581	11.942	3.34355	11.8727	0	29.1981	0	29.3353	18.8947	15.9923	29.38	38.4882	9.99253	4.61728	1.34822	0	0	9.01611	12.5432	7.29178
Pwp1	ENSMUSG00000001785	1.66977	1.30991	0.194581	0.459336	4.9452	2.74076	0.246179	1.33741	0	0	6.99039	0	2.21546	3.28488	0	0	0	4.18028	6.64925	21.6105	2.1259	0	3.7851	0.520207	18.7253	1.95738	2.68563	2.65741	2.10734
Fbxo7	ENSMUSG00000001786	28.7134	25.7567	1.23217	12.6012	7.32653	16.4603	0.481149	0	2.88294	6.93572	4.57475	0	39.3446	0	0	0	20.9635	16.5241	10.37	5.3962	3.37047	0	42.3746	25.7551	56.4751	1.75983	8.49212	4.01686	66.1546
Capns1	ENSMUSG00000001794	171.798	297.196	233.587	165.505	450.133	88.337	110.731	48.3185	17.6384	262.222	114.444	66.3424	28.5805	193.884	97.1395	0	103.604	44.8032	182.901	219.508	183.254	39.8357	24.3704	85.9002	131.773	0	81.3668	46.5273	49.0961
Lrp3	ENSMUSG00000001802	0.952449	0.158981	0.484221	0.412174	2.39307	0.111052	0.525891	3.27707	0.400447	0	1.02087	46.5645	2.18824	4.07458	0	1.96029	0	3.88788	0	0	5.27843	0	0.984315	0.780211	0.564867	20.6301	1.3237	1.05023	0.875498
Dsg4	ENSMUSG00000001804	0.0394529	0.130913	0.0709187	0	0.08076	0	0.176465	0	0.322425	0	0.155441	0	0.0510171	0	0	0	0	0	0	0	0	0	0.159631	0	0	0.339125	1.69577	0.616454	2.56547
Evx2	ENSMUSG00000001815	0.032591	0.220597	0	0	0	0	0	0.0756367	0	0	0	0	0.25764	0	0	0	0	0	0	0	0	0	0	0.314033	0	1.39748	0.399924	0.509026	0.423296
Hoxd13	ENSMUSG00000001819	0	0	0.0502606	0	0	0	0	0	0	0	0.146439	0	0	0	0	0	0	0	0	0	0	0	0.22588	0.539685	0	0.482895	0.343694	0.436901	0
Hoxd12	ENSMUSG00000001823	0	0	0	0	0	0	0	0	0.0637873	0	0	0	0	0	6.55509	0	0	0	0	0	0	0	0	0	0	0	0	0.427748	0.71349
Folr1	ENSMUSG00000001827	0	0	0	0.37525	0.108516	0	0.175075	0	0	0	0	0	0	0	0	0	0	0	0	0	0	0	3.03233	1.65106	1.25308	1.64013	0	0	7.33059
Clpb	ENSMUSG00000001829	2.55295	3.32579	1.39925	1.98753	0.020043	2.38013	3.6369	2.54677	2.57402	12.6831	4.05437	0	2.11548	7.58271	12.9845	11.8341	5.4822	0.638759	5.47426	1.28413	2.98644	23.5008	4.39488	14.4349	35.7755	21.8467	7.1948	15.6523	21.8456
Sept7	ENSMUSG00000001833	68.1424	48.4385	12.2816	57.424	107.34	39.4395	38.6079	53.3127	38.3512	29.4515	28.0437	63.6727	23.3533	35.2838	78.7574	107.123	12.2395	83.1643	76.3373	34.3824	27.9023	27.9421	12.5996	64.2967	54.2623	56.6437	41.3677	61.1484	56.551
Zdhhc4	ENSMUSG00000001844	59.025	17.3379	32.1208	12.5131	68.7753	11.2002	17.7702	22.6552	0	121.084	17.548	3.75901	1.40098	12.9826	7.09169	6.51864	7.83623	18.5663	14.1345	17.4479	14.0488	64.4675	0	10.4074	32.2536	12.0474	3.9703	69.3432	0
Rac1	ENSMUSG00000001847	161.575	361.422	129.458	229.648	141.356	186.161	274.434	123.487	36.6075	57.0875	80.789	38.8244	279.614	2.00689	50.1639	5.47512	135.418	81.1931	72.7453	208.299	56.6568	216.38	78.1549	52.0302	0.262604	32.1208	50.307	42.5807	77.1013
Nup214	ENSMUSG00000001855	20.4981	10.0402	6.71583	23.1339	12.9662	160.788	9.34442	33.0984	7.5374	35.5252	96.571	56.9224	15.454	4.90123	56.7374	8.74158	1.73446	51.8883	3.9565	2.56595	42.5553	15.514	49.7213	59.2604	5.31948	28.0928	23.3765	2.03921	26.9268
Aif1l	ENSMUSG00000001864	0	0	0	0.268966	1.20691	0.196364	0	0	0.531386	0	0	0	0.114178	0	0	0	0	0.857708	0	0	0	1.26957	2.33651	0.426047	0	0.380193	0	0.345103	3.40652
Cpa3	ENSMUSG00000001865	0	0	0.266294	0	0	0.0758135	0	0.0768562	0	0	0	0	0	0	0	0	0	0	0	0	0	0	0.0794341	0	3.70853	0	5.5986	9.28681	2.58934
Ltbp1	ENSMUSG00000001870	14.5146	12.1769	37.8688	8.07779	26.9003	5.9326	12.7899	15.4498	45.5245	96.8826	65.4238	4.0466	8.3148	1.28027	108.7	39.3748	46.7347	16.2964	62.9515	0	0	25.2167	28.068	183.053	129.973	449.118	197.655	77.7568	679.405
Ugp2	ENSMUSG00000001891	21.6923	47.2815	6.97738	56.697	36.0417	73.5214	16.8316	29.8489	19.0508	105.233	30.4174	13.1376	125.79	31.2595	28.6768	0	16.0406	11.9305	57.0264	40.9008	13.0225	27.895	9.80853	31.1111	462.051	18.244	2.53672	55.1608	7.15934
Kcnh6	ENSMUSG00000001901	0.987078	0	0	0	0	0.0378112	0	0	0	0	0.122273	0	0	0	0	0	0	0	0	0	0	0	0	0	0	0	0	0	0
Trmt1	ENSMUSG00000001909	21.1865	36.1557	2.64002	80.0204	0.484957	40.9356	20.9214	91.3163	70.3957	35.3784	58.095	0	116.75	0	68.0615	172.509	61.6523	126.172	31.6907	98.7498	42.3368	63.9059	17.6808	58.9905	368.435	47.816	25.1932	3.55038	17.5669
Nfix	ENSMUSG00000001911	136.772	30.5097	22.4233	41.0171	71.4881	53.0467	22.1432	20.1521	114.162	0.91572	18.4884	0	95.9121	0	53.1419	865.349	90.8656	310.337	81.7545	108.04	46.6771	147.899	157.137	154.323	1169.22	1.05398	55.8177	18.8684	0.643594
Slc1a5	ENSMUSG00000001918	1.88855	7.42142	43.2071	14.4948	42.0528	4.47136	0.91012	0.310162	10.428	9.18895	21.6378	7.22394	3.11156	9.14974	2.99632	5.54132	16.6696	53.2164	27.0422	21.5877	0	239.164	3.6284	0.482629	25.1725	3.08376	14.138	70.7391	17.651
Uba1	ENSMUSG00000001924	22.0666	15.7512	58.8428	35.7787	14.815	7.01368	22.3127	32.258	17.4162	24.7892	15.1376	17.4969	47.0438	1.06643	17.9986	0	17.7268	9.89096	23.549	47.4046	19.0599	11.3252	4.52484	4.48398	2.29473	22.1176	7.76617	3.54644	7.70613
Vwf	ENSMUSG00000001930	70.9621	2.09968	0.599544	6.67879	23.2735	1.19678	1.60042	2.05974	12.9462	0	21.6171	0	4.04432	0	6.58678	20.8061	8.13578	34.3912	7.30071	3.39795	11.0298	32.1997	59.9445	39.6982	111.241	51.0788	43.6244	10.3198	58.7376
Siae	ENSMUSG00000001942	34.538	34.9956	23.7647	33.4619	13.7926	21.3441	33.1635	11.0512	10.7628	3.16402	20.9713	45.3328	20.8492	21.0246	33.0287	0	22.7842	9.88419	21.4279	15.7305	20.7464	38.0296	3.87718	19.8987	29.9128	27.9314	36.3789	18.8927	40.9744
Vsig2	ENSMUSG00000001943	30.6119	0	0	0	0	0	0	0	0	0	0.695035	0	0	0	31.3919	0	0	0	0	0	0	0	6.64977	0	0	6.40479	10.9742	0	4.48985
Esam	ENSMUSG00000001946	0.678034	0.0832041	0	0	104.912	0.52251	0	0.0586345	0	2.75857	5.22008	0	0.291647	0	0	4.15959	3.33561	4.37497	8.13305	26.9852	11.8881	15.1176	7.85156	1.4586	0	4.73704	0.464502	12.3867	0
Spa17	ENSMUSG00000001948	3.67167	1.33322	0	3.23724	2.47338	7.81276	0.50837	4.21584	3.70121	14.2102	1.02384	0	2.06576	0	0	0	0	0	0	0	0	0	0.709616	0	3.45733	3.99488	0	0	0
Fam50a	ENSMUSG00000001962	6.20734	7.30403	0	2.14372	5.46466	2.94816	0	18.432	1.08855	0	10.5124	0	1.06625	12.5641	0	0	6.83976	9.98288	15.3212	4.34723	12.2362	2.95808	0	34.1557	4.18047	0	0.639939	0	0
Emd	ENSMUSG00000001964	74.198	4.07359	22.3549	10.6227	29.9472	14.4069	0.157835	10.6059	0.157296	6.49437	0.115982	0	0.165978	0	0	0	11.7782	36.1247	0	0	0	0	13.561	0	12.8985	0.776798	11.8357	0	33.8367
Taco1	ENSMUSG00000001983	0.620734	0.798878	0.0933282	0.504405	0	0.23904	5.25688	0	0	0	0.539098	0	0	0	6.18038	0	11.3996	1.99658	0	2.17361	0	0	0.250424	0	0	0.908858	0	0.811362	2.72433
Grik3	ENSMUSG00000001985	0.130695	0.051384	0.425313	0.0935081	0.0253079	0.0826291	0.0859821	0.0238336	0.795761	0.566686	0.431601	0	0.161678	0	0	0	0	0	0	0.332159	0.778494	0.448757	0.251239	0.482711	1.14941	4.35106	0.824913	0.515586	2.37259
Gria3	ENSMUSG00000001986	0.336074	0.418803	1.85076	0.85693	0.0558884	0.683612	4.46338	0.335956	2.27983	5.71935	0.268597	1.22538	0.176479	0.828924	0	0	1.26998	0.880285	0.625505	0	0	3.02878	1.63901	1.77299	0.50261	12.5609	2.46864	2.24204	15.4984
Npas1	ENSMUSG00000001988	0	0	0	1.14557	0	0	0	0	0.410835	0	0.197959	0	0	0	4.28235	0	0	0	9.37523	0	36.8953	0	0.5203	0.485736	0	0.434069	0	0	0
Sipa1l2	ENSMUSG00000001995	0.293736	1.7514	0.082337	0.572194	1.41675	0.607905	3.54517	0.0164489	0.114985	0	1.97986	3.61004	8.14683	0	0	2.72851	2.22464	3.19315	0.288679	2.25603	0.841154	13.9811	0.583248	0.477079	0	10.9333	2.16554	3.69836	0.55202
Ap4e1	ENSMUSG00000001998	6.57576	5.05342	5.21553	3.76758	1.35285	4.12768	1.2517	2.99002	9.27797	21.9408	10.2626	1.57125	14.6793	3.1356	1.87798	11.2917	5.10217	1.86523	6.4406	2.92749	17.2036	15.0049	5.86491	15.2333	15.848	27.811	18.13	24.8999	24.2749
Blvra	ENSMUSG00000001999	7.1805	5.16506	252.278	6.88231	13.3813	108.519	6.65855	0.686122	3.43625	30.4732	14.2423	0	3.32932	0	7.46058	0	8.23871	28.3703	11.7639	9.34813	4.92772	0	8.49264	12.806	15.58	4.78157	14.2177	19.6397	6.85435
Pdzd4	ENSMUSG00000002006	0	0	0.135924	0	0	0	0	0	0	0	0.347678	0.912736	0.0488993	0	0	0	0	0	0	0.799747	0	0	0.0306003	0	0	0	0	0	0
Srpk3	ENSMUSG00000002007	18.2726	0	0	0.17232	0	0	0.794472	0	0	0	3.05247	0	0	0	0	0	0	0	0	0	0	0	0.22856	0.984898	0	0	0.435753	0	4.48985
Idh3g	ENSMUSG00000002010	56.7008	74.6643	14.1039	77.4274	113.572	100.947	40.6818	33.4615	0	82.4748	45.4877	100.138	68.3086	6.54316	64.3799	0	37.9826	43.7761	60.9316	210.534	59.4926	36.9716	69.8324	46.3993	3.48702	0	56.7054	2.29549	40.1325
Pnck	ENSMUSG00000002012	0	0	0	0.650684	21.6318	1.91074	0.215188	0	0	0	0.12441	0	0	0	0	0	0	0	0	0	0	5.04951	10.6268	0	1.4536	0	0	0	0
Ssr4	ENSMUSG00000002014	34.2886	53.5195	56.2303	192.488	244.286	149.765	71.2337	257.927	17.1528	29.2745	206.43	315.931	317.553	42.9483	201.784	0	111.967	153.241	304.783	420.03	56.1326	63.5299	34.3827	62.0427	0.529506	3.70975	250.526	69.1615	476.912
Bcap31	ENSMUSG00000002015	129.881	72.9001	13.4817	106.184	412.796	75.0928	392.442	52.8038	2.33755	0	72.8835	146.484	71.9971	10.7797	226.335	0	80.763	84.4829	22.3085	89.4962	14.0116	71.0581	53.5089	50.7147	0.959942	0	41.121	43.7208	17.2137
Fam98a	ENSMUSG00000002017	6.17671	2.16799	164.601	6.1509	6.597	3.59075	8.45393	2.20464	1.89928	1.80232	3.2794	1.1808	0.298955	0	8.81469	0	4.35948	7.61296	6.62961	2.07132	0	21.1303	3.8859	16.0886	3.65893	0.845472	3.01338	0	1.91612
Ltbp2	ENSMUSG00000002020	1.00291	0.235333	0.371356	0.456666	10.8022	0.270517	0.68545	0.577667	0.741277	0	1.61059	0	0.380269	9.72098	0	0	0	5.16644	0.950218	0	1.41529	0	2.7465	25.8488	4.85198	1.0192	2.36651	0.701484	3.06575
Kmt2a	ENSMUSG00000002028	7.20481	0.822443	0.650401	1.80191	1.74946	3.10446	0.444999	0.887037	1.02272	9.1595	1.8076	0.59431	1.59541	10.2301	1.96126	0	2.55684	5.09144	0.885849	12.3452	1.28955	0.235374	7.26229	3.29362	0.267765	6.50949	2.70349	1.46353	3.8966
Ift46	ENSMUSG00000002031	50.1219	49.7095	12.6981	76.7652	22.5666	34.785	11.976	76.4592	8.24502	8.54691	59.0731	0	26.1634	3.12281	17.9453	0	36.8919	44.8569	28.4277	32.0219	23.2107	34.369	80.1598	44.454	3.27169	236.318	50.1007	6.20366	59.8863
Tmem25	ENSMUSG00000002032	0.907168	0	0.140965	1.72686	0	0.0805553	0	0.880224	0	0	0.222897	0	1.18802	0	0	0	0	0	0	0	0	0	0.183381	0	0.454936	1.77712	0	0	3.2785
Cd3g	ENSMUSG00000002033	15.0294	2.72852	14.0928	12.244	0.504332	4.35109	1.83383	0.225463	0.190972	131.098	15.417	23.7566	12.9306	8.67996	8.54841	7.84109	6.28182	9.98467	32.722	93.0486	16.9507	0	5.00808	18.5771	3.53682	2.35821	21.9464	24.9251	7.97317
Trappc6a	ENSMUSG00000002043	105.666	32.1419	0	53.3026	207.433	49.8077	5.28004	7.55677	5.53613	11.3965	18.0261	9.94644	2.46654	19.2495	38.1041	0	27.5146	24.3726	42.7299	44.549	12.6797	0	80.0329	0	0	5.16616	104.591	30.8186	48.8793
Supt6	ENSMUSG00000002052	8.81467	15.3652	10.4064	6.39109	5.86355	10.097	2.47303	0.745175	0.59597	1.5175	4.51071	0	9.21858	3.76544	4.89277	0	6.20508	1.58934	11.784	5.90168	35.6477	14.3309	2.51648	11.6237	0.978226	5.05196	2.3362	3.77456	6.46926
Spag5	ENSMUSG00000002055	19.3519	8.24784	51.5896	16.9057	1.56643	17.9265	5.30652	7.92289	322.305	6.62196	38.1803	19.474	63.1684	0	56.6007	0	32.5423	1.36872	114.708	50.4429	282.585	62.5212	177.758	142.651	64.8683	452.566	102.955	67.171	180.386
Foxn1	ENSMUSG00000002057	0	0.0995773	0	0	0.146233	0.066027	0	0	0.100587	1.74966	0.397205	0	0.110982	0	0	0	0	0	0	0	1.69106	17.0292	0.104117	0	0	4.59182	1.10486	0	1.15546
Unc119	ENSMUSG00000002058	4.44599	0.714501	0	5.79087	73.9376	2.82708	0.122002	0.0844243	2.3521	31.4689	0	2.5717	0	0	0	0	9.51074	2.0827	0	0	4.25632	0	0.164473	0	0	3.13508	0	0	1.42286
Rab34	ENSMUSG00000002059	927.368	1147.46	657.413	598.035	197.35	444.525	462.351	338.044	3095.4	4057.35	1485.13	684.175	1160.51	1641.72	2276.28	2150.02	890.48	1146.37	1884.13	545.722	3123.15	4990.78	3342.4	7318.87	9315.87	19747.5	3969.61	2662.4	8256.31
Sdf2	ENSMUSG00000002064	99.6961	147.685	12.331	50.6129	35.0986	19.6776	13.9402	30.2513	0	0	48.273	90.4181	42.8861	50.9256	91.2117	0	50.2219	52.9165	20.5336	3.20142	6.03108	56.6663	9.36975	58.312	4.9888	1.36876	36.2044	28.9114	2.03601
Ccne1	ENSMUSG00000002068	0.484871	2.40338	3.41057	4.7745	0.173601	17.4369	1.39482	0.383813	16.3479	17.8022	9.37174	5.58975	3.38508	29.2552	0	0	9.76052	15.9183	16.1113	0	2.7621	21.881	6.20583	14.3908	18.0698	12.3067	19.7899	17.1204	29.6372
Hsf2bp	ENSMUSG00000002076	0.0491229	0.320304	0.14468	4.06068	0	0.149797	0	0	0.922571	0	0.781063	0	0.266386	0	0	0	0	0	0.685568	0	0	0	0.248298	0	1.4987	2.58465	7.94989	0.794586	6.35971
Bbc3	ENSMUSG00000002083	0.465407	0.770938	0	0.825741	0	5.0807	0	0	0.965062	0	1.82484	0	0	0	0	0	6.86627	0	1.04654	1.634	3.05987	0	0	3.38469	0	0	2.10978	1.33259	0
Mybpc3	ENSMUSG00000002100	0.0991502	0.0731318	0	0.0402547	0	0	0.110761	0	0	0	0.130319	0	0.128261	0	0	0	0.736653	0	0	0	0	0	0.160516	3.18458	0.52846	2.83478	0	0	0.858537
Psmc3	ENSMUSG00000002102	111.793	65.538	603.242	197.888	376.968	265.654	68.9861	140.775	31.7227	67.7448	141.479	78.9727	180.898	103.268	113.793	429.954	89.9188	153.222	102.033	294.641	15.195	162.116	111.841	139.941	930.965	3.76977	29.7421	0.605622	72.3333
Acp2	ENSMUSG00000002103	20.0467	5.15553	1.90645	12.1086	16.0444	12.7743	2.51525	1.79672	3.76167	12.8966	16.7702	11.0631	51.2261	29.8026	8.08829	12.1988	18.6261	9.78614	35.2044	15.4501	17.5966	13.0742	34.7184	59.1268	9.53604	22.719	8.63457	2.53693	5.81953
Rapsn	ENSMUSG00000002104	0.0983525	1.51927	12.4178	0	0	0	0	0	0	0	0.641041	0	0	0	0	0	0	3.7981	0	0	0	0	0.541075	0	0	0.431257	0.304002	0	0
Slc39a13	ENSMUSG00000002105	0.0745386	3.12834	14.6395	1.81653	16.5425	0.746748	0	0	1.4395	0	0.48729	3.57341	0.192379	2.26878	0	0	2.45167	17.3159	9.05329	0	14.8944	0	1.14421	0	36.2737	2.75751	9.19073	0.874014	5.37351
Celf2	ENSMUSG00000002107	5.99414	17.5268	7.14876	3.66696	35.777	21.3623	2.03785	0.88391	8.13385	38.6333	7.89515	6.61241	5.35505	14.2781	1.70363	3.4674	7.12471	40.7745	31.1359	8.80145	12.3676	19.4017	26.6772	83.0371	23.2007	56.184	5.73667	9.65998	21.3229
Nr1h3	ENSMUSG00000002108	43.7428	28.4654	3.73274	61.2989	64.671	19.803	19.9444	4.37891	327.799	0	9.13825	30.3379	11.6905	7.71264	18.6943	0	6.91384	12.0927	35.8304	37.8435	0	2.23864	0.546152	6.05113	0	0.772036	16.1752	0	19.4455
Ddb2	ENSMUSG00000002109	1.41387	0	0	6.79061	0	3.67444	0	0.480661	0.830656	6.66987	8.58128	5.82395	0	8.12068	0	0	16.5497	9.65143	8.97274	0	3.28042	2.5494	1.4777	0.596386	0.718035	0.536966	0.403799	0	0
Spi1	ENSMUSG00000002111	1.85713	0.379928	0.233216	2.72085	0.85191	1.7341	0	0.818655	0.676032	5.04223	11.3099	16.5054	0	107.486	4.1177	0	16.5337	23.0543	14.551	4.35067	2.71383	19.063	0.205316	0	0	9.9043	0	1.61493	15.547
Sf3a1	ENSMUSG00000002129	3.61645	7.1958	0.389815	6.17769	8.28292	1.51543	0.679486	0.347148	1.4319	2.04142	12.1706	27.3202	0.661065	0	3.32131	7.6929	11.2312	17.2284	5.99798	4.1641	4.37093	0	5.57849	6.20703	0.442082	2.54387	10.0109	1.1098	2.87239
Stat6	ENSMUSG00000002147	20.4668	3.81183	0.228159	30.219	0.173089	2.71348	1.58104	13.616	0.0847145	2.67242	5.24204	3.5033	0.703683	3.32317	6.52719	0	7.27277	4.93562	9.33002	0.767299	41.7494	2.08707	1.05683	2.16704	1.45066	0	6.45653	3.39984	0.471435
Clgn	ENSMUSG00000002190	0.18207	0	0	0	0	0.0270423	0.136166	0.0271339	0.141475	0	0	0.846831	0	1.8495	0	0	0	0	0	1.28066	0	1.74212	0.392514	0	0	2.62715	1.12069	1.42424	1.82247
Napsa	ENSMUSG00000002204	0	3.14945	0.0991586	0	0	0.659092	1.74088	0	0.440273	0	1.90356	0	1.334	38.0101	0	0	0	15.8573	6.39051	0	0	0	0.929513	4.80434	14.0853	10.4903	13.7734	5.60853	6.00504
Vrk3	ENSMUSG00000002205	50.8442	27.298	0.820651	49.7051	59.7358	13.8761	4.352	1.77463	4.61311	6.85474	16.2989	78.1337	2.63907	2.83932	15.8384	5.14686	31.6794	16.9577	10.5986	57.9196	12.3592	26.8315	2.85319	7.05308	3.85666	16.0401	12.5139	1.18711	7.54178
Smg9	ENSMUSG00000002210	11.3507	3.03237	4.4139	9.07182	13.2018	7.87904	6.65325	4.26409	11.8298	12.2179	14.8588	4.76062	3.63376	13.0622	26.3504	0	7.7255	18.0051	15.4961	5.42287	8.62908	58.2752	19.8318	37.6887	132.621	71.5728	24.1523	19.4072	41.0647
Paxip1	ENSMUSG00000002221	1.64161	4.06251	1.37069	3.37298	0.341086	4.63433	2.68973	0.395439	3.67998	9.73525	7.77312	0	5.0319	2.91401	11.7763	0	12.3438	5.50647	9.20343	2.44984	8.65332	17.0272	2.72613	8.08776	9.80458	23.3879	9.66863	11.3806	17.3003
Rmnd5a	ENSMUSG00000002222	6.10525	6.92646	143.984	17.5728	33.4208	8.38015	2.74773	4.47241	1.24967	2.43658	3.9718	3.50993	8.48558	4.03592	19.6188	0	8.90576	3.85456	11.9267	3.26222	25.8276	0.633717	4.00852	2.6371	2.39599	0.939924	3.82562	4.23807	11.4147
Mov10	ENSMUSG00000002227	15.5878	17.4605	2.87599	18.0691	0.135327	23.641	9.53599	2.64144	3.53512	8.76237	15.6474	0	32.0318	0	7.13611	0	7.94849	0.770742	10.1996	34.3893	6.26379	2.28152	12.2338	0	0.602443	7.76915	6.57595	22.6413	4.59138
Ppm1j	ENSMUSG00000002228	179.078	409.663	0	114.494	0	53.5725	20.2873	25.299	0	0	10.5131	0	203.232	383.224	24.5943	0	61.5931	0	0	0	0	11.6558	0	4.21929	7.12104	0.715047	2.69001	16.7629	70.4905
Rhoc	ENSMUSG00000002233	220.545	356.524	372.768	249.507	120.843	281.707	171.221	17.5298	35.1763	87.5039	69.4466	55.4692	90.2805	14.5907	78.985	211.18	95.1974	16.2248	76.028	111.039	33.1928	123.658	58.3009	59.6948	61.4195	7.44221	7.45702	153.966	98.5429
Prr27	ENSMUSG00000002240	0	0	0	0	0	0	0	0	0	0	0	0	0	0	0	0	0	0	0	0	0	0	0.176469	0	0	0	2.03123	0	1.44189
Tead3	ENSMUSG00000002249	7.71923	3.00802	0.239707	2.25103	5.01527	0.215329	0.381397	1.67242	1.30538	0	5.27523	0	0.292973	0	3.39675	0	0	5.46884	0.539859	0	0	3.44163	0.544638	0.415835	5.74919	3.27824	0	0.62328	1.7376
Ppard	ENSMUSG00000002250	42.6484	39.2733	311.842	31.8571	2.9186	38.8193	36.526	5.8929	13.9036	4.71807	30.5179	14.4282	12.4311	1.30434	40.9976	0	36.14	20.7532	41.0543	28.909	60.7337	38.0902	9.3008	14.4277	0.342159	7.19329	3.67498	12.4707	39.1053
Def6	ENSMUSG00000002257	0	0.608023	0	1.41517	0	0.329876	0	0.0474847	0	0	0	0	1.57907	0	0	3.3825	4.0695	4.74084	0	0	0	0	0.410431	5.26995	0	0.529357	3.35302	0.478235	0
Peg3	ENSMUSG00000002265	0.485861	0.429887	0.0836377	0	5.02065	0.227792	0.0488724	0	3.17624	0	0.759256	1.12954	0.396927	1.42551	6.52954	0	0.347181	1.51293	2.78026	4.3303	1.79802	0	0.226473	5.03013	0.473604	5.16162	1.0909	0.94776	5.82109
Zim1	ENSMUSG00000002266	0.487046	0.313409	0.526114	1.18521	0.205909	0.0314712	0.213405	0.0921735	2.45815	3.18255	0.454749	0	0.961818	0	1.24593	1.13461	0	1.64187	0.814472	0.422395	0	1.34431	0.557487	1.70718	0.166566	3.26843	2.72716	1.30212	5.4965
Lmf1	ENSMUSG00000002279	4.58134	2.08161	1.33172	1.28511	15.5773	2.29598	1.09557	0.3141	2.26316	16.2274	4.00057	2.39182	0.506937	2.14297	4.65204	0	0	11.571	0.579322	4.86817	1.96965	13.3178	10.9503	6.7722	19.1491	31.249	1.70061	4.54247	5.31357
Narfl	ENSMUSG00000002280	3.14564	11.9903	1.79741	8.06084	0	9.56361	4.4979	0.210424	15.4753	3.9848	12.8889	6.26615	0.630647	14.5308	6.4994	12.0154	10.8429	3.15672	5.13208	47.182	8.02597	15.5776	4.43867	12.2893	16.9655	0.862048	3.66945	4.2409	2.37945
Angptl4	ENSMUSG00000002289	0.18046	0.0997772	0.136166	5.25041	6.82727	0	2.2216	0	0	0	0.0988233	0	1.74958	0	0	0	8.36698	11.7059	14.2809	3.18543	26.8388	1.29689	0.109496	0	0.608304	3.49681	0.932186	0	5.74517
Dbf4	ENSMUSG00000002297	32.7425	36.4075	18.0826	22.7637	6.67022	22.3975	17.1407	6.93881	80.4009	153.87	37.6671	20.3592	47.8757	39.547	63.4721	147.911	57.3429	42.2657	65.1069	25.2384	137.378	125.027	97.332	115.161	138.259	380.39	58.5503	50.5071	111.905
Daxx	ENSMUSG00000002307	4.45861	105.773	44.1768	17.6121	0.0785693	103.42	0.1805	0	0.333911	28.0004	16.0788	4.13273	128.559	0	31.0366	0	5.63573	59.7201	10.4559	92.1912	4.52125	22.1745	59.2469	0	0	1.55325	1.65258	33.2277	4.78909
Cd320	ENSMUSG00000002308	40.7102	0	0	3.85195	0.24804	16.6538	0	0	0	0	1.68977	0	0	0	14.5035	0	2.79924	7.02215	0	0	0	0	0	1.18235	0	0	0	0	0
Ipo4	ENSMUSG00000002319	4.44686	0	1.11168	55.9246	10.1008	7.1148	0.952606	0.660105	0	14.0889	37.555	136.794	5.63048	0	0	0	18.7735	75.5518	42.4858	107.135	0	101.231	0.643545	0	2972.84	0.39828	160.486	0	6.44747
Tm9sf1	ENSMUSG00000002320	109.079	162.537	139.462	88.888	15.2339	51.0633	45.7217	49.3338	207.637	122.796	192.234	42.5575	132.883	54.7609	307.589	157.273	87.9358	100.164	128.379	71.7545	307.007	198.015	236.352	287.327	214.245	930.071	124.555	200.542	301.549
Rec8	ENSMUSG00000002324	12.9184	110.314	0	65.4481	0	108.534	1.63713	0.754766	0	0	71.9168	0	47.7359	0	53.9655	0	57.7125	0	6.03378	130.937	0	38.3188	98.8969	0.617341	0	0	109.882	22.1659	0
Irf9	ENSMUSG00000002325	24.6144	38.4164	4.8546	21.426	36.2666	19.2351	23.5222	1.77649	24.5526	34.9271	21.5227	28.347	22.568	3.97426	26.0967	33.028	17.855	33.3843	28.1175	18.9604	7.79736	61.4976	46.355	38.3528	28.3262	33.4167	22.1641	71.4224	27.5864
Dhrs1	ENSMUSG00000002332	825.972	1163.82	1000.95	1173.09	274.286	859.205	574.639	111.939	64.2001	439.404	378.596	160.887	730.469	1811.9	451.89	476.494	442.035	18.0684	612.433	984.661	250.586	259.636	227.074	435.051	331	136.311	362.578	58.3494	359.824
Ncan	ENSMUSG00000002341	3.0429	3.22687	5.55775	2.24206	0.499209	2.78496	2.02926	0.88133	8.76157	15.0378	5.93301	6.13698	6.02288	7.93317	9.35347	9.75352	2.22422	1.66316	13.5846	3.29635	27.1704	5.12463	3.85129	9.49646	10.2176	28.4374	6.9587	12.9553	11.9242
Tmem161a	ENSMUSG00000002342	11.0248	3.04567	0.544379	10.2047	1.80228	6.4152	3.27034	0.622699	1.40894	9.85316	16.5123	0	1.97366	0	12.0682	0	11.9152	16.9226	1.48979	18.4195	0	0	0.217215	0	0	4.34177	0	0	1.43769
Armc6	ENSMUSG00000002343	4.90669	0	0.455638	0.824597	0.887226	0.823999	0.151809	22.0545	0	19.4237	1.88411	0	0	0	6.03639	0	0	10.2965	0	2.80287	0	80.1269	1.23372	0	0	3.94506	37.7672	0	4.01023
Borcs8	ENSMUSG00000002345	0	4.23289	0.970705	15.8318	73.5918	1.39788	33.6516	3.78121	0	7.97931	13.3347	0	1.54557	0	23.8839	0	14.1914	8.17224	2.6856	9.43863	15.8216	111.446	32.1372	0	35.3254	10.1186	2.51602	1.46577	4.61712
Slc25a42	ENSMUSG00000002346	6.61515	3.74842	45.2735	5.44243	4.111	1.51968	2.00673	1.04599	35.7308	26.9269	18.7142	2.90138	11.1352	31.8215	23.7283	36.9563	8.53624	7.51894	10.8636	10.9228	16.038	22.4914	20.7444	17.0649	46.6442	59.1362	24.9644	22.4402	48.7997
Bmp8b	ENSMUSG00000002384	0	12.5761	0	3.49939	2.48583	1.39332	0.229217	0.0806469	1.68964	0	2.20361	0	0	0	0	0	0	0	0	0	0	1.6706	2.54988	2.32896	1.2761	6.17618	6.12648	3.24892	1.82585
Nr2f6	ENSMUSG00000002393	102.663	44.592	8.378	67.4292	32.9536	23.4714	44.4254	20.426	31.1419	19.0182	46.3078	22.3834	9.40939	12.6711	56.0983	0	42.4123	44.2978	60.778	35.0734	69.9331	65.6316	30.9244	31.4125	0	0	16.0698	6.54701	10.9928
Use1	ENSMUSG00000002395	61.6839	115.45	24.3121	120.133	24.1311	93.5302	66.6257	27.8086	107.293	56.8703	46.8327	45.336	4.04677	0	72.9625	0	76.3544	46.9845	32.835	91.3793	13.7958	59.7338	53.2724	29.1562	48.69	2.17505	10.9301	67.634	2.33989
Ocel1	ENSMUSG00000002396	78.4055	55.587	6.33681	44.4372	20.7147	22.5953	28.4477	12.5828	22.8375	2.34772	34.1406	9.22372	25.8555	29.2491	19.1639	0	39.7467	17.3666	28.529	35.1037	93.4466	64.2847	19.3083	15.4707	0.205445	2.5447	12.2176	3.20546	8.36327
Dyrk1b	ENSMUSG00000002409	0.329688	0.607383	0	0.937185	0.112978	13.7252	0.307937	0.107864	0	0	0.144042	0	0.268578	0	0	0	0	0	1.4854	1.16012	0	0	0.224184	0.670939	0	0.602206	1.01395	0	0.907157
Braf	ENSMUSG00000002413	2.18413	3.52032	0.709233	3.04193	3.60328	1.14241	0.654214	0.380934	0.987907	1.53762	5.45535	0.33622	0.290469	0.848493	8.65458	0	1.24005	0.270167	6.71993	1.46982	0	0.799409	3.12837	32.5632	33.6457	10.4604	5.87665	7.31156	5.75142
Ndufb2	ENSMUSG00000002416	614.662	247.636	591.591	480.978	1271.45	509.678	549.498	1010.39	83.4618	342.577	393.266	111.102	24.1153	316.856	360.305	41.0116	427.181	449.691	271.005	620.445	595.879	215.246	84.4471	279.391	447.8	826.78	229.289	731.929	244.262
Hltf	ENSMUSG00000002428	35.0945	34.124	31.3945	30.8876	4.63775	40.6218	98.8792	7.05487	86.0623	110.327	83.9712	73.4983	56.7445	117.373	70.3471	143.701	61.7798	17.8255	32.5797	38.7514	44.9154	57.1474	22.9522	50.2477	40.1941	30.2681	27.5426	80.0026	56.1015
Prpf6	ENSMUSG00000002455	16.5967	6.63295	0.973146	14.8332	17.337	20.3789	2.62464	0.0699013	0	39.8194	1.8156	29.3529	10.9604	0	2.70846	0	20.7005	3.50938	3.0506	1.90638	0	5.18582	0.948645	0.871846	4.74027	1.94201	0	0.887581	1.7615
Rgs19	ENSMUSG00000002458	5.62559	0	79.9169	1.4739	0	94.6958	0	0	0	3.64939	36.3308	63.4808	0	0	0	0	0	37.5582	121.436	0	0	0	4.00549	0	0	4.87804	13.7967	0	0
Rgs20	ENSMUSG00000002459	1.45751	1.04102	1.20782	0.378407	0.616056	0.302566	0.74978	0.244064	6.76711	0	1.78636	4.42196	0.875683	0	0	0	2.11735	0	0	0	4.11574	7.92456	1.77463	7.75076	3.67449	15.316	6.42407	6.45124	0.145121
Abhd3	ENSMUSG00000002475	57.095	57.8678	0.0670855	80.6544	0.260359	16.4355	32.9	0.680932	1.08141	0	36.4481	0	11.0201	0	37.0277	0	46.346	0	25.0229	65.0578	58.6944	3.54222	1.10059	6.0398	0	3.23974	3.08347	16.7736	62.3511
Tchp	ENSMUSG00000002486	15.568	35.8653	4.88736	15.1991	2.11922	2.40341	3.52104	1.14818	22.3759	0	25.0406	13.3276	0.95518	6.8762	85.3718	0	1.43518	22.8266	8.46243	40.5357	7.05447	0	8.35838	75.419	86.3223	142.003	25.8638	1.09469	111.585
Tiam1	ENSMUSG00000002489	0.0796013	0.164101	2.31174	3.22124	0.335252	2.92373	0.199297	0.0607935	1.0743	0	8.12216	25.4513	0.376107	0	0	0	0	15.5676	13.7158	0	1.17128	1.70771	11.998	3.21863	2.54273	13.0473	3.23745	0.926364	8.75019
Rpl3l	ENSMUSG00000002500	0.141919	0	0	0.64297	0	0	0	0	0	0	0.919955	0	0	0	0	0	0	0	11.4277	0	11.1808	0	0	1.38388	1.15378	2.44748	0	4.46237	3.76528
Golga2	ENSMUSG00000002546	25.6858	10.4361	0.838135	9.13258	2.79823	11.4552	20.9714	8.07703	19.0802	47.3879	14.7278	30.6258	18.4427	0	1.96832	143.296	3.76222	2.6258	19.894	7.85793	25.1039	12.6473	5.80228	9.221	5.7712	5.9303	20.5683	1.97678	12.4019
Uck1	ENSMUSG00000002550	27.1619	6.78779	0	19.3979	0.52866	10.8706	8.78528	0.977433	0.346968	15.3535	15.0726	0	18.7474	0	37.6185	0	20.113	9.46697	11.3121	26.4969	19.2843	16.0213	19.2412	16.8883	70.174	21.6512	96.8047	56.2899	34.7093
Scin	ENSMUSG00000002565	35.1125	63.5994	14.4897	91.3739	1.1087	44.5716	19.7562	13.1266	10.7375	86.2827	54.0122	33.7492	61.3652	43.0526	43.3061	0.90651	27.7086	8.08195	53.5993	98.8942	83.7354	4.76986	12.5095	15.5175	0	34.837	55.2408	88.6943	81.2002
Ikzf4	ENSMUSG00000002578	0.251915	0.149357	0.191241	0.129527	0	0.13688	0.178676	0.293581	0.954093	3.1945	0.951208	109.287	0	0	3.77159	0	0	1.05195	1.49764	0	1.05369	0.844831	0.497234	0	0.505818	5.04998	10.8571	30.6273	2.183
Mien1	ENSMUSG00000002580	139.839	101.444	8.87846	98.2494	138.344	89.3082	222.79	148.03	1.64479	14.6372	28.5847	23.844	0.522182	6.13547	36.3118	0	30.946	23.3524	81.6558	182.307	16.0379	51.979	3.11082	22.0151	0	1.85487	16.584	12.8673	21.8983
Pon1	ENSMUSG00000002588	0.592917	0.203046	0	0.448437	0	0	0.105982	0.20225	0.437082	0	6.7375	0	0.118587	0	0	0	0	0	0	0	0	0	0.892735	2.50078	1.51704	1.60987	7.51253	0	1.20848
Axl	ENSMUSG00000002602	3.48943	1.06259	0.632726	0.779819	31.5625	0	0	0.0495263	1.29875	3.54033	6.52279	10.8308	5.88086	0	0	0	1.42741	13.697	9.1046	2.03252	3.79233	12.7308	3.05792	4.93512	65.5108	2.43172	2.94605	2.03716	0.415745
Tgfb1	ENSMUSG00000002603	2.99956	2.00724	0.696955	2.82495	6.51826	0.797318	2.9434	0.44165	3.69204	4.52261	6.22112	3.08041	2.00832	0	19.515	10.3107	1.42222	11.8882	5.66402	4.4423	10.8686	1.84021	5.5789	8.62739	0	23.665	3.43509	20.6662	16.4735
Ccdc97	ENSMUSG00000002608	15.7746	5.37613	2.06496	13.9479	2.2671	1.08612	0.733807	1.04198	4.01485	10.0288	2.38509	9.85687	46.6354	16.6382	2.72398	0	2.02154	3.52952	11.064	0	3.58731	5.57507	35.4812	0.438424	1.09186	9.69428	5.02541	0	6.95891
Zfp40	ENSMUSG00000002617	0.400364	0.696512	0	0.307738	0	0	0	0.0515358	0.311223	1.85703	0.596329	2.01314	0.258503	0	14.5617	0	0	4.67339	3.2716	0	0	0	0	0.378792	0	2.19533	3.29223	2.36978	6.58448
Shh	ENSMUSG00000002633	0	0	0	0	0.0331702	0	0	0	0.509119	0	0.636061	0	0	0	0	0	0	0.941314	0	0	0	5.57367	0	0	0	17.1404	0.894116	0.379017	1.89506
Pdcd2l	ENSMUSG00000002635	5.69896	0	0	7.03733	0.543233	5.68833	0.350563	26.749	0	11.144	8.57356	0	0.714825	41.9033	0	0	3.36695	11.8259	6.19514	0	6.06572	13.1512	0	0	0	0	0	0	7.48141
Alkbh7	ENSMUSG00000002661	0	22.9786	386.65	38.8751	62.487	22.75	1.79999	2.98337	0.706488	0	5.88547	28.3584	0	12.4767	0	0	0	23.3365	16.6052	6.35842	73.3969	17.3423	0	32.5812	0	2.91989	0	0	2.78593
Pspn	ENSMUSG00000002664	0	0	0	0	0	0	0	0	0	0	1.32444	0	0	0	0	0	0	0	0	0	0	0	0	0	0	3.35022	0	0	0
Med6	ENSMUSG00000002679	0.73295	3.02802	4.50562	34.9004	7.53179	14.5463	13.9949	0.130789	1.82327	0	3.79872	0	5.74699	0	29.617	0	7.23857	5.31076	22.2185	6.92658	52.2476	33.0125	10.5693	0	0	7.75965	3.10059	4.19529	11.0545
Prkd1	ENSMUSG00000002688	0	0	0	0.0456939	0	0.0578632	0	0.0580822	0.043804	0	1.18271	1.81122	0	2.29109	0	0	0	0	1.01565	0	0	0	0.182161	0.723329	0.300128	2.25576	0	0.879142	1.9508
Lcp2	ENSMUSG00000002699	5.97607	1.56302	16.0113	1.69764	0.0301623	4.40991	0.536426	0.302879	4.82929	12.7461	7.04885	20.9621	3.41677	9.95493	0	0	7.46518	18.3195	14.7515	8.69891	5.05107	2.89126	3.07816	7.16111	0.678195	3.71443	26.7518	4.38264	9.23103
Cse1l	ENSMUSG00000002718	17.6696	30.9951	18.4814	17.111	15.1494	19.4698	8.77345	20.7799	29.4433	114.595	71.2701	20.4941	47.3097	57.1052	116.702	25.9701	12.0083	47.1195	33.8776	12.7171	156.214	89.4294	95.7836	136.259	87.7842	397.41	24.5647	50.7271	110.599
Naa20	ENSMUSG00000002728	64.417	55.0716	35.5251	69.8644	272.537	48.6216	36.2045	96.7358	37.2785	88.6692	54.5847	34.44	55.3252	23.5978	62.4481	9.83666	26.2769	47.5345	71.4449	55.9838	108.193	14.5155	6.68282	70.1762	1.80594	13.3923	7.05498	133.547	28.2384
Prkra	ENSMUSG00000002731	14.6556	16.2745	3.08472	35.6143	12.6609	8.72187	6.12908	4.92641	0	22.4505	16.7244	0	0	2.66808	26.2381	0	31.0221	8.48244	16.5624	11.9034	0	2.51286	8.78657	3.40276	0	0.766812	5.41859	4.1219	0
Fkbp7	ENSMUSG00000002732	17.5961	0.764973	0	28.2563	27.9185	6.01745	0	0	163.32	85.5067	14.8181	0	0	0	0	208.171	11.3662	7.64377	9.30922	0	0	4.93957	3.13267	4.11152	0	1.56538	0	13.0749	7.62713
Plekha3	ENSMUSG00000002733	632.789	741.692	250.269	640.262	177.998	733.223	330.248	270.801	739.726	1256.51	651.416	587.571	674.997	1015.85	829.098	656.686	503.843	891.104	682.783	557.645	1128.75	1009.45	796.48	1049.63	1390.49	1634.35	773.237	411.865	1030.84
Ykt6	ENSMUSG00000002741	32.1274	39.6126	6.72214	44.3888	5.71897	27.5438	32.278	9.73526	85.7405	28.0516	20.5913	13.1246	24.1011	0	16.3411	0	13.3275	11.6404	14.0092	66.7993	6.45832	34.4656	3.48461	11.5903	0	0	12.7492	11.0896	34.8601
Baz1b	ENSMUSG00000002748	12.679	9.73634	11.7384	13.7334	3.80516	16.0924	7.44447	8.05955	20.3958	22.3725	18.1433	9.60148	25.3049	15.7119	47.2359	23.0537	7.93057	23.1282	30.7678	12.9502	31.692	88.2398	27.5531	57.7496	52.0038	105.477	24.6745	19.3262	71.5864
Pex6	ENSMUSG00000002763	5.02882	7.55783	0.502301	7.2775	0.0587142	7.92147	0.577051	0.0332991	0.250831	0	10.4381	1.0365	14.67	19.6779	5.1543	23.8451	15.3043	15.0284	8.72349	6.3603	15.2713	18.537	8.1028	32.3402	0	5.17852	0.792078	0.671728	5.24119
Mrpl2	ENSMUSG00000002767	16.6371	26.9874	1.61226	39.6714	77.5925	41.8213	3.88475	16.7064	32.3282	34.6963	42.7042	0	17.5601	15.1918	61.948	0	29.2498	57.0591	94.6784	145.982	41.4673	8.45966	4.06271	1.44955	3.98511	24.6958	0.923654	0	10.9559
Gnmt	ENSMUSG00000002769	0.350018	0	0	0	0	0	0	77.109	0	6.31086	0	0	0	0	0	0	0	0	0	0	0	0	0	0	254.563	2.52133	0	0	2.33672
Grin2d	ENSMUSG00000002771	1.16505	0.779946	8.8237	1.24837	2.66426	0	9.24108	12.3647	0	15.8253	2.36694	3.02749	0	0	8.67771	0	0	0.504626	0	13.2467	0	0	0.0209965	0	0.414173	14.2803	0	0	1.93329
Kdelr1	ENSMUSG00000002778	88.4384	103.989	39.37	75.5765	15.8771	58.6254	48.5728	18.1757	137.488	32.3869	75.3525	43.004	62.0869	29.0038	95.1212	75.8594	91.2087	77.8368	41.4421	177.288	37.6691	100.152	23.8115	35.0618	2.85862	8.40207	55.8388	64.1236	34.9656
Tmem143	ENSMUSG00000002781	7.32682	6.72307	2.79735	8.75749	3.2576	14.0167	1.61136	1.18357	15.245	13.7966	7.99203	5.04364	24.0716	1.94234	0	49.1818	5.70212	20.9601	8.49094	0.718518	5.90117	9.45401	9.6484	12.7629	4.99245	16.5858	14.2001	12.826	18.7955
Ggct	ENSMUSG00000002797	1.57337	0.740117	0	2.48298	73.671	5.52598	2.11268	0	0.567806	0	2.59779	10.4757	0	1.05491	0	0	9.71686	0	6.52179	83.9698	1.54694	120.765	0.782728	3.09131	0.869571	5.1924	1.84956	2.09212	4.11512
Jag2	ENSMUSG00000002799	0.301279	0.117943	0.0239293	0.0648994	0.163025	0	0	0.823774	0.769633	0	0.0700969	0	0.0689589	0	21.6741	0	0	0	1.444	2.82093	0	0	0.645648	0	0	0.22804	7.62923	0	10.1338
Btbd6	ENSMUSG00000002803	2.69796	5.25734	0	9.06447	1.42892	4.70088	18.8682	0.364713	0	0	2.59816	0	3.0285	2.04135	8.49226	0	4.71455	1.29854	1.91521	13.4579	2.79871	0	0.541681	3.88934	0	0	0	3.67138	0.876273
Nudt14	ENSMUSG00000002804	30.919	29.8543	2.50075	56.9631	12.7307	34.7262	168.981	118.634	0	0	36.2836	0	64.0443	0	48.5697	0	69.0207	22.4016	43.7712	126.827	22.9068	63.0732	11.2479	37.2988	12.2361	22.3506	23.0419	6.3861	21.4796
Epdr1	ENSMUSG00000002808	2.70571	0	1.33097	2.5086	0.443932	2.40978	6.98482	0.0860747	9.79292	2.15928	6.19177	0	8.21548	0	0	0	0	4.63245	40.0115	0	10.8839	1.68872	9.14293	13.9712	3.14819	61.5307	14.7632	24.8051	73.5144
Flii	ENSMUSG00000002812	104.283	170.065	6.00574	175.139	198.372	72.3617	166.44	1.78694	35.2759	51.1175	60.729	82.8257	85.603	75.7048	85.7705	0	92.5354	130.014	38.4391	44.7695	14.2902	223.984	10.1281	7.28862	15.613	1.15531	4.64948	40.8936	109.08
Top3a	ENSMUSG00000002814	0	0	0.0422941	5.09039	37.7391	0.0925169	0	0	0.489627	0	0.987425	0	0.911954	0	0	0	1.04608	0.913288	0	0.993933	0	0	0.907535	0.579942	0	1.03882	0	0.735286	4.79546
Atg4d	ENSMUSG00000002820	15.2555	58.8592	9.59064	29.5692	65.3946	23.9446	2.79413	6.00666	8.19905	2.52525	20.3166	9.4748	11.5486	6.01016	15.7521	0	21.8736	20.3907	10.6586	30.5165	2.5951	24.5314	62.5137	3.81607	6.86989	5.68626	13.3226	12.9183	27.3387
Qtrt1	ENSMUSG00000002825	1.25847	2.28352	5.00093	18.9767	0.318759	3.52873	2.47406	39.9998	3.67343	0	29.8516	0	2.44606	0	0	0	8.79901	70.4461	49.5366	25.6166	0	0	76.4099	29.535	0	6.10724	18.8301	3.35258	32.3795
Plin4	ENSMUSG00000002831	1.88711	1.93201	0	0.0861838	0.112161	0.0545917	0	0	0.358459	0	0.745	0	0.335845	0	0	0	1.05323	0	0	0	0	0	0.267435	0.22707	0.941596	1.81517	0.57832	0	0.305847
Hdgfl2	ENSMUSG00000002833	40.6744	96.7121	24.6716	106.724	79.8285	79.2904	23.0722	99.6164	124.751	174.05	96.9351	153.623	238.758	186.467	394.305	250.039	143.072	122.98	195.841	233.889	321.467	213.025	93.1849	264.333	71.8839	93.7827	153.75	57.2062	109.16
Tmem39a	ENSMUSG00000002845	12.8666	18.0686	1.0265	27.4645	0.151322	73.7554	3.14814	12.889	0	0	17.0966	83.7753	21.9373	14.2392	50.076	0	41.1235	8.05388	16.8886	8.76767	20.9132	7.4517	25.9119	60.208	1.93889	13.4903	26.2191	284.712	10.3679
Timmdc1	ENSMUSG00000002846	1.20512	7.17985	0.414043	24.1398	0.52509	5.39107	11.9842	0.799565	4.15601	0	13.7004	7.95463	1.27237	3.59006	8.04362	0	2.79222	13.6536	6.58067	2.35762	4.56176	9.81265	1.94976	7.38123	40.3212	26.4253	7.23015	26.3919	8.43324
Mcm2	ENSMUSG00000002870	7.57767	1.54347	0.073238	9.48841	0.694312	4.76303	0.399859	8.20371	6.01413	7.75716	5.08778	0	5.95258	4.9748	4.8862	0	4.53488	9.20847	2.75956	6.056	59.6395	4.64967	5.71248	4.31932	0	11.1125	4.32909	1.6058	11.1167
Tpra1	ENSMUSG00000002871	25.626	11.6165	18.2251	24.8392	0.226742	13.8812	3.55852	8.74594	7.3132	0	10.1783	5.17206	0.699239	6.59057	12.9695	0	11.9549	20.9441	24.8416	0	17.1219	22.6184	5.7811	7.38482	4.39119	2.14921	2.01619	1.7037	0
Nab1	ENSMUSG00000002881	2.46683	3.75821	0.470565	9.91512	4.46642	5.91361	9.24931	0.496368	2.89123	5.57366	5.95033	2.733	0.148475	0	18.0861	0	6.71546	8.8052	9.1151	8.76295	1.48658	8.89752	1.9047	8.30523	0.660883	4.52669	4.29443	1.26622	5.61894
Adgre5	ENSMUSG00000002885	0.739967	1.38087	5.77999	2.47891	19.8555	2.26018	2.12243	0.654743	1.5009	19.4711	14.1857	17.8307	13.5107	7.05513	5.77091	0	4.28156	22.4296	20.6419	25.4274	11.4011	4.15026	18.3606	0.929249	0.38575	0	17.5967	19.9427	0
Il17ra	ENSMUSG00000002897	3.34628	5.85304	0.613066	4.36218	1.39347	0.850997	1.05251	3.02547	0.741869	0	3.68055	0.685872	1.40816	0.867623	3.47897	3.154	0.632609	1.32002	3.48968	3.60282	3.37193	1.02916	6.25431	1.51748	4.85617	20.0648	7.94566	0.257253	3.70884
Lamb1	ENSMUSG00000002900	3.19199	1.99982	21.9017	2.69254	25.8101	3.27598	3.22029	0.398933	1.57879	28.0182	4.47508	14.203	5.5494	3.58791	13.4633	16.9763	3.86609	25.1282	14.3139	7.95439	3.70785	9.46457	3.57964	6.96338	8.34616	9.86384	7.78403	6.64347	8.91588
Kcnn1	ENSMUSG00000002908	0.510156	0.0809029	0.116608	1.60856	0.0931397	0.0141261	0.101109	0.102332	0.271238	0.669121	1.67198	0	0.831283	3.81629e-06	1.07243	0	0	0.353214	1.24125	0	2.14489	2.07221	1.37819	0.871936	0	2.46056	0.662899	0.846501	3.85313
Arrdc2	ENSMUSG00000002910	0.390822	0.539041	0.52867	1.90537	5.25402	0.639711	0	0	0.101089	3.56528	0.191064	2.33174	0.112265	5.93588	0	0	4.31039	0	0.658023	0	3.85254	0	0.275995	4.26667	0	4.76452	2.71787	0.295759	2.45338
Ppp1r17	ENSMUSG00000002930	0.175098	0.650166	0	0.213872	0.362957	0	0	0	0.105969	0	0.113404	0	0.10866	0	0	4.67628	0	0	0	0	0	0	1.27762	3.69359	1.771	1.93346	1.66671	0.945346	4.32537
Cd36	ENSMUSG00000002944	56.9113	9.42618	0.108925	40.6676	0	6.61376	6.59965	0.320675	1.512	70.2679	15.7883	13.6851	11.2796	0	22.6654	0	16.0775	17.0487	23.756	4.54539	44.8725	53.4393	1.00306	3.99169	4.28684	2.43135	13.6696	3.21349	19.1569
Map2k7	ENSMUSG00000002948	37.278	45.2937	20.6839	58.1912	39.5	26.1918	93.1862	0	13.4587	19.5347	48.8675	201.265	0.974867	66.3351	11.7645	0	141.268	105.447	52.0591	0	201.349	15.7387	7.7247	58.6025	0	3.23197	204.772	4.60598	131.104
Timm44	ENSMUSG00000002949	5.8998	27.971	1.62982	35.1286	132.019	27.8229	37.6963	1.83758	1.13124	0	16.3449	0	0	7.18047	9.41286	112.87	46.086	39.5766	79.8305	33.138	15.5152	0	7.5616	5.23703	0	0.685218	8.7336	0	0
Ap2a2	ENSMUSG00000002957	38.0283	74.4582	2.55597	33.1154	14.6041	39.2624	12.3449	7.93906	0.62825	16.2276	22.7675	2.19025	22.8056	2.68927	10.7615	0	19.6285	9.13078	55.3094	32.9129	8.10901	31.4879	16.411	25.9955	7.26635	2.56118	18.9062	12.5973	31.471
Pnkp	ENSMUSG00000002963	31.9806	11.1781	0.68498	34.5979	43.0061	9.88145	11.1367	93.2883	0.247844	0	11.1525	60.124	13.939	0	0	0	15.9994	0	25.6725	15.4937	14.853	30.8623	3.61289	0.686376	43.4739	4.22838	23.2271	15.1104	3.10719
Med25	ENSMUSG00000002968	93.7029	177.312	649.857	80.7643	121.086	169.235	92.861	76.1191	247.281	242.252	92.1836	127.163	168.77	62.775	143.1	600.675	56.3851	16.8677	165.772	60.4089	211.345	183.625	181.601	245.578	285.53	619.881	91.8156	107.129	283.989
Bcam	ENSMUSG00000002980	4.97282	1.20033	1.48495	0.417818	72.2834	0.83722	0.320437	0	7.37138	0	0.722288	0	0	0	11.1003	0	1.26911	2.21722	0.772488	1.20658	0	0	1.06299	0	13.3013	2.34597	1.40675	0.894059	7.60811
Clptm1	ENSMUSG00000002981	9.30446	11.8572	41.8249	11.7658	4.84384	9.73718	25.5363	10.7461	0.54239	11.4113	19.0921	32.6678	1.08828	0	17.8065	76.1846	18.7304	12.9081	10.7899	5.61914	5.24727	5.09505	12.0513	6.52669	12.129	5.85194	12.3226	11.4263	4.92462
Relb	ENSMUSG00000002983	47.9897	52.9627	15.4551	42.6601	14.2093	29.2529	12.7835	43.0701	3.32074	15.5927	8.17005	0	13.6613	47.981	32.0696	0	16.8648	6.69238	17.5891	6.68159	38.8342	16.3605	5.88227	17.0351	3.59782	2.99335	6.08345	1.8966	2.85288
Tomm40	ENSMUSG00000002984	19.0667	3.68502	1.68245	14.9637	0.486181	10.7025	2.51154	2.43141	14.2592	23.6469	17.116	5.54401	10.8329	0	61.3679	2.81247	9.93237	13.1525	9.69822	23.8158	2.40465	34.4575	11.9267	15.3061	3.8999	68.2657	71.0199	4.30317	4.92201
Apoe	ENSMUSG00000002985	141.863	26.6138	424.812	73.5317	961.041	316.42	24.025	4.94369	106.805	377.982	107.838	688.583	136.772	718.124	62.9596	0	96.3211	442.295	607.205	362.166	206.316	124.616	144.403	275.082	85.2697	1.17081	220.307	80.5986	86.2099
Apoc2	ENSMUSG00000002992	4653.07	8267.01	2157.6	5951.18	2313.74	3965.91	14299.6	972.445	3251.53	7.54164	2021.16	180.757	3598.31	2025.11	1587.93	449.965	1715.12	0	1050.94	2402.97	1560.64	2535.57	706.046	628.986	2215.58	31.4042	470.124	1424.15	972.885
Hbp1	ENSMUSG00000002996	36.0142	23.6185	3.74115	33.2082	92.0604	32.5893	100.452	0.376408	5.08452	9.29594	23.8994	1.05605	25.3448	0	0	0	16.6409	6.21699	11.943	10.1839	6.01995	2.51841	1.33372	11.2901	6.89427	21.9435	10.1386	9.44077	25.0189
Prkar2b	ENSMUSG00000002997	13.7956	0.0971575	0	0.312028	0.0300119	1.64393	0	0.13304	52.3201	1.61634	1.33726	2.04159	0.110069	0	0	0	0	0	0	0.92854	0	0	0.604189	0.827106	66.7194	3.31399	0.269872	0.343282	12.3179
Cdkn1b	ENSMUSG00000003031	35.122	18.8666	3.65629	19.2397	5.65482	10.1141	71.5012	10.0059	6.16184	21.3138	21.9818	9.77148	3.52442	12.3868	13.9106	4.42614	14.1765	10.1326	23.5354	11.0281	16.0373	53.3385	1.42554	7.292	6.05676	20.975	18.2184	25.4266	5.25763
Klf4	ENSMUSG00000003032	80.7787	263.598	3.54092	218.183	2.82904	100.551	96.7719	5.25226	3.07842	13.3853	32.3818	18.6374	66.0264	45.8016	62.7155	17.6567	70.8255	17.6655	28.3035	35.5667	50.2736	117.67	37.8633	18.4327	127.515	0.783516	10.3406	103.797	142.13
Ap1m1	ENSMUSG00000003033	24.6767	0.814925	0	10.2946	50.0377	11.4738	2.9421	0.156385	4.53088	0	17.4638	1.60965	9.45665	2.04237	20.3634	0	2.97295	10.3935	8.14956	1.41408	2.64583	0	17.5051	5.22762	16.706	2.56661	3.30442	0	0
Rab8a	ENSMUSG00000003037	83.6594	33.967	331.469	35.1965	87.9207	31.2211	341.12	8.25508	5.01209	20.25	23.8645	17.2538	19.1187	3.48273	40.3813	4.09858	46.6279	12.1044	18.4404	33.5582	12.919	55.4687	16.9602	10.6326	7.80627	35.715	7.26997	23.1085	10.5133
Hmgn2	ENSMUSG00000003038	26.2918	35.057	375.15	128.424	283.597	28.9448	9.1188	184.445	20.5872	0	42.3473	56.9936	48.6074	71.4126	140.91	0	26.2648	114.358	63.6566	24.8841	46.3104	135.32	46.6073	0	0	5.00229	14.3277	27.4032	64.217
Fam32a	ENSMUSG00000003039	54.635	31.1073	132.969	44.6158	56.1436	23.4591	2.46828	4.71718	2.05067	15.2661	22.3935	8.55939	206.548	22.0892	36.6818	0	19.8679	22.2145	25.0098	28.7553	17.065	20.2234	7.15124	15.1488	14.5174	19.9303	12.4908	34.6534	32.824
Elf3	ENSMUSG00000003051	135.124	97.783	6.48347	133.879	53.7814	145.843	49.7206	115.601	6.29305	10.8172	89.406	0	204.492	0	57.4471	4.07773	99.7361	58.1447	50.823	59.1288	87.3895	91.0303	82.9245	83.0338	0	28.8956	13.6555	8.67081	32.2582
Cyp2c29	ENSMUSG00000003053	47.1634	6.12311	0	5.51951	0.0545117	6.41716	1.42465	0.253775	0	5.78134	2.01845	0	25.8977	0	4.72581	0	1.74763	0	0	0	6.35738	5.95086	2.05629	2.29488	0	2.43202	2.40224	2.74414	5.51955
Stard3nl	ENSMUSG00000003062	35.3958	189.72	2.39749	83.5361	146.744	39.2148	9.44637	72.0599	0.459522	0	37.4964	60.9242	63.9842	0	0	0	50.9132	14.9872	45.4836	38.1068	62.0661	0	14.634	19.4709	0	13.4873	42.2272	81.5728	3.57778
Stk11	ENSMUSG00000003068	16.913	38.342	1.15251	31.5624	68.3483	27.4914	48.294	27.5414	137.757	15.631	104.701	80.7415	12.8294	6.36443	3.2353	5.31936	14.9252	39.1967	32.547	8.12773	53.3516	215.667	22.0751	9.37752	3.33089	0.964013	7.9523	8.35163	7.8963
Efna2	ENSMUSG00000003070	0	0	0	0	0	0	0	0	0	0	0.171504	0	0	0	0	0	1.45258	0	1.7695	0	7.75482	0	0	0	0	1.13619	0	0	23.9752
Atp5d	ENSMUSG00000003072	676.535	707.954	191.439	593.702	819.405	684.582	501.497	353.041	54.3238	411.13	296.553	118.095	739.614	64.2174	184.224	0	315.715	185.204	292.643	593.097	129.628	170.364	353.804	201.004	236.655	5.70232	144.152	178.794	160.39
Ppp5c	ENSMUSG00000003099	21.8579	15.1299	7.4093	12.9051	0.0464026	13.2071	14.9245	0.419577	3.14358	101.403	15.8913	3.23855	2.09027	12.328	16.156	0	8.9723	7.84201	29.1508	34.1421	55.8985	9.67663	1.90829	25.3375	30.9056	2.8118	13.2787	3.16764	3.5284
Cdk12	ENSMUSG00000003119	2.14794	3.51817	3.23963	10.6791	3.03567	6.14613	0.751888	0.530366	66.6272	23.5419	5.86347	8.45952	4.20142	13.0301	5.18386	5.95759	4.77418	3.61637	7.03998	1.67839	6.86491	4.25742	8.61347	11.0194	1.21611	5.58278	8.73322	3.9101	13.3197
Lipe	ENSMUSG00000003123	545.126	422.284	992.76	260.813	50.2445	399.576	395.205	139.659	3926.63	3817.48	2146.28	1202.48	1160.71	2520.93	1761.31	3281.81	1264.17	468.245	959.354	304.133	2266.43	1333.66	1039.23	572.095	722.769	2882.12	2168.07	3288.97	1648.05
Pafah1b2	ENSMUSG00000003131	12.2436	8.81091	1.83511	5.98643	0.723725	22.813	7.31412	2.9818	7.07551	1.56479	10.8472	16.7032	0.308593	0	21.7327	0	3.52087	7.36083	4.27343	2.50485	0	1.70303	5.32488	1.32699	8.27465	2.97088	6.6281	0.327367	2.6188
Tbc1d8	ENSMUSG00000003134	32.806	1.96681	0.743337	31.9903	0	8.47061	9.08691	6.32844	7.13012	0	27.4202	2.96325	22.9182	0.936413	43.3481	565.794	7.79155	27.6589	53.4197	31.8542	0	6.17521	6.46504	180.624	0.734797	0.525311	9.40417	85.1852	174.926
Cnot11	ENSMUSG00000003135	26.553	3.77475	21.6929	14.7065	0.029725	11.7064	0.0440639	0.588246	2.54234	0	18.2499	34.2427	34.5554	36.8666	58.2468	172.141	21.187	65.4275	6.5432	25.4602	0	1.25104	0.0318887	65.4787	0	1.15589	4.63861	0.340032	6.65826
Slc2a3	ENSMUSG00000003153	8.22196	1.2952	1.37031	1.30673	0.507182	0.920146	0.348461	0.914085	5.80603	6.7687	1.8956	0	2.46217	8.80151	0	3.90814	2.34734	2.88055	3.94905	3.47632	3.01842	3.29227	1.65492	2.91054	2.92392	27.9818	4.61369	3.71097	8.54683
Foxj2	ENSMUSG00000003154	11.5033	4.43992	0.300459	1.68887	1.7866	5.27968	1.07895	0	0.601562	0	0.847821	2.4907	2.86429	3.50144	1.54472	11.167	4.60615	3.00507	5.59507	1.09	3.49523	0.84934	2.15043	3.96468	0.477046	0.758269	0.466924	1.44387	2.99388
Sri	ENSMUSG00000003161	468.033	326.911	1189.09	234.691	922.585	102.356	74.1268	423.105	16.3889	25.1104	88.9789	7.04205	579.432	49.0728	94.172	32.7528	102.391	57.1777	106.143	171.59	9.2456	247.572	72.1064	13.8399	5.8193	44.9681	205.461	118.983	29.8761
Dgcr2	ENSMUSG00000003166	1.19992	3.38871	0.480691	7.10772	7.83095	1.0965	0.91594	2.01311	0.0843719	0	12.0114	0	4.59504	1.10325	22.5408	0	7.61242	22.7735	24.653	4.58519	61.2385	27.7703	8.93551	8.5302	1.4786	2.04345	3.65126	25.8768	3.99397
Irf3	ENSMUSG00000003184	69.0855	49.1074	7.7423	50.5601	122.929	28.721	147.89	0	0	165.901	117.959	0	1.59881	168.491	55.5743	0	73.6352	142.804	144.531	58.1379	0	0	29.617	4.63976	2.62324	28.4024	0	139.912	2.29321
Bcl2l12	ENSMUSG00000003190	1.22272	1.04767	0.613943	10.4361	3.52686	5.6466	11.7171	28.2742	56.5157	0	2.29147	6.43788	6.46374	28.7924	16.2002	0	0	20.9024	18.2418	0	0	27.1113	6.34849	1.3239	7.72424	0	18.5574	0	0
Zfp959	ENSMUSG00000003198	9.43703	3.97753	0.742355	4.89926	0.0722506	7.19639	3.84092	0.496839	5.59835	4.19434	2.34083	0	6.27543	19.2722	4.91601	0	4.73676	0	14.7647	2.11619	4.03838	18.6569	4.99286	4.8205	105.184	16.0006	9.37118	2.4278	5.79554
Mpnd	ENSMUSG00000003199	27.8927	79.5746	7.10592	80.9203	85.1147	32.1732	25.1366	134.451	28.3971	9.10818	39.7914	19.8666	33.8355	0	39.723	22.8913	38.545	26.3027	35.8245	69.9102	9.82294	59.4514	3.21809	32.1715	0	6.66843	16.3932	15.8942	41.3707
Ranbp2	ENSMUSG00000003226	4.88413	4.27556	4.06601	7.60623	4.43904	7.64809	0.692346	1.03535	29.1212	20.7557	6.95602	36.0735	9.64758	8.49708	28.1114	0	4.01885	9.90154	18.9818	2.85317	3.00885	27.0985	15.4896	19.2282	21.9151	62.0162	10.5825	30.9414	28.1154
Edar	ENSMUSG00000003227	0	0	0.0677313	0.137701	0	0.14531	0	0	0.264007	0	0.445509	0	0.0974683	0	0	0	0.839346	0	0	0	0	0	0.0914908	0.363304	0.60298	0.971172	0.694027	0	0.489917
Dvl3	ENSMUSG00000003233	0.440209	2.35587	1.42121	1.60378	0.201144	1.87597	2.47193	16.39	9.95676	6.63356	2.29967	0	5.39659	7.06614	4.44577	0	2.67277	1.16301	6.5961	16.5218	3.66952	9.1551	0.345511	10.6244	6.06428	12.616	3.43668	5.52335	5.56948
Abcf3	ENSMUSG00000003234	94.6616	36.4693	1.76726	7.57112	75.587	23.4563	1.8228	128.563	1.50198	0	4.57775	0	0.909914	2.7196	31.6392	0	4.95679	0	26.1026	103.546	0	0	2.22604	5.20787	196.99	1.50709	0	1.39695	3.14023
Eif2b5	ENSMUSG00000003235	80.4101	53.7715	16.2683	72.1741	70.5038	38.7322	36.2238	0.434328	0.302355	0	24.0972	4.30154	0.234884	0	10.8896	0	23.9125	14.0196	9.79949	72.5324	14.4174	25.9964	6.77374	0.416502	0.345721	1.6545	19.4397	27.4251	48.9913
Cyth2	ENSMUSG00000003269	41.0121	39.636	47.3431	28.8347	21.9859	120.805	35.1248	117.419	0	15.9586	20.883	20.7838	52.186	13.3954	26.4391	0	48.1933	38.2239	44.5728	23.1347	52.5867	31.5206	1.3148	0	11.4785	0.475576	0.435288	1.7607	3.43584
Sult2b1	ENSMUSG00000003271	46.9736	94.2682	19.3888	94.4969	132.842	65.996	29.255	0.380119	3.09581	8.82056	16.9579	17.2918	28.347	0	14.4774	0	29.3211	4.67304	45.6597	73.7751	0	27.7017	49.3864	1.46443	0	3.95348	8.27068	26.6658	1.6027
Car11	ENSMUSG00000003273	0	0	0	0	6.60317	0	0	0	0	0	0.11675	0	0	0	0	0	0	0	10.4867	0	31.9456	0	0	0	0	0.782159	0	0	0
Dlgap1	ENSMUSG00000003279	3.034	5.20682	1.89639	1.06295	0.606005	1.80336	1.27921	1.25209	18.4368	3.49237	4.44799	1.20354	2.53193	3.74566	26.349	15.1637	0.644981	4.74383	3.9738	3.32247	9.03193	3.01162	5.74084	7.2441	17.9054	16.72	8.03428	9.35391	14.0639
Plag1	ENSMUSG00000003282	0.841488	0.81593	0.472387	0.174712	0.109137	0.0780151	0	0	0.690128	2.5602	0.46939	0.834577	0.270017	8.71979	0	1.58635	0	0	0	0	2.66611	1.15689	2.70044	2.52384	0.95383	7.99136	13.0281	2.07187	5.58289
Hck	ENSMUSG00000003283	6.2113	19.2724	6.97858	13.3544	1.28689	6.18118	4.87759	0	0	34.3004	2.01163	12.8332	14.4092	32.5663	0	0	2.96279	20.7154	18.9503	5.637	18.4565	3.83428	3.83486	1.29261	0	2.36278	13.1719	1.5688	13.9784
Mrpl4	ENSMUSG00000003299	13.5121	57.0164	0.30236	17.288	122.766	21.7561	206.931	12.9298	85.9525	0	43.4524	29.2376	59.3878	13.5521	20.0034	0	22.1193	12.9193	21.0338	23.4425	0	12.7623	32.5024	0	0	0	0	5.25732	2.94535
Keap1	ENSMUSG00000003308	4.10495	4.10494	3.25848	10.7454	6.17546	7.5431	9.47937	0.812055	4.48191	10.8135	19.5675	0	0.338736	5.89476	73.9829	0	12.6323	5.0892	12.4076	9.23092	17.2391	3.76649	4.68031	14.4727	45.4311	2.25543	7.60011	16.8611	6.25223
Ap1m2	ENSMUSG00000003309	59.916	45.5025	0.610047	31.4651	0.674827	37.9401	37.4469	72.9883	0.962916	0	10.4848	2.88346	11.7419	2.51713	9.90016	0	23.7883	12.8054	74.7769	19.1663	127.303	11.7443	17.9122	13.6302	3.24616	14.5103	1.36879	22.6878	7.81976
Glg1	ENSMUSG00000003316	1.44489	0.867267	1.67407	4.12225	2.19138	1.71813	1.55231	0.786597	2.78981	1.49979	2.74682	3.12485	3.39888	2.39164	19.4799	1.07342	8.65669	2.3114	6.15127	0.826304	1.56238	5.71505	1.916	10.16	5.83758	4.91365	2.30169	4.86147	3.77124
Atp8b3	ENSMUSG00000003341	0.0309238	0.675841	0	0	0	0	0.0400152	0.110845	0	0	0.141134	0	1.96674	0	0	0	2.06862	0	0	0	0	0	0.318772	0	0.28638	2.45914	0.439527	0	0.930657
Btbd2	ENSMUSG00000003344	2.92004	13.0655	2.29268	12.6815	16.4118	6.52002	4.4613	0.116538	5.28616	5.48352	13.0195	7.17841	1.52292	0	4.48063	0	3.3153	5.79762	15.1561	7.88828	2.95373	2.14644	4.05289	0.724767	0	0	1.38484	1.75857	0.980389
Csnk1g2	ENSMUSG00000003345	42.158	51.6315	3.03684	49.4143	13.0423	50.6194	20.1218	8.87376	1.1611	36.9495	42.0372	38.4332	39.2332	3.6093	70.9349	58.9859	36.7984	34.4446	39.204	51.2348	18.6934	20.3987	42.5099	4.00527	16.6348	3.80939	45.5496	5.09447	7.72974
Abhd17a	ENSMUSG00000003346	127.065	139.996	37.0909	173.166	25.327	228.164	71.3824	18.0947	252.317	107.884	151.64	25.0966	215.756	84.0444	165.849	0	139.635	49.202	220.849	410.933	236.757	243.411	18.2954	126.809	150.276	0	78.1403	79.7851	20.2541
Mob3a	ENSMUSG00000003348	17.9485	1.59651	15.2451	3.24531	19.8466	2.3859	0.751127	0.298912	11.9112	7.582	1.55552	6.20863	4.33204	6.29205	49.454	0	2.29239	12.0113	64.6562	0	2.03573	2.9635	7.88388	30.1595	0	21.2215	11.0997	0.403234	3.36161
Ddx23	ENSMUSG00000003360	69.6797	80.8001	124.222	69.5392	9.44031	90.1969	57.1843	21.2768	289.786	226.089	210.361	213.679	138.839	334.026	220.779	502.19	128.278	95.0358	95.8751	83.8987	137.438	146.469	90.6962	113.319	125.461	76.2114	206.641	280.193	248.307
Pld3	ENSMUSG00000003363	5.55052	3.97685	1.15267	10.111	3.22445	4.98387	1.64227	0	3.62562	0	4.79316	5.86325	1.56253	24.1633	0	0	0	27.0168	13.1849	0	0	0	0.838267	2.88274	0	8.90948	4.88084	2.38567	21.5862
Grik5	ENSMUSG00000003378	3.19004	4.10492	0.489934	1.17515	0.406043	3.51055	0.479399	0.157475	5.46356	8.01941	11.6306	9.19974	2.46752	6.70674	0	12.5569	8.87664	0.740745	0	0	0	0	2.91555	4.51437	4.9028	4.70603	6.23876	16.7236	0
Cd79a	ENSMUSG00000003379	1.66343	0.647793	7.14756	1.66964	21.5909	1.88425	0	0	0.682307	10.7113	15.945	32.6912	4.03518	0	0	0	12.9498	3.77901	30.313	6.17094	0	0	0.394854	42.7299	0.790098	2.57384	36.8968	16.8769	5.14777
Rabac1	ENSMUSG00000003380	40.2951	56.214	84.2567	23.5446	591.669	49.6619	5.74349	2.55045	11.223	12.3029	52.2252	31.9099	31.1421	593.184	41.234	0	37.1223	125.089	263.677	78.9698	278.328	9.79423	176.618	283.124	13.5346	3.36016	11.1488	25.0944	33.9002
Etv3	ENSMUSG00000003382	10.668	33.8266	1.82915	27.7584	0.121828	10.2205	4.67523	3.50812	0.683854	1.88983	14.631	2.47835	22.8684	13.307	13.8333	13.2802	15.1543	1.90991	11.7974	5.96521	1.04784	6.11225	2.51416	12.5897	3.54022	1.92494	10.8997	5.39708	9.36903
Prkcsh	ENSMUSG00000003402	25.1622	63.6597	0	40.8829	15.322	14.5843	13.5201	31.5955	3.78592	137.683	11.7315	5.08334	1.52668	0	21.1412	3.69223	32.3731	26.7366	23.4815	28.2113	13.7244	15.9632	2.94627	20.1915	0.567992	5.96943	6.42994	9.25655	1.79734
Elavl3	ENSMUSG00000003410	0.348995	0.665135	0.401156	0.258048	0.0207063	0.502927	0.176972	0.0919118	7.67932	0	0.963607	3.12562	2.11235	0	0	13.9961	0	1.76178	0	0.58037	1.79062	0	0.973558	6.87537	1.4756	6.71613	7.36026	2.24312	2.81642
Rab3b	ENSMUSG00000003411	0.0412942	0	0	0.0503	64.5495	0.641716	0.0923763	0	0.14461	0	0.0542191	0	0.178661	0	0	0	0	0	0.558816	0	0	0	0.267308	5.57577	3.31899	15.1858	5.04547	0	0.53723
St8sia6	ENSMUSG00000003418	0.0355026	0.019652	0.66925	0.32426	0.806533	0.12326	0	0.0274072	0.332154	0	0.841578	1.29047	0.0919344	2.71499	0	0	0	4.14914	4.81381	4.51471	0.701173	0	1.73987	5.4668	1.52231	1.6815	2.2833	0.415508	7.46535
Fcgrt	ENSMUSG00000003420	58.1078	79.1621	7.05933	65.0734	140.026	52.1373	19.2699	11.658	75.2488	43.5927	64.9526	54.5881	51.2836	25.562	75.0575	14.6653	70.8732	22.7337	55.0129	45.3303	21.0441	82.3741	32.2644	55.0886	33.8435	71.8761	25.3482	68.4582	54.2471
Nosip	ENSMUSG00000003421	27.8438	84.2308	14.8885	37.6825	13.2166	43.4564	6.93573	15.079	36.4898	38.3427	33.1941	20.4649	13.6796	11.2704	17.5148	0	31.4135	5.60824	24.4233	55.3182	58.6023	37.2261	36.2734	6.8026	131.982	43.4923	55.6266	18.1857	32.6579
Pih1d1	ENSMUSG00000003423	150.235	53.4403	0	88.0066	0.399599	125.882	31.195	214.588	20.0988	17.7185	43.7876	0	5.17189	75.219	90.3585	0	128.191	181.373	60.5149	10.4162	40.3304	41.6694	176.016	5.24839	168.873	21.4701	31.4536	76.1169	7.33059
Rps11	ENSMUSG00000003429	1240.52	1212.46	1102.21	1462.07	1337.1	1937.68	802.006	2366.27	98.483	601.836	1008.25	830.754	412.96	110.762	1208.38	0	1049.94	1359.48	1442.21	1276.3	1435.4	2263.06	988.313	198.216	560.998	401.258	407.858	142.999	171.295
Supt5	ENSMUSG00000003435	39.9889	29.9151	38.9651	43.0236	28.0209	19.4917	22.9518	13.2562	9.85979	23.6076	49.8802	5.55654	55.0617	84.2387	34.9222	0	15.082	46.9535	56.7799	41.2922	9.70838	64.515	19.9174	180.831	74.2189	71.6828	22.3954	13.053	47.3603
Dll3	ENSMUSG00000003436	3.46802	1.02262	3.33199	1.28718	0.647349	0.357963	2.37452	0.556431	3.87058	21.142	3.36374	0	5.66059	6.99529	0	0	5.02982	13.3048	0	0	9.15981	21.959	52.2929	176.713	25.4944	63.4196	6.21552	0.945018	44.7865
Paf1	ENSMUSG00000003437	84.3518	43.3994	52.1692	63.0768	88.2566	28.9472	60.1146	44.8024	233.758	292.411	67.2584	71.6604	128.921	152.778	167.591	289.897	32.5542	89.9763	107.873	56.2756	141.534	261.053	184.855	404.676	1013.64	915.547	216.167	183.856	533.879
Timm50	ENSMUSG00000003438	16.4456	6.94008	0.93089	20.82	76.9354	18.7993	67.602	0	0	562.585	33.9114	15.6914	13.3088	0	21.9705	0	55.2598	14.5063	7.14626	1.97396	0	24.1751	1.28803	57.9773	0	4.56933	2.89977	0	15.7613
Med29	ENSMUSG00000003444	16.9615	0.743201	4.86642	11.9128	69.505	10.8987	15.7493	12.5677	30.3828	40.8962	5.55443	2.67328	4.19447	3.40777	0	0	4.94381	36.8175	21.1564	0	30.9936	16.0458	0.0905964	8.7343	0	6.92874	4.17318	0	5.92612
Bicd1	ENSMUSG00000003452	4.82451	10.3757	13.638	4.28136	1.74832	5.34542	6.37406	2.0304	33.202	46.8025	14.2759	10.3755	36.5957	14.6081	24.8437	14.2238	26.9236	8.52941	13.4616	6.7572	32.0524	19.0314	17.1287	46.8599	52.3864	94.5805	41.727	31.4079	86.7749
Ncstn	ENSMUSG00000003458	34.6094	24.0102	2.15387	35.6429	30.3705	6.0992	176.241	1.46609	13.5065	10.501	20.4543	27.7939	24.1539	8.88848	79.4266	33.0881	48.0648	35.7292	18.1655	2.10202	46.3182	92.4936	26.3735	68.8741	20.0343	151.839	52.8117	74.427	77.1726
Pex19	ENSMUSG00000003464	88.3818	59.6023	201.819	58.1329	10.877	38.6031	26.1636	9.82289	1.41715	55.6822	27.9617	11.6932	40.6074	1.48082	47.1214	0	35.6588	38.7794	36.5503	35.4771	37.5374	26.5036	19.7517	207.817	1.17752	7.08405	3.60927	0.379431	0.632382
Phyhip	ENSMUSG00000003469	0	0	0	0	0	0.0375086	0	0	0	1.78865	0	2.3437	0	0	0	0	0	0	0.657912	0	0	0	0.396973	0.939113	0	0.838901	0	0	0
Crhr2	ENSMUSG00000003476	0.0996732	0.0757135	0	0.121486	0	0	0	0	0	0	0.0618873	0	0.243813	0	0	0	0	0	0.638014	0	0	0	0.305733	1.10877	0	1.28101	0	0	0.614359
Inmt	ENSMUSG00000003477	4.73923	25.3922	0	0.330632	0	0.20871	9.38506	0	0	0	0.35183	0	0	24.6297	0	0	0	0	0	0	0	0	2.07548	0	0	0	0	2.33617	0
Cyp4f18	ENSMUSG00000003484	1.16835	10.021	0	1.29557	0.304381	0	1.52404	0	1.79882	9.29839	2.00224	1.98544	0.3335	0	0	0	0	0	3.47195	10.8047	0	0	1.04642	30.9755	0	0	0	0	3.54833
Impdh1	ENSMUSG00000003500	4.19913	0	0	1.27975	0	5.8378	0	0	9.74376	4.41288	5.46126	38.8319	0.931726	0	0	0	2.66827	0	39.2166	0	0	0	0.940581	8.24202	0	5.14688	13.7296	68.944	1.56987
Psg18	ENSMUSG00000003505	0.255715	0	0	0	0	0.994861	0	0.0664342	0	0	0.721734	0	0	0	0	0	0	0	0	0	0	0	0.638049	2.29488	4.18616	2.99752	2.1046	0	4.83052
Dusp3	ENSMUSG00000003518	3.82679	3.99978	2.13825	1.36348	24.4985	3.49286	1.61742	0.357767	6.58447	17.4676	5.2933	4.22191	3.26308	6.64731	9.22779	12.4003	3.91241	6.76656	4.52059	0.968965	11.097	6.3659	5.24132	7.01094	11.5477	14.2675	7.40071	8.51045	10.553
Prodh	ENSMUSG00000003526	2.16255	1.64889	2.92059	4.64283	0.0980925	5.93815	1.39144	7.08203	7.93099	1.25608	6.51475	0	6.16323	9.95419	4.10297	6.06131	4.85056	10.4462	0	0	0	42.0473	7.22307	6.36921	14.6322	21.1262	11.4403	9.98858	6.27926
Slc25a1	ENSMUSG00000003528	117.736	89.4444	128.632	70.9182	1.62981	36.1428	52.8129	51.9781	0	3.0795	39.9223	14.105	153.913	10.2449	25.185	0	14.8938	17.9153	46.561	83.3253	39.8604	18.9489	10.0657	13.0569	0	3.67493	6.75723	71.9097	9.94269
Dgcr6	ENSMUSG00000003531	24.4392	40.8066	16.6977	67.9287	183.722	59.3901	48.9596	48.2488	0.820492	52.0731	30.77	14.119	9.40932	2.03412	28.81	0	34.0673	4.62367	92.794	10.0756	43.0101	27.4608	3.62145	2.39794	0.67941	0.730047	3.82209	0.635398	15.1272
Ddr1	ENSMUSG00000003534	5.87619	15.11	0	7.80818	25.2975	7.70987	28.2829	0.449925	14.6577	0	8.82112	0.921015	1.23363	0	13.7313	4.03509	16.1467	2.22476	5.16496	10.4913	3.01302	10.9758	1.08078	0.507649	21.3711	13.1024	0.937048	5.66351	0
Ier3	ENSMUSG00000003541	5.27005	18.8391	0	5.0149	1.88983	3.26527	5.09958	3.9313	0.149028	14.0045	8.01231	21.348	0	0	0	0	5.64256	9.89589	8.63472	2.69374	0	14.6673	0	8.76097	0	1.13904	6.37917	0	0
Fosb	ENSMUSG00000003545	3.27058	10.4182	0	0.529153	0	1.95447	0.0435342	0	0.29594	0	1.48298	0	0.0488441	0	0	0	0	0	0	0	0	1.11987	0.0611316	0	0	2.81031	0.702795	0	0.491033
Ercc1	ENSMUSG00000003549	1.66231	3.90431	0	16.2585	69.6701	2.54287	2.22812	28.1071	0.395168	15.0363	8.81491	0	0	7.36239	0	109.268	34.8885	0	21.8177	2.7126	0	2.97635	109.124	0	1.77089	68.485	25.8402	3.87316	1.83485
Cyp17a1	ENSMUSG00000003555	0	0	0	0	0	0	0	0	0.320695	0	1.74883	180.757	0.356869	0	0	0	0	0	0	0	0	0	0.187873	0	0	2.61702	1.767	0	1.01561
Homer3	ENSMUSG00000003573	27.123	11.381	0	4.085	38.6089	4.46078	6.94576	0	3.48954	0	3.60776	2.87843	9.89847	5.11562	32.1548	0	17.2745	12.7703	6.47201	15.1625	4.72563	0	0.821439	0	0	0	6.1661	1.3343	3.44615
Crtc1	ENSMUSG00000003575	0.262839	2.7504	0.0117854	0.627737	0.190144	0.460822	0.0438794	1.37058	12.2056	22.9306	0.278224	0	0.187213	0	0	0	0	10.2324	1.78134	0	7.26305	18.7895	0.0640084	4.01824	0.209353	7.54847	2.70263	0.614625	12.2807
Rnf215	ENSMUSG00000003581	0	22.766	1.82271	3.47079	29.7094	2.7149	0.758439	4.72516	0	2.7448	0.783996	0	3.77235	2.28143	13.4569	0	0	4.35306	11.1268	0	5.91407	17.1907	0.847819	5.80469	0	0	7.39419	0	31.1782
Sec14l2	ENSMUSG00000003585	23.0967	33.3844	2.22416	54.4157	0.288273	30.0571	34.5439	1.14285	0	0	10.1401	6.25449	13.3923	9.62675	9.45826	0	28.0564	0	15.6488	45.5556	4.15313	21.1591	0.0850988	7.62077	0	1.5233	0.323543	10.2839	13.8583
Aven	ENSMUSG00000003604	3.64458	0.550927	0.734177	3.20854	0.0623626	1.43075	6.55501	3.90515	1.66258	3.48788	6.29077	3.8296	3.06237	2.05152	9.298	0	2.97413	4.92125	0.974455	7.00407	1.66744	15.4549	1.02881	3.54429	2.19817	11.0873	5.57162	0.736102	9.60133
Cp	ENSMUSG00000003617	4.40357	0.281302	0.312055	0.591508	8.40745	0.54242	0.151644	0.438649	9.65143	11.2542	1.74057	2.2708	0.705605	21.4094	0	9.54309	2.26873	18.6553	1.78131	2.15392	0	0	22.7694	3.09762	0	22.2244	22.3218	5.22961	31.5329
Crot	ENSMUSG00000003623	56.0587	37.8543	43.2341	68.0415	60.9274	43.6665	13.718	1.5281	12.1919	5.75694	33.9901	40.8867	17.9984	21.0838	52.006	8.67644	46.5734	7.4354	43.1879	29.5799	38.8654	18.4496	167.25	62.3119	73.1384	32.1172	36.658	19.5779	45.0722
Rps6ka1	ENSMUSG00000003644	45.8327	21.1696	5.30397	57.472	0.663611	111.794	20.3363	11.2497	6.96783	6.8007	41.7749	6.35072	54.7292	1.33977	58.1933	0	38.0954	15.3479	38.0122	46.8874	20.7961	31.8867	30.5794	30.3311	9.85023	2.64231	6.31682	6.86968	1.71422
Calb2	ENSMUSG00000003657	0.27034	0	0	0.729465	0	0	0	0	0	0	0	0	0.952342	0	0	0	2.19953	0	0	0	0	0	0	0.968186	0	0	0	0	0
Snrnp200	ENSMUSG00000003660	9.77484	12.4015	2.49693	13.053	4.7823	8.225	2.82677	23.9745	25.8371	27.1732	17.462	6.00952	7.16232	14.4634	19.3779	3.07445	8.21926	21.0484	10.4872	7.06668	14.8985	15.7148	24.9752	52.1288	35.031	38.8094	25.3514	14.2949	27.9247
Ciao1	ENSMUSG00000003662	34.3081	27.7138	20.7645	12.1683	31.8392	9.19842	0.667221	2.39451	0.261304	3.29509	18.1321	0	0.521014	0	0	0	8.64301	5.21834	16.4957	38.5171	0	10.2989	2.02888	4.30014	11.1704	18.3412	3.18943	2.79979	0.582998
Taf6l	ENSMUSG00000003680	78.5997	27.9727	27.6141	45.9871	137.505	29.0668	15.7332	320.533	0.150021	22.411	34.1654	0	104.456	37.3012	21.01	0	34.2502	20.293	33.5381	26.3728	15.2128	7.01829	1.65307	3.45788	1.89328	8.12333	2.20372	40.3492	19.076
Insig2	ENSMUSG00000003721	41.7958	81.9181	2.71001	20.1152	107.318	4.03271	4.76783	14.2362	3.67669	16.9621	8.67452	0	0.154579	0	61.8495	0	12.5361	5.97124	21.3964	7.58179	12.1441	155.623	20.1979	0.990219	0	2.8182	137.818	0.400905	4.75943
Kpna6	ENSMUSG00000003731	3.99686	4.83612	1.20607	4.34405	17.8567	2.4975	6.95778	3.4166	4.75775	31.0646	3.67735	4.02897	20.3879	9.21164	4.28247	0	2.12343	7.86895	2.57814	8.0589	0	1.82282	21.2683	16.3705	0	32.1639	22.4451	11.5752	84.7619
Man1a	ENSMUSG00000003746	32.0676	66.6536	8.24712	28.957	2.32222	10.4695	6.9525	8.97465	7.52004	11.0916	17.6547	13.1588	48.1361	0.809389	19.0721	3.74392	33.6805	13.913	21.886	21.6123	6.27457	17.538	6.80435	99.3028	1.85294	50.415	7.42073	32.7126	11.4148
Itpkc	ENSMUSG00000003752	3.26518	10.4749	0.764803	3.56472	0.0867437	9.51419	5.98107	0.183153	0.551336	3.29611	4.4802	0	0.596812	4.32511	2.53886	0	8.48135	0	1.14587	0	1.67156	10.1616	1.50124	10.3393	25.7451	9.70182	2.61367	1.06952	3.62824
Coq8b	ENSMUSG00000003762	0.822965	6.75851	0	4.58631	15.1787	9.7618	0.158386	0.229167	1.85916	0	9.10049	2.79518	1.67954	0	9.96961	0	10.3838	9.66487	11.7329	1.34886	4.63363	15.4603	7.78715	18.8808	0.789554	42.0727	3.81748	1.15513	1.92539
Brd8	ENSMUSG00000003778	29.4909	27.6773	19.7429	27.1749	58.6878	20.0509	10.4558	71.7825	31.3475	14.8872	41.032	29.1736	7.4232	48.5718	37.4645	13.8811	17.7627	49.4624	23.9362	13.5472	23.0785	39.1742	16.1624	16.1352	24.3939	12.6776	21.1616	51.5082	17.9744
Farsa	ENSMUSG00000003808	33.8981	1.58384	2.70441	10.0334	10.8047	3.50094	1.67317	0.791389	17.9466	26.6695	5.16698	3.4073	3.43004	3.15479	19.2467	12.3359	1.38204	10.8068	3.98436	20.6314	8.32919	0	9.14918	8.38673	8.0902	32.5619	2.36886	8.75733	27.7033
Gcdh	ENSMUSG00000003809	17.8366	1.8247	5.11407	6.03676	48.3275	19.7563	12.428	9.85877	0	2.42241	20.7521	26.9632	0.341171	4.0245	27.6883	0	7.3233	0	12.4901	0	7.81991	3.79076	25.5756	0.638862	0	6.94577	2.44127	1.03386	0
Mast2	ENSMUSG00000003810	9.4179	12.9936	0.54481	11.7959	63.3971	3.07099	12.442	2.85913	17.0473	0	13.9923	3.35871	17.4885	0	9.25229	0	10.3203	7.49972	13.9246	5.4406	24.3506	12.5774	1.56022	4.97584	0.615502	6.94386	5.30353	3.17651	5.70549
Dnase2a	ENSMUSG00000003812	12.3323	6.84424	6.59114	14.1991	33.6252	13.5779	4.07451	2.20127	25.0153	44.6047	5.49048	20.1014	13.6242	26.3684	0	23.5063	5.21186	16.708	15.436	0	27.2945	28.6017	68.5842	15.7296	29.0379	30.8681	27.0226	18.4805	28.5224
Rad23a	ENSMUSG00000003813	22.2235	59.406	4.67481	36.7405	96.1977	26.0978	71.2386	25.8199	4.44273	5.58877	18.6295	16.4606	87.7658	48.78	31.9708	109.554	13.5156	5.90931	22.6579	20.9048	27.099	20.0253	2.40481	31.7754	0.54165	0	13.6491	23.3075	6.99799
Calr	ENSMUSG00000003814	143.474	93.5531	66.7792	116.538	180.022	115.365	212.485	79.4326	9.15168	182.689	201.638	128.827	41.8543	9.72653	114.71	670.969	195.431	235.13	149.206	348.856	136.056	80.623	58.1159	90.1317	109.76	20.4756	145.779	171.353	120.974
Syce2	ENSMUSG00000003824	5.85378	0	0	2.47304	0	3.45953	0	6.80284	0.409619	0	6.89426	0	0	0	13.3514	0	34.0643	4.28901	0	0	0	0	0	0	0	0	0	0	0
Nfat5	ENSMUSG00000003847	34.0114	44.7384	50.7703	22.2502	12.7881	21.4934	33.0194	8.3795	157.28	226.405	61.7329	106.874	93.9866	186.627	129.106	290.959	37.7047	33.502	58.201	35.0031	80.1614	168.192	67.4452	168.355	224.668	206.546	66.4442	144.825	184.832
Nob1	ENSMUSG00000003848	7.62252	7.21873	2.09595	15.0895	2.92433	21.2937	2.14934	7.21344	5.82111	96.0705	10.8802	12.9683	7.33129	3.03844	40.2561	0	12.6306	15.0655	39.9629	4.81995	86.0009	52.0838	7.7948	31.3752	13.2602	21.3794	12.1417	4.71122	9.28824
Nqo1	ENSMUSG00000003849	22.581	4.64141	0	22.6179	15.0063	8.80353	45.3377	35.0159	0	0	20.1579	2.18436	2.23934	0	5.46544	55.3924	16.1489	3.53321	66.5299	36.5391	165.841	0	0.442829	0	0	0	39.53	0	2.40182
Ppfia3	ENSMUSG00000003863	4.90429	9.11061	0.0426403	12.3128	0.0324304	4.26492	0.525584	0.580403	0	1.7439	20.443	0	0.0999296	0	5.80516	0	6.04711	0	2.6169	12.253	0	5.55807	0.428972	0.457663	0	7.14752	0.600419	19.5162	3.79617
Gys1	ENSMUSG00000003865	16.2933	13.0222	5.83051	12.4804	2.98829	5.9059	2.19521	4.10913	28.5771	51.5227	21.9742	20.3863	7.05344	41.2092	20.7487	0	2.48943	10.9461	21.2749	25.4611	26.9582	6.86384	17.3378	49.176	11.2087	37.9985	2.73036	2.38416	29.3488
Ruvbl2	ENSMUSG00000003868	14.9639	11.9526	8.20951	6.20743	13.2392	35.2096	0.0674953	28.6467	52.7925	496.683	111.289	42.268	4.98486	12.8986	0	0	45.8828	18.0714	12.8825	0	0	39.5607	7.92693	42.789	73.561	0.667462	6.72647	0	0
Lin7b	ENSMUSG00000003872	0	0	0	14.3245	42.7354	30.2913	0	0.368191	0	0	0	0	0.630602	0	0	0	18.8144	0	0	0	0	0	0	0	0	8.95108	0	3.40709	6.33824
Bax	ENSMUSG00000003873	1.50664	2.85567	263.729	8.3005	115.571	11.3093	149.317	12.8113	9.29855	74.483	10.2034	42.5209	3.62151	0	81.8624	32.2417	12.2832	21.8788	27.6966	11.7692	11.4928	0	8.11372	24.1952	0	22.4613	2.7528	15.8965	10.0746
Tfam	ENSMUSG00000003923	7.29132	11.8332	0.67238	12.916	0	10.1719	162.946	5.97179	7.29309	3.68342	6.69682	7.25305	6.30634	0	16.0173	1.82147	5.11541	20.0985	2.33524	13.8749	6.54608	13.3794	2.71763	31.1928	0.291297	3.37015	3.92556	2.79575	0.896159
Zfp81	ENSMUSG00000003929	0.123937	0.137073	0.226501	0.459133	0	0.134849	0.251406	0.0157585	4.99619	1.50716	0.321309	0	0.660403	0	9.13916	1.13586	0	0.858824	3.78702	0	0	1.88179	0.544428	0.592285	3.44722	1.22759	1.03146	2.60682	5.87347
Efnb3	ENSMUSG00000003934	0.0432177	0	0	0.0526441	0	0	0	0	0.353088	0	0	0	0.335239	0	0	0	0	1.67896	0	0	3.41226	0	0.384635	0	0	2.97567	0	0	1.12492
Mmd	ENSMUSG00000003948	32.4009	3.8276	4.60132	10.1354	27.3445	7.77829	2.02621	21.2848	13.0793	11.3948	8.74118	1.2441	7.74593	7.8802	5.11397	0	8.03874	21.0601	4.89094	5.45724	4.07932	1.4846	3.92865	11.9751	14.9156	2.68585	24.1491	3.63615	0
Hlf	ENSMUSG00000003949	0.392225	0.262667	0.0216152	0	0	0.408517	0.0268535	0	0.815953	0	1.47811	0	1.05418	0	0	0	0	0.468535	3.02933	3.05902	2.21139	7.14502	0.311881	0.231723	0.449548	1.97557	0.885262	1.82915	2.87828
Grm3	ENSMUSG00000003974	0.180704	0.0499559	0.162466	0.165092	0	0	0	0	0	0	0.17786	0	0	0	0	0	0	0.877333	0.611148	0	0	0	0.18274	0	0.361847	2.72348	1.11031	0	1.7645
Ssbp2	ENSMUSG00000003992	130.68	72.4156	60.1736	58.6451	40.507	34.1099	59.6393	19.4308	332.261	576.222	355.377	90.5122	110.861	127.956	548.517	94.8343	291.375	236.724	195.125	22.9853	345.001	390.647	298.23	1381.97	725.615	2300.17	1319.69	949.684	2970.36
Fancl	ENSMUSG00000004018	5.3291	11.7576	2.6931	13.1078	2.46673	5.49246	5.3439	1.63113	24.3447	0	1.4643	4.88843	0.262346	0	3.04171	0	0	9.48427	3.43142	0	0	61.9832	0.779944	0	0	5.1391	6.92443	1.07862	3.80356
Brinp2	ENSMUSG00000004031	0.189599	1.79268	0.111435	0.205951	17.3263	0.221791	0.0379896	0.0214621	1.42234	0	0.395225	0.821503	0.481561	2.07811	1.96687	0	0	1.29919	0.839422	0.693743	0	0.980255	0.536498	1.84899	1.56815	423.807	1.06208	0.713655	1.72116
Gstm5	ENSMUSG00000004032	42.3309	38.8457	0	15.2008	56.0167	31.6014	22.97	0	7.96907	0	3.64666	18.4744	0	0	11.0544	0	37.6289	28.4601	4.19697	3.27157	12.9302	21.1101	0.138234	0	368.399	4.56442	0	13.5489	2.48845
Gstm7	ENSMUSG00000004035	30.1252	13.3437	0.281299	34.2691	6.50856	15.0738	15.2586	0	1.12584	0	7.35914	0	113.012	0	12.4181	0	0	0	12.5935	19.6529	8.19549	5.94352	4.40047	5.62419	3.08177	5.92799	0.643359	2.89765	10.7281
Gstm3	ENSMUSG00000004038	489.313	267.646	1856.3	455.755	111.253	560.977	151.563	56.4697	45.671	458.93	236.04	122.617	171.72	13.2989	117.772	0	197.323	0	324.353	818.988	82.0609	118.978	189.669	290.637	7.09036	2.89365	43.8919	46.4176	31.7747
Stat3	ENSMUSG00000004040	13.4309	25.0863	41.3638	29.6914	10.5519	46.0247	12.8772	15.6902	42.3331	51.3057	34.8615	16.851	49.8403	76.0572	83.6485	33.6772	27.885	38.1054	56.8371	23.214	75.6126	132.846	83.9348	164.155	209.79	271.76	73.5061	32.0835	121.477
Stat5a	ENSMUSG00000004043	1.02672	0.162124	0	1.24631	0	0.111959	0.874399	0	0.520325	0	1.61053	0	0	0	6.84229	2.11119	5.54415	3.69533	0	11.4164	0	0	1.83316	0.733252	0.291535	19.3098	0.233459	0	8.97566
Cavin1	ENSMUSG00000004044	37.0618	19.4751	0.10597	6.22341	81.9494	26.369	4.79018	2.00856	26.1086	5.78865	9.03286	3.79378	1.93125	7.19969	4.71413	6.54473	12.2523	22.9123	32.9805	5.81802	49.6538	1.1304	17.6514	17.4328	84.9194	1.01343	3.1372	0.307045	1.53335
Akt2	ENSMUSG00000004056	16.3264	4.3305	0.216593	15.284	9.13181	5.29963	6.60322	3.47496	3.09564	1.77136	7.42909	45.4796	1.1615	1.46966	16.9713	0	7.34567	19.2397	12.1265	11.9649	9.31318	10.8494	7.22356	24.591	22.0304	14.5535	5.50992	49.1304	5.02741
Dnaja3	ENSMUSG00000004069	33.9203	10.0739	9.51199	18.6596	0.0379453	8.52718	127.952	0.353748	1.11609	0	22.3851	0	20.5066	0	9.05559	0	20.5611	15.0347	7.48273	31.5575	23.8843	4.76961	3.6881	0	2.99562	3.70528	11.0525	8.41243	7.76184
Hmox2	ENSMUSG00000004070	7.15289	81.7135	1.15501	40.4633	168.77	61.7014	15.0503	8.43633	11.0287	4.06944	18.3461	18.621	8.63494	0	20.02	0	17.2181	21.5499	19.5475	39.8853	13.2165	9.57962	8.89126	0	0	0.984661	21.4518	30.2071	2.13826
Cdip1	ENSMUSG00000004071	61.068	31.5819	3.9589	40.1385	17.8859	29.1617	28.6572	4.21156	10.2743	4.70707	9.12925	150.144	56.2905	23.1194	41.7126	0	15.6683	13.1986	18.1568	85.1836	10.223	17.9054	10.1279	72.1952	7.47105	33.3379	18.8737	18.4426	16.2672
Map3k20	ENSMUSG00000004085	3.14995	2.4867	0.216334	5.01679	6.89906	4.41587	1.12864	0.364954	1.19242	10.5942	4.18046	0	1.59832	3.22127	13.0842	0	1.89904	11.1225	7.21613	4.04214	0.998354	9.73183	1.7366	34.9248	47.6158	3.31181	1.98294	2.6807	3.90116
Cwc15	ENSMUSG00000004096	108.554	336.721	409.723	292.096	211.341	77.549	163.528	36.3705	48.8802	282.642	108.594	63.5291	48.5545	36.6873	217.777	0	118.117	200.583	170.385	274.161	36.2128	120.853	77.0748	171.056	5.13246	3.26139	31.1721	107.447	64.89
Col5a3	ENSMUSG00000004098	3.92339	0.122674	0	0.244963	6.38137	0.0855006	0	0	0	0	0.37927	0	0.0573843	0	0	0	0	4.747	0	0	0.875467	6.38543	0	0	0.707689	1.50072	0.135838	0.272068	1.14929
Dnmt1	ENSMUSG00000004099	23.2158	35.2088	19.7157	31.8443	5.05391	11.3439	12.618	29.7051	55.926	46.5669	51.412	38.7596	28.5732	135.851	49.7693	46.5533	57.8928	52.1851	51.3162	12.0807	116.666	178.686	94.8564	206.517	366.341	418.041	122.686	58.8888	159.18
Ppan	ENSMUSG00000004100	22.6816	10.8026	0.86081	7.77105	6.07785	14.6873	0.722173	17.6547	10.759	23.7992	16.832	11.1847	12.2642	28.4183	14.0276	0	8.14701	26.5481	4.4836	37.8796	19.1122	33.0094	12.7557	14.4301	4.37037	17.3975	2.86783	1.98917	2.87655
Angptl2	ENSMUSG00000004105	0.202951	0.0455024	202.447	1.50342	10.2513	1.36224	0.0920328	0	0.134964	0	0.216079	0	0	0	3.61377	0	5.49512	14.388	1.11352	5.21931	4.87273	0	0.567718	0	77.1763	2.59057	0.489241	0	2.8886
Cacna1e	ENSMUSG00000004110	0.894901	0.788428	9.79795	0.432399	31.7261	1.00363	1.11089	0.644981	3.51727	19.6991	8.45197	5.00892	2.25533	1.9306	2.27974	8.21447	0.61445	3.88542	3.56827	0.963228	6.55107	3.075	1.99961	17.0441	13.3013	38.4746	12.1161	42.9777	13.6466
Cacna1b	ENSMUSG00000004113	0.23634	0.352446	0.049584	0.0562841	0.0304884	0.100259	0.164163	0.0107841	0.708086	1.03317	0.134422	0	0.0250914	0	0	0	0	2.99038	0	0	35.47	0	0.472434	0.71274	0.704202	6.1226	0.85531	0.11335	6.08286
Trmt10a	ENSMUSG00000004127	17.4265	25.3916	18.6352	6.19026	13.3336	6.95304	11.7706	2.65889	27.9268	41.4951	20.2697	7.82283	13.1692	35.7825	34.8368	9.70512	9.82945	16.2746	9.78914	7.64317	30.7476	28.4646	14.3126	14.0556	19.6158	34.0293	23.9217	25.2801	39.4291
Etv1	ENSMUSG00000004151	1.05829	0.428827	0.345028	2.06823	39.5019	1.74967	0.797798	0.11776	6.50014	7.45231	1.06005	1.14918	0.874059	1.92122	0	19.0007	1.64196	5.17346	1.36542	0	2.89141	5.46924	1.07003	3.44061	164.055	5.03932	10.459	3.79479	10.8642
Psap	ENSMUSG00000004207	132.393	83.4477	66.6427	74.4558	65.9799	81.322	35.4877	28.5127	104.481	188.595	102.359	240.57	63.9529	136.762	132.754	86.7968	116.441	331.304	395.199	251.033	115.17	197.119	123.451	229.114	129.591	0.933571	137.931	162.678	52.8557
Ikbkg	ENSMUSG00000004221	7.90543	4.33094	2.60826	5.44053	1.87145	4.56211	1.38827	2.55082	5.66303	0	16.7653	4.31885	2.6506	2.09092	2.79534	0	2.42953	4.24791	7.14553	5.54953	5.39578	5.39974	2.29606	6.06705	2.97901	15.8057	4.5228	4.42951	3.87957
Pax2	ENSMUSG00000004231	0	0.0491922	0.0698699	0.0541873	0	0	0	0	0	0	0	0	0	0	0	0	0	7.50572	1.04654	1.88047	9.17961	0	0	0	0	0.675418	0.546607	0.607388	0.579082
Wars2	ENSMUSG00000004233	2.21308	0.440032	4.23188	0.987469	20.1655	0.680473	0.057674	0	0.482511	0	2.08608	0	0.80264	1.59498	0	0	0.884828	2.31639	0	0	0	0	8.51886	4.26556	0.495962	7.47426	1.07104	0	19.8061
Atn1	ENSMUSG00000004263	7.26273	6.43561	0	4.83513	2.28316	4.58121	3.05862	1.73745	0	1.13466	2.42762	14.1335	0.318518	0	3.69318	0	5.48978	10.7744	1.66727	2.60548	3.64568	2.65746	0.722482	1.48235	14.7572	0.263756	2.46662	0	0
Phb2	ENSMUSG00000004264	112.227	47.9705	96.7199	165.514	55.663	196.595	336.841	254.001	23.0062	44.7723	61.2494	53.4774	368.042	0	111.112	22.5248	36.059	87.32	107.23	82.1503	81.8048	259.165	0.835046	4.08562	193.035	24.6375	131.516	0.916082	14.8027
Ptpn6	ENSMUSG00000004266	88.3468	47.597	292.239	87.3767	41.2273	49.9852	52.915	27.6382	112.65	25.6914	84.6031	133.2	34.8904	43.4853	21.5577	135.86	7.75121	146.008	140.084	75.0104	114.944	10.2351	28.0588	69.6376	1.00867	5.72371	11.6903	8.76283	25.4207
Eno2	ENSMUSG00000004267	0.245251	0.811737	0	0.0753886	0.04552	0.16411	0.1383	0.0468478	0.309964	0	3.56625	0	0	1.86923	3.64438	0	0	0	0	0	0	5.2152	1.42077	1.18347	1.80225	5.65056	1.15892	2.44067	3.08085
Emg1	ENSMUSG00000004268	58.3189	149.866	262.218	209.629	42.7025	350.271	182.757	370.008	32.4716	36.1891	112.374	46.9427	282.917	61.1958	29.0342	54.6698	138.321	419.546	253.624	77.4027	94.1776	124.79	88.7136	13.7032	141.37	29.244	40.3786	248.411	34.181
Lpcat3	ENSMUSG00000004270	64.501	116.393	1.04337	81.0378	23.3321	53.2013	326.28	24.1726	2.13369	4.47877	38.0431	2.93301	35.6221	1.85958	43.8586	27.011	115.094	13.0136	47.3369	48.93	106.677	10.5097	1.43064	24.1821	226.362	29.5887	84.5159	21.9585	68.534
Atp6v1f	ENSMUSG00000004285	242.268	346.33	132.474	209.714	484.053	289.637	51.9641	421.457	144.722	187.442	147.003	317.946	14.6104	8.77929	121.544	377.426	100.584	94.5268	155.882	115.144	57.7154	247.874	154.047	5.83143	24.4801	41.457	234.302	107.299	40.1936
Il12b	ENSMUSG00000004296	0	1.25087	0.136012	0.0920082	0.0520564	0.174563	0	0	0.263718	0	0.493563	0	0.292304	0	0	0	0	0	0	0	0	0	0.183006	0	0.607609	0.657015	0	2.36473	0
Clcn5	ENSMUSG00000004317	7.43559	12.2906	0.0433523	8.19113	0	0.347814	9.12361	34.1731	0	0	4.45193	0.696351	5.4177	1.76008	16.4378	0.896761	3.23879	1.56826	1.38866	6.1431	3.54637	4.54151	2.5454	1.97238	0	6.34853	4.18122	0.601654	1.87605
Clcn3	ENSMUSG00000004319	26.1127	26.8654	10.5111	29.3139	14.1948	44.008	14.8237	4.45987	16.9336	12.8216	15.9076	6.8458	32.0869	34.7378	28.0058	51.6905	12.2539	22.4566	7.9162	32.8518	11.9004	24.3772	13.2337	8.86367	43.2206	20.316	12.2372	8.52392	31.077
Hif3a	ENSMUSG00000004328	0	0	0	0	2.24194	0.0816678	0	0	0	1.56358	0	0	0.082221	0	0	0	0.472844	0.412236	0.853533	0	0	5.48967	0	3.46225	3.04132	6.41203	0.648656	0	14.9301
Gpx6	ENSMUSG00000004341	0.214038	0	0	0	0	0	0	0	0	0	0	0	0.964907	0	0	0	7.38783	0	1.44038	0	4.21891	0	0.0863357	1.03959	0	6.6807	0.662254	0	0
Gpx5	ENSMUSG00000004344	0.422152	0.186424	0.152163	0.102891	0	0	0	0	0	0	0	0	0.108892	0	0	4.65541	0	1.63275	0	0	0	0	0.136366	0	1.36069	18.4225	0	0	0
Pde1c	ENSMUSG00000004347	0.462986	0.412008	0.334869	0.267376	0.465366	1.24596	0.413718	0.176127	4.60261	4.09803	2.4393	4.05063	1.68085	0	0.925057	5.49571	0	3.32331	3.35919	3.96892	4.66398	0.572054	2.39486	13.301	13.9593	12.3797	52.8499	3.08828	10.6627
Utp20	ENSMUSG00000004356	2.54423	0.406691	0.874864	1.9471	5.11815	4.87382	0.119361	3.40004	5.51418	11.2799	3.04838	0.371051	1.51042	0	55.544	0	0.684285	17.7523	11.1104	22.3021	9.28874	1.32353	1.14858	3.06428	0.244065	40.1205	20.1937	8.13406	24.1074
Spic	ENSMUSG00000004359	2.84359	1.99262	0.283603	2.06028	0.133821	0.830372	0.373967	0.527724	6.21364	7.89942	7.75879	0	7.40554	3.17688	27.268	0	0	4.3892	4.85109	2.70028	7.72809	23.8146	10.0559	34.097	19.021	57.8965	36.9995	22.6888	64.3751
9330159F19Rik	ENSMUSG00000004360	1.1217	0.84937	0.657645	0.872147	1.40582	1.20063	0.666495	0.420417	2.71533	1.03863	3.08728	7.88647	1.63539	2.89385	5.94953	9.17939	0	1.00483	1.38255	0	6.11863	4.19638	1.45202	4.866	6.22202	5.42127	3.18147	2.16005	11.2965
Cul3	ENSMUSG00000004364	60.0817	47.6092	1.66104	44.1021	2.67704	76.5207	4.97093	0.939635	20.3779	8.34936	13.2082	34.1785	25.8839	0	0	0	15.1458	6.6151	54.9127	103.688	0	24.4839	0.631511	24.0924	0	2.78417	7.54228	4.97005	12.449
Il11	ENSMUSG00000004371	1.04032	0.869695	1.31287	2.11764	1.60959	1.83465	1.4711	1.34231	3.73438	32.4705	2.30292	2.43911	6.41379	0	0	14.7237	2.27501	5.36734	5.41815	0	0	8.95641	3.80916	3.58591	11.3438	22.1498	2.7817	0	5.5627
Large1	ENSMUSG00000004383	0.480906	1.98295	0.256039	0.81881	14.0341	0.760201	0	11.6509	0.264893	0	0.838441	1.80318	2.77758	0	0	0	0.831883	2.90359	1.01112	0	1.47454	9.28751	27.3195	1.11071	0.597556	2.03171	4.03438	0.334407	5.61154
Ddx56	ENSMUSG00000004393	32.3903	3.40367	0.193579	8.55701	0	4.66717	35.7527	31.9968	77.193	0	8.34182	0	0.369962	0	0	0	4.76203	12.4892	22.248	37.7613	0	0	0.636942	3.04731	0	4.14293	5.74137	6.26902	4.2056
Tmed4	ENSMUSG00000004394	64.5158	95.2053	1.3216	98.965	57.8779	42.8274	44.2084	19.2432	1.70963	0	52.0316	5.03086	121.895	0	50.2103	0	75.889	8.12297	27.3661	32.4187	30.3355	20.0474	8.52916	13.5249	2.80993	2.7252	18.9507	62.3669	26.5168
Col26a1	ENSMUSG00000004415	8.64344	13.8229	13.4573	3.9816	3.1235	4.40893	12.894	2.93388	32.0086	90.5604	39.2796	40.9351	17.6758	0	38.4961	0	17.186	15.4951	84.2318	15.6676	308.049	22.6322	17.0982	77.2945	44.8636	189.028	43.0094	80.7417	171.535
Bid	ENSMUSG00000004446	9.41431	8.00894	1.23332	11.8007	1.48807	6.27987	4.71847	0.193126	6.16087	74.7725	9.14068	0	5.42068	3.50574	22.5177	0	4.23848	20.2792	4.30207	10.62	5.02712	0	15.5268	1.84758	0	5.49348	9.41336	0	4.12512
Ralb	ENSMUSG00000004451	54.8067	14.1545	0.683138	9.29575	5.33557	4.4914	13.4254	5.33622	23.2857	0	8.37705	13.151	26.279	5.55854	13.3598	0	13.4917	14.1453	15.6077	23.0935	23.9932	22.6886	2.1454	6.06695	4.97611	3.72958	8.51233	1.84724	10.6943
Ppp1cc	ENSMUSG00000004455	473.771	296.523	48.6696	337.264	216.671	319.323	265.373	161.737	45.5085	75.7985	229.581	46.2933	48.2732	196.543	427.369	2134.34	138.622	401.546	281.704	515.132	123.992	149.103	85.7382	65.4257	261.364	6.23208	82.4953	25.8	39.1889
Dnajb11	ENSMUSG00000004460	29.0543	86.9102	39.424	60.5343	150.792	30.6636	39.4337	17.4669	8.28838	13.3322	40.2917	50.6174	28.7655	98.4068	70.8782	14.379	58.7918	80.8349	46.8118	172.276	88.4605	27.2646	7.80411	13.6997	0.438783	6.61675	35.8418	65.5684	67.7659
Clec11a	ENSMUSG00000004473	12.8678	0	0	0	22.1198	0	0	0	0.486096	0	2.06503	0	0	0	0	0	0	0.898806	0	0	0	0	0	0	0.741621	0.398788	0.284441	0	0
Zfp324	ENSMUSG00000004500	1.13992	0.0328275	0.085339	0.308234	0	0.097692	0.565834	0.825875	0	0	0	0.765185	0	0	0	0	0	0	0.857616	0	0	1.82259	1.02529	0.610106	0.506317	2.28756	0	0.494491	0.411154
Gab2	ENSMUSG00000004508	5.48386	0.0973488	0.992983	2.65092	0.0149351	1.99113	0.269733	3.36844	0.514098	4.87076	1.21751	0.532369	0.285395	0	0	0	0	3.85266	0.894064	1.39741	0.868411	1.26681	0.427853	1.69293	0.544146	1.7626	0.41706	0.171597	4.55993
Coro1c	ENSMUSG00000004530	28.6373	79.8861	13.4623	56.4793	79.3869	49.0713	16.0249	45.571	7.70147	98.6262	30.0485	14.8622	94.7448	13.3192	156.031	3.13247	34.2142	41.9675	86.8757	43.8755	189.052	68.5338	94.4643	202.949	54.8895	74.8866	125.795	62.7732	470.436
Tax1bp1	ENSMUSG00000004535	139.828	189.257	36.0952	164.365	5.82712	133.207	172.207	117.389	47.4455	71.4016	36.8802	8.07308	82.9082	2.55414	74.4729	2.32143	53.7968	27.6348	49.6939	79.199	57.809	129.693	17.2942	69.7319	7.8104	7.20264	49.2484	43.9057	132.768
Psg17	ENSMUSG00000004540	0.0665221	0	0	0.0810516	0	0	0	0	0	0	0	0	0	0	0	0	0	1.28891	0	1.40289	0	0	0	1.28669	0	1.2434	2.33627	0	2.60893
Psg19	ENSMUSG00000004542	0.172911	0.421643	0.593469	0.719233	0	0	0.387818	0.121986	1.53313	0	0.589804	0	0	9.42526	0	0	9.00056	0	8.36941	0	18.703	0	1.42203	1.63038	1.438	6.79414	4.49301	7.53809	1.45219
Ctse	ENSMUSG00000004552	0	0	0.689451	0.080015	0.125846	4.77791	0	0	1.02312	0	9.40535	38.5165	0.715207	9.31787	0	0	0	0	4.13135	0	9.05885	0	0.28375	0	0	1.55466	6.52189	20.3778	4.86507
Mettl17	ENSMUSG00000004561	8.54974	3.03415	5.66123	11.27	0.498472	13.2413	0.40483	6.12847	27.6012	23.5743	13.506	6.2585	8.71169	7.51571	63.9575	0	6.5665	16.8661	14.5554	12.8519	20.0956	44.9678	10.8753	6.19144	254.596	62.0502	7.8628	2.79575	14.0558
Arhgef40	ENSMUSG00000004562	350.609	417.442	49.9286	280.264	125.042	289.695	115.062	265.301	181.758	448.809	213.449	117.625	465.94	207.318	541.008	349.5	509.661	342.856	593.328	427.549	709.526	596.558	369.184	462.392	301.015	929.82	328.154	144.781	608.476
Pnpla6	ENSMUSG00000004565	10.0645	26.1406	59.1409	16.1478	6.07094	19.4936	5.7032	98.3436	29.2102	104.402	15.8174	4.35733	12.6564	14.8184	16.8774	0	10.1023	25.1672	17.2176	2.56156	23.8287	35.7568	28.7741	105.452	164.665	175.973	49.7127	32.8708	45.2163
Mcoln1	ENSMUSG00000004567	7.829	17.8234	2.94551	51.8526	3.71098	13.8924	6.5545	1.88928	7.61074	51.6807	20.6351	21.5162	9.50409	83.516	53.4482	22.7437	17.223	12.7795	38.8905	18.4889	46.8666	6.18032	47.8521	54.1638	34.157	69.8852	22.2835	29.2917	136.235
Arhgef18	ENSMUSG00000004568	7.37742	1.55318	0.161973	4.49306	5.41402	2.18882	0.418263	0.944614	7.34177	0	4.10621	0	0.746024	2.17541	3.68418	0	0.575488	1.1942	3.62693	7.09933	1.01872	1.48523	0.540586	1.02983	0	2.12372	1.22766	0	0.797323
Pkn2	ENSMUSG00000004591	10.1385	15.6696	2.95854	16.262	8.53978	13.4411	11.4023	5.45638	5.13569	2.4199	3.64036	22.2175	13.1255	2.00413	20.3586	1.21583	14.1482	16.2637	27.2288	16.6622	6.903	11.3553	37.111	34.8427	2.56877	121.43	12.9544	8.90198	15.8421
Cd33	ENSMUSG00000004609	3.3809	1.57112	0.867874	0.359307	0.229658	3.05392	0.398979	0.190975	5.03484	7.71221	2.80557	10.3024	2.16436	7.61267	1.46252	0	0.564159	3.84479	6.74954	1.65593	3.04002	0.733505	2.05218	13.1616	0.843518	13.8578	5.5871	8.38682	11.8782
Etfb	ENSMUSG00000004610	578.875	291.676	39.8904	668.458	435.905	484.646	433.806	244.896	9.52387	18.1739	377.437	0	217.344	10.0677	61.8629	247.357	328.686	186.124	207.068	555.934	145.02	175.324	211.67	321.525	114.393	4.05161	354.587	12.7812	343.985
Nkg7	ENSMUSG00000004612	0	172.565	0	26.8355	0	36.3278	0	0	2.10994	0	9.76565	0	52.4702	0	0	0	0	29.0406	36.648	0	24.1418	0	3.19623	287.13	7.69869	0	1.94826	0	50.5906
Lim2	ENSMUSG00000004613	0	0	0	0	0	0	0	0	0	12.1717	0	0	0.432784	0	0	0	3.67707	0	0	0	0	0	0	0	0	1.51515	0	0	0
Stxbp2	ENSMUSG00000004626	297.915	266.297	141.529	286.498	150.115	278.563	55.9035	10.5831	10.5717	32.6333	250.42	190.981	220.667	4.03475	180.2	81.0067	129.378	114.902	196.751	70.4917	21.9393	138.943	41.4724	263.621	2.1527	19.3582	112.655	131.475	153.56
Pcp2	ENSMUSG00000004630	6.61197	1.8489	0	0.120141	17.9922	2.27775	0.298913	0	0	0	0.899427	7.05598	4.82693	0	0	0	2.17398	1.9033	1.19014	0	0	0	0.358345	6.16758	0	2.3117	0	0	2.36189
Sgce	ENSMUSG00000004631	7.36155	1.69252	1.63831	1.18775	22.1848	2.77501	1.09652	0.104426	2.55096	1.6525	2.30203	14.1221	3.3927	9.88558	4.54677	14.9473	2.26627	5.41352	7.84005	1.96439	7.0927	6.05428	4.21832	78.313	9.64491	17.3669	7.09838	2.69071	15.0703
Chn2	ENSMUSG00000004633	69.1023	16.0659	1.63878	17.6683	52.7567	37.0192	9.56855	5.30542	0.524653	0	3.17025	0	3.45764	1.40992	16.6201	3.17923	15.5235	11.1382	12.418	20.6082	6.72026	3.22795	10.355	33.8236	16.0734	13.7798	5.63973	49.153	10.8222
Wwox	ENSMUSG00000004637	2.09182	0.478371	1.3204	1.05876	0	0.156994	3.18011	0.783135	0.745535	3.48495	5.19071	0	0.438717	0	6.93388	0	2.75418	0	2.14632	0	0	0	0.140408	5.44956	0.662944	8.00287	1.21053	1.72077	7.79108
Slbp	ENSMUSG00000004642	61.7814	71.402	28.0478	64.983	46.9426	40.5527	220.295	75.1786	39.119	68.8977	55.0378	23.5529	48.9455	53.8142	66.7733	47.0203	34.7118	109.321	81.6728	23.7295	185.297	139.169	44.6663	37.6318	47.4529	162.402	97.5361	58.0848	44.6814
Tyr	ENSMUSG00000004651	5.17279	2.66893	2.34999	3.5692	1.75972	4.15868	2.45244	2.14232	17.3244	12.1443	5.90505	12.5011	3.18599	0	10.7332	30.3449	3.14113	8.28691	9.13878	5.79857	11.2982	9.65778	6.32611	9.1709	13.4902	18.2491	8.13488	5.05035	26.6199
Ghrhr	ENSMUSG00000004654	0.054016	0	0.0485891	0	0	0	0	0	0	0	0	0	0.139579	0	0	0	0	2.08436	0	1.1406	0	0	0.261508	1.04979	0	0.950793	1.69766	0	0
Aqp1	ENSMUSG00000004655	37.3608	16.2524	8.9107	25.0361	30.0645	14.5038	7.97073	3.10694	18.3142	17.4265	17.2721	53.2724	18.6561	16.0698	15.7886	2.9192	29.2711	27.6082	34.1964	11.1286	62.3951	1.51374	13.552	2.54429	61.271	0.90996	23.6561	14.0083	8.24465
Arid3b	ENSMUSG00000004661	38.3819	48.7062	3.63396	67.1452	7.07526	135.216	15.4386	2.06145	4.4322	0	15.1203	0	0	16.3928	65.9251	0	46.5405	52.0966	89.268	113.712	68.0522	171.049	0.0292769	5.84536	0	1.90776	7.3502	9.44073	9.49579
Cnn2	ENSMUSG00000004665	3.27182	10.5372	6.24229	6.46008	57.5914	6.08834	3.98421	0.744369	0.789258	4.14323	4.21374	12.2118	1.02023	12.0381	3.3796	15.6166	11.2738	37.2024	14.4861	2.38175	6.67892	14.5793	2.96488	5.99454	1.30541	1.4346	7.98223	42.3512	27.9689
Polr2e	ENSMUSG00000004667	84.8839	48.8517	25.0781	55.8527	165.388	68.9271	34.9301	26.1119	21.5694	13.7241	75.9511	58.1531	14.1811	51.7299	68.0115	0	74.6177	94.8242	71.3922	55.6153	7.50591	16.2324	41.3908	37.4017	418.777	0	19.0706	13.5349	30.6577
Abca13	ENSMUSG00000004668	1.01683	0.0743579	0.0997765	0.0306578	0	0.0518101	0	0.0194109	0.220447	0	0.0553274	0	0.223597	0	0	0	0	0	4.44032	0	13.1851	0.994812	0.0952152	1.7255	3.42869	38.5032	0.616201	2.07001	3.76505
Myo9b	ENSMUSG00000004677	3.67917	13.6775	5.24944	5.9598	0.724343	1.17007	0.383503	2.99516	3.26296	4.19078	3.53741	13.7335	92.021	3.47456	80.1776	18.9525	10.1375	9.5834	7.70141	7.22011	6.79422	2.75366	23.8199	5.48528	0.762392	1.18006	9.7801	0.894821	8.38337
Hdac9	ENSMUSG00000004698	4.11438	1.23428	2.53716	1.12412	0.119325	5.66027	0.84111	0.29999	3.20443	11.0746	4.64058	17.9349	0.930624	0.528168	2.31624	0.966285	7.01257	1.80402	8.90688	5.58624	8.15624	24.7967	3.49968	63.5151	1.12615	12.3129	8.52266	5.52636	22.2184
Ly9	ENSMUSG00000004707	0.223006	0.0988781	1.3542	0	0	0	0	0.155283	1.43014	0	4.93774	0	2.80896	0	0	0	0	0	1.79845	0	0	0	31.8053	1.28799	0.448789	18.0145	0.410148	1.40394	3.529
Cd244	ENSMUSG00000004709	0.949115	10.1403	4.95405	1.48187	0	0.194256	19.2358	0.078159	0.382317	1.85223	6.39109	13.6293	0	26.5239	0	0	1.12004	4.15875	3.49491	23.7025	0	1.44782	2.57157	2.9272	3.05025	3.572	0.309797	3.71866	6.93415
Mtfp1	ENSMUSG00000004748	7.59451	4.13341	0	8.02245	0	10.9189	25.6036	1.66113	0	3.69296	11.2158	0	0	0	6.05003	0	13.3939	5.864	2.72705	40.4312	0	8.68767	49.0267	0.983024	0	4.12451	0	0	0
Rab23	ENSMUSG00000004768	0.593304	2.34222	0.0974946	0.521435	0.854048	0.615571	0.0607327	0.0250465	0.505558	1.19348	1.67868	0	0.307572	0	0	0	0	1.05139	0	1.82948	2.13882	2.28913	2.24281	9.07172	1.12814	37.3892	1.12791	5.00508	5.20363
Rab11a	ENSMUSG00000004771	357.906	319.526	310.809	305.886	320.483	311.077	271.11	170.622	18.8876	111.581	93.7717	24.1882	154.04	70.4191	92.7512	0	89.8335	29.7465	184.013	189.083	30.7917	323.985	61.6898	233.54	0.95569	149.128	52.412	319.655	188.061
Eif2b2	ENSMUSG00000004788	2.96651	24.7185	495.718	22.7513	33.8487	12.6275	1.89134	4.54171	0	210.904	16.5181	0	7.57029	0	47.8491	0	34.7295	0	42.9795	27.8607	31.7803	22.7859	0.86384	0	0	0.77151	34.0153	12.8183	0
Dlst	ENSMUSG00000004789	100.479	54.2633	18.3714	101.875	17.6179	104.657	216.157	23.2307	5.6861	30.9163	65.0595	19.7161	62.3455	33.2793	80.748	46.6146	58.3425	30.1586	63.8422	131.867	49.4273	66.0436	14.1073	60.9726	230.257	51.0564	26.5651	46.096	42.6588
Pgf	ENSMUSG00000004791	0.117774	0	0.40701	0.873986	0	0.276242	0	6.57156	0.54665	0	0.527598	10.7129	0	7.14259	0	0	0	0	1.20824	0	0	0	0.0723746	0	1.84466	2.332	2.8104	1.05161	0
Ulk2	ENSMUSG00000004798	3.26042	0.289761	0.509482	2.47604	5.29929	9.15511	0.448321	0.146122	0	21.9234	0.684416	2.28889	0.260698	0	0	0	3.69439	1.84073	27.6639	2.50374	0	1.36187	45.3104	1.99826	3.34136	2.25544	11.5359	3.21185	13.4815
Ccl24	ENSMUSG00000004814	15.9387	9.91703	17.3834	18.676	0.208615	10.1737	238.614	2.96729	15.854	0	3.98772	0	4.35421	8.50564	0	0	36.5675	2.14084	45.3049	5.87203	33.5296	0	47.9234	10.7893	9.46503	2.66627	0.687335	3.48436	1.46392
Dgkq	ENSMUSG00000004815	25.2168	40.2387	40.0873	42.7323	0	21.7094	62.2623	0.97319	0	32.2659	29.2534	11.9529	15.3694	1.16312	20.5619	6.34435	9.33221	13.3258	27.8433	20.1413	79.709	79.987	9.27243	63.5353	4.06419	0.257992	0.368841	3.57083	42.4014
Tmed11	ENSMUSG00000004821	0	0	0	0	0	0.305925	0.456069	0.157643	0	0	2.56151	0	0.764823	0	0	0	0	0	0	0	0	16.9209	1.11903	0	0	1.80754	0	0	0
Grap	ENSMUSG00000004837	0.192153	0.330896	0.840408	1.57364	0.0615452	0.189426	0.83036	0	2.63176	0	0.55028	46.5803	0.11713	0	0	0	0	1.7715	14.1439	14.548	0	3.8646	1.6161	3.61763	0.766513	18.8286	4.35169	0	2.75166
Pou1f1	ENSMUSG00000004842	153.619	100.815	99.5089	20.1164	2.25034	60.547	87.0943	16.6558	481.599	332.199	175.622	53.169	89.7432	135.19	113.523	118.882	88.8115	71.7695	93.422	40.6992	261.017	50.3709	155.653	131.084	232.684	253.13	344.259	346.072	337.369
Plod3	ENSMUSG00000004846	11.2387	13.5336	2.83775	9.78359	9.51615	15.4589	4.81379	8.53357	25.4707	18.3342	9.51805	14.8763	23.377	22.79	32.3029	6.42747	17.1955	24.58	25.4289	23.5956	39.0727	33.4837	29.4414	28.797	74.0981	44.6948	15.9629	9.90303	18.1617
Ap1s1	ENSMUSG00000004849	15.146	33.4127	3.44021	42.6042	138.84	56.447	19.1429	43.0527	8.48813	15.44	45.7951	58.0462	5.45728	19.2903	44.285	29.1084	62.9969	55.175	68.4322	44.495	70.984	18.1665	9.57042	7.73023	189.243	2.07168	31.1398	5.10797	18.138
Mapk13	ENSMUSG00000004864	83.7328	336.39	453.275	195.731	135.214	207.873	277.7	53.8641	7.28075	149.842	111.902	24.4953	69.6239	9.35846	147.309	0	142.657	128.889	143.861	107.936	182.276	94.0097	106.443	43.8921	0	2.49086	10.8028	91.0454	8.1153
Srpk1	ENSMUSG00000004865	42.4328	76.8738	86.8235	33.6017	34.1493	91.6966	51.6443	34.9032	236.342	437.838	72.4865	88.0512	161.234	127.011	202.318	521.104	82.3374	110.412	107.739	72.0138	190.468	222.684	106.209	289.174	185.671	711.86	176.25	210.666	314.631
Pax3	ENSMUSG00000004872	0.203115	0.209767	0.65902	0.109421	0.0869581	0	0.220437	0.0424727	1.20907	6.24878	0.46636	0	5.11888	0	0	0	0	0	0	0	3.3344	0	0.145938	2.03319	0.402769	3.87555	3.33524	2.23184	5.82651
Lbr	ENSMUSG00000004880	6.26408	10.0362	3.2978	14.3777	54.0036	9.58076	0.704277	87.7681	2.46406	4.3175	8.61241	30.6565	0.707568	31.0663	6.10423	0	13.5827	31.2542	2.06588	36.5745	2.01015	29.6519	9.10978	2.63801	12.2482	7.63927	3.64573	3.96935	5.5908
Crabp2	ENSMUSG00000004885	0.159164	0	0.288095	0.194118	0	0	0.54368	0	1.08488	0	0	0	0	0	9.4763	0	0	0	0	3.32526	0	0	0.567536	0	1.94599	0	0.990895	0	0
Nes	ENSMUSG00000004891	0.0683231	0.932681	2.67887	0	0.355721	0.474368	0	0	0	0	1.25887	18.7456	3.41951	4.17805	0	0	0	1.77344	4.63004	0.964876	0.899482	0	1.19884	0.657631	0	1.16801	0.418726	0.533243	3.45193
Bcan	ENSMUSG00000004892	0	0	1.63904	0	2.87405	1.95046	2.9328	0.0443336	0.666534	0	0.378302	0	0	0	0	0	0	5.31122	0	0	0	0	0	5.68463	6.36176	0.377157	0	0	3.8237
Hapln2	ENSMUSG00000004894	0.165003	0	0	0	0	0	0	0	0	0	0	0	0	0	13.9788	0	1.32002	0	0	0	0	0	0	0	0	1.02939	0	0	0
Prcc	ENSMUSG00000004895	0.598997	0.514724	1.4978	2.27057	8.97024	1.33375	1.49459	0.931231	9.84733	0	9.32052	1.59777	113.596	0	11.9547	0	0	5.1582	0.898778	0	0	5.72836	0.322749	0	33.1598	0.577357	0.819885	0	5.2205
Rrnad1	ENSMUSG00000004896	19.4322	48.0043	18.8263	41.7523	18.1273	33.1886	60.0385	24.5089	15.9689	37.6332	48.9709	86.0551	46.6097	203.796	32.5804	38.6482	21.9751	49.2655	64.812	46.884	67.2611	28.273	94.7067	53.4458	9.67121	44.626	71.6576	5.83263	85.1659
Hdgf	ENSMUSG00000004897	100.447	64.7201	39.6432	89.7257	27.2693	102.727	62.236	99.9115	65.9435	91.0584	92.1354	56.6477	12.1787	5.6715	44.589	51.4845	74.3286	149.135	70.405	74.6143	71.0002	53.422	57.7783	77.3658	83.2044	12.2138	98.5433	43.6832	27.5532
Slc25a18	ENSMUSG00000004902	0	0	0	0	0	0	0	0	0.171008	0	0	0	0	0	0	0	0	0	0	0	0	0	1.00863	0	0	0	0	0	0
Thop1	ENSMUSG00000004929	0.198415	0.916363	0	0.831466	1.56765	0.0375906	0	5.02761	0.348492	0	1.60262	0	3.08745	0	0	0	0	0	0	0	0	5.60404	6.30968	0.47059	2.58228	8.93077	1.97222	0	0
Apba3	ENSMUSG00000004931	124.327	334.897	13.459	185.98	66.1976	147.165	48.9255	15.8476	34.6841	0	135.036	19.3818	8.18522	63.5114	0	90.5994	54.2283	0	96.1958	52.8727	16.8954	119.818	64.5052	13.0427	3.67047	3.90129	85.9061	86.2807	84.788
Matk	ENSMUSG00000004933	0	1.73914	0	2.81911	0	0.802327	8.97202	0.274488	0.703896	0	1.14917	20.9289	7.55677	0	0	0	1.62173	1.37019	26.2564	0	77.9506	0	0.848094	1.70142	0	1.99417	4.27202	0	3.00088
Pias4	ENSMUSG00000004934	30.9817	54.2072	25.8878	39.9777	449.345	34.2919	21.4775	14.1451	160.618	15.9065	56.4161	24.6402	22.4748	5.90338	60.8817	16.2422	21.3388	48.6699	77.6203	45.4565	131.916	119.002	46.5715	60.5593	120.934	88.3754	44.406	17.9103	23.196
Map2k1	ENSMUSG00000004936	21.5415	92.0242	0.66653	55.7509	8.91416	44.9433	9.78032	1.76953	4.4516	2.09264	10.156	1.3706	61.0863	15.6352	3.41408	0	29.1031	3.31596	53.1433	34.8869	24.7398	39.274	3.98058	2.20229	0	2.54588	1.8091	46.3518	37.9258
Sgta	ENSMUSG00000004937	55.7798	36.3172	1.2973	61.9119	59.7192	21.9381	17.2715	113.498	1.90618	18.2521	14.5213	22.1898	47.4879	52.0008	46.9689	0	20.5436	20.7216	12.4884	42.105	8.66401	22.5033	25.9551	0	5.73744	4.47904	34.6463	5.01325	3.28475
Nmrk2	ENSMUSG00000004939	2.20191	4.10719	6.14123	0.681011	1.37566	1.09876	0.939374	0.742073	9.27608	14.0424	4.09577	11.3208	8.60431	0	33.7438	26.0907	5.12709	3.23066	16.2114	7.14657	10.5961	37.9199	17.7006	13.6157	36.4347	55.2497	12.4909	5.92495	22.601
Tmem242	ENSMUSG00000004945	149.07	33.657	1.83511	47.9451	52.3983	40.5682	33.9191	1.35108	0	0	25.2851	22.0939	5.72047	0	27.8699	51.0729	13.6365	14.9691	16.7298	32.6029	0	26.6353	66.8657	0	0	0	1.94174	0	2.07521
Dtx2	ENSMUSG00000004947	5.15695	0.983928	0.0225171	3.25341	6.29276	0.0580267	0.915482	0.190986	0.539571	0	0.593814	0	2.31448	0.766495	0	0	1.23559	2.15849	0.33977	1.14985	0	1.44423	0.345913	0.241404	5.8024	3.67698	0.614834	1.58825	0.725802
Zp3	ENSMUSG00000004948	0	0	0	0.132253	0	0	0	0	0	7.46205	0	0	0	0	0	0	0	0	0	0	0	0	0.668037	114.397	0	1.9096	0	0	0
Hspb1	ENSMUSG00000004951	0.82328	0.905888	2.53412	2.00828	527.74	4.17973	0	0	0.19037	0	1.49004	3.88024	0.211374	0	0	0	21.5594	12.6277	30.879	0	0	18.7269	1.32485	3.21924	21.4938	1.47762	3.07723	0	0
Rasa4	ENSMUSG00000004952	29.8836	3.60601	13.5599	5.04229	0.287501	4.37126	0.699334	10.6785	6.70265	53.9212	2.04609	7.41042	0.713654	0.000139051	0	5.45505	15.0271	26.2461	15.6827	7.86185	11.8872	0	41.7459	4.33909	9.10651	15.6034	4.50853	29.7854	4.84495
Syt5	ENSMUSG00000004961	1.96796	1.42327	0	1.47258	0	0	1.26909	0.188241	0	0	1.26303	0	1.16916	0	0	0	3.5639	0	0	0	0	0	0	0	0	0.7022	0	0.630941	5.26849
Hnrnpa2b1	ENSMUSG00000004980	400.983	375.801	565.959	532.144	546.547	600.995	426.019	552.69	442.946	370.611	384.636	229.952	378.12	82.2897	486.34	53.7167	380.576	579.389	333.884	426.929	321.805	331.116	223.882	153.926	488.609	5.96716	265.936	723.106	308.056
Fxyd4	ENSMUSG00000004988	0	0.833744	0	0	0	1.46358	0.89903	0.310329	433.259	0	0	0	0	11.3189	0	0	0	15.3701	0	0	0	42.6335	0	34.4632	0	3.70884	2.4417	0.955843	11.4912
Ccdc130	ENSMUSG00000004994	0.462532	0	0	8.17582	16.2111	26.5247	0.261629	0.0773182	2.45687	50.4939	10.9798	0	0	17.5352	13.8055	0	0	0	3.11043	0	13.6729	13.2103	17.7172	8.6484	0	0	0	0	0
Mri1	ENSMUSG00000004996	14.5318	2.99657	6.66341	8.3491	45.9069	8.33706	2.40324	4.59132	41.4286	30.1771	8.66899	20.2851	6.60525	43.5597	2.93608	0	22.0658	8.45412	19.4492	6.45441	5.65007	0	14.8384	24.732	4.39032	27.8743	18.3462	22.892	15.1231
Prkacb	ENSMUSG00000005034	9.08162	1.74699	1.04359	2.63852	19.1507	4.96433	4.0324	2.46051	3.36123	3.47244	6.44006	6.07048	0.162472	13.4293	2.05085	0	4.20012	9.15952	9.14871	3.98695	13.038	4.51835	2.51346	1.20992	4.6443	4.98434	4.32277	0.533984	6.3453
Sgsh	ENSMUSG00000005043	0.721183	0.973573	0	1.90536	0.0222234	0.377058	0.182675	0.252122	5.54135	6.99947	1.17746	0.787497	2.37167	0	0	0	2.1156	2.53513	3.53083	0	3.86068	7.50359	4.98804	8.30119	3.15128	0.864002	4.3071	3.42884	1.71931
Chd5	ENSMUSG00000005045	0.108561	0.432593	0.0133012	0.12278	0	0	0	0.0114567	0.190472	0	0.253833	0	0.168632	0.663925	1.77937	0	1.93946	0.845459	0	0	0	0.42649	0.108101	0.287013	0	1.89586	0.133049	0.677786	0.958856
Cstb	ENSMUSG00000005054	37.8806	194.98	1111.69	205.094	493.545	388.495	131.777	174.989	20.9862	9.29839	101.447	241.882	315.825	62.5948	108.21	0	140.365	128.902	180.541	232.301	20.5278	147.266	55.0415	28.3942	1542.87	2.42652	62.545	287.518	283.866
Sh2b2	ENSMUSG00000005057	1.4976	4.77549	0.198677	0.415938	0.710648	0.611007	0.0680454	0.038294	0.861884	2.22429	4.92879	0	0.862459	0	0	0	3.54065	2.35012	2.33405	0	0	6.95906	3.78072	7.41988	2.98485	5.66154	1.35401	1.71625	7.01674
Pex5	ENSMUSG00000005069	8.39703	6.09051	3.85594	11.7136	24.4983	9.57313	2.77888	8.1518	20.3356	0	8.59075	10.8821	17.6827	24.7975	16.2389	2.50373	17.5082	7.89047	16.4896	17.1745	24.9493	7.78646	5.9946	6.03522	4.27559	30.8552	14.1466	16.9351	11.1674
Jkamp	ENSMUSG00000005078	8.28233	15.7069	34.7074	29.1622	24.9835	17.3635	17.7695	9.61754	27.3608	43.448	39.5279	18.2778	27.6194	32.8621	64.5681	39.3997	17.5685	23.6538	68.8665	34.8235	42.8901	50.2795	10.5657	13.4261	17.8287	52.3242	38.0542	15.8256	20.8939
Cd44	ENSMUSG00000005087	1.05191	4.56683	18.241	6.49501	12.3602	5.01418	1.53526	0.875655	11.1582	8.95556	8.76321	44.3658	1.082	10.717	3.23763	0	6.61993	19.9439	23.0224	40.9629	5.32587	4.65989	7.81834	4.93493	144.991	36.3451	14.7189	17.2661	12.5115
Slc1a2	ENSMUSG00000005089	4.29245	0.0262484	0.0935699	0.0286662	0.0159392	0.431333	1.28868	0.00910977	1.01518	1.35378	7.12233	0	0.0613092	0.367715	0	0	0.798951	0	0	0.253153	0	0	1.34783	0.578256	2.23678	20.0887	5.89436	5.5117	1.87165
Eif2ak4	ENSMUSG00000005102	0.194238	0.73696	1.07718	0.226696	0.629545	0.684853	0.220309	0.183893	0	0	2.15659	12.577	0.103233	0	11.7507	0	0	1.61969	1.25939	0.587502	7.74344	1.87693	0.158617	2.06241	0.221666	2.08326	21.3862	0.433263	7.91905
Wdr1	ENSMUSG00000005103	56.0204	49.0192	80.0109	104.706	108.749	105.105	36.6058	35.351	26.5384	76.2006	56.3018	13.9693	46.701	23.1243	56.1188	0	63.468	64.0604	41.62	84.7445	155.418	56.3807	25.6507	52.4096	22.424	24.6884	37.0592	88.0314	17.9793
Slc2a9	ENSMUSG00000005107	3.75222	3.62948	2.1396	4.71793	1.24492	9.68387	4.01583	0.0624922	1.22982	20.7953	2.64905	2.29243	5.6695	0	0	2.63743	3.77424	0.823572	12.216	31.3244	60.3546	16.2446	3.37397	12.0177	3.92609	111.564	2.45186	10.0643	11.0486
Wisp1	ENSMUSG00000005124	0	0.454608	0.148394	0	8.70343	0	0	0	0.383279	3.01204	0.107564	0	0	5.00961	0	0	0	5.92638	1.11061	0	0	0.7686	0.532066	41.6004	0	12.2097	1.52443	1.04186	4.10595
Ndrg1	ENSMUSG00000005125	16.9729	21.5686	1.50473	29.2958	37.0215	21.2772	11.1254	1.88922	106.408	57.0674	21.8925	47.8981	2.15444	24.6843	31.8624	2.65055	5.31584	6.49771	2.58662	9.09193	3.77454	12.3665	5.70416	13.8297	9.40436	18.5306	28.5714	57.4447	21.9058
4930550C14Rik	ENSMUSG00000005131	4.58321	0	0	0.123282	0.0346358	0.117039	0	0.0784869	0.295114	0	0.199076	0	0	0	0	0	2.56508	0	0.684213	0	0	0	0.0409256	3.41957	2.25373	1.23323	1.24438	0	1.83849
Man2b1	ENSMUSG00000005142	11.265	8.99454	9.84172	7.66511	10.6735	8.6566	3.71597	7.64511	9.29088	18.9155	15.3607	13.7908	13.7754	3.28143	20.1641	0	16.2815	20.4464	26.9992	23.5044	18.8495	11.6632	16.76	31.7212	14.6992	33.1346	21.2351	37.596	16.0562
Wdr83	ENSMUSG00000005150	152.983	12.6112	12.2764	52.9145	74.4465	121.327	226.756	5.95211	7.05812	0	28.975	29.9666	33.236	26.2048	26.1109	0	111.832	116.211	99.2825	54.3354	17.4522	67.9571	4.60639	17.993	0	4.09882	40.1536	28.5476	6.27099
Prdx2	ENSMUSG00000005161	944.609	579.252	153.433	704.554	612.547	522.385	437.987	297.106	81.9289	548.451	238.638	121.011	581.757	3.73761	207.018	87.8914	378.312	270.728	402.699	578.074	206.421	254.501	150.947	162.174	19.4497	326.098	125.591	176.107	774.341
Polr2a	ENSMUSG00000005198	12.2181	21.1996	0.787392	11.9182	1.63639	4.99213	8.4019	7.21609	2.27919	0.742169	9.38247	6.24467	26.455	0	10.8595	0	10.3243	3.91324	11.4418	2.98066	26.1931	0.57901	1.04168	3.2873	0.373754	2.51817	0.861844	0.182706	3.38496
Shbg	ENSMUSG00000005202	0	19.0994	0	0	0	0	0	0	0	0	0.393497	0	0	0	0	0	0	1.94301	0	0	0	0	0.0812211	0	0	0	1.24477	0	3.74075
Senp3	ENSMUSG00000005204	0.22215	22.3817	1.36572	32.816	22.6923	14.487	8.75023	1.23595	96.85	49.7998	16.8342	11.8323	0	0	44.5978	0	13.681	26.3875	55.2535	0	103.742	10.6658	1.20509	27.9457	0	45.0234	3.92774	0	52.6416
Corin	ENSMUSG00000005220	0	0.574731	0	0	1.33043	0	0.052901	0	0	0	0.540881	0	0	0	0	0	0	0.571549	0	0	1.86525	0	0.191123	10.8834	0	18.9611	1.45204	0	1.9068
Plekha8	ENSMUSG00000005225	10.8633	13.8558	0.826865	10.9068	6.54188	13.1465	1.72057	12.5408	0.942201	2.96912	19.5	5.84179	2.58033	0.718977	9.15535	0	0.448952	1.48068	3.09675	3.22343	3.01789	19.7353	2.84292	3.69887	0.325975	1.99768	17.0177	1.44012	23.0468
G6pc2	ENSMUSG00000005232	0	0	0	0	0	0	0	0	0	0	0	0	0	0	0	0	1.78301	0	0	0	0	0	0	0	2.49983	20.8469	3.79688	0.631324	8.21096
Spc25	ENSMUSG00000005233	27.3856	2.75132	0.537534	16.6177	0	1.05698	1.78133	8.11998	2.60558	35.4706	7.88704	0	0	0	14.8935	0	19.1885	14.9028	13.4196	0	0	0	3.06408	2.92236	0	0.653982	3.72756	0	9.2355
Dnah2	ENSMUSG00000005237	3.08299	2.05292	0.426939	3.8869	0	3.77884	0.579068	0.0382215	1.16903	0	0.470445	0	1.72205	0	1.78677	0	0	0.193253	1.2105	0	2.3498	0.571789	2.75389	0.190569	0.0789764	1.26557	0.420438	0.382714	2.35664
Ripk4	ENSMUSG00000005251	3.36971	4.79831	0	7.87875	0	7.55717	6.97223	20.3327	0.135666	1.42631	0.610462	0	0.100175	0	0	0	3.45023	9.03264	0	0.819146	0	2.22814	0.250754	0.746914	0.929792	4.99276	0.713428	1.21034	0
Ufd1	ENSMUSG00000005262	7.33534	20.3032	10.4749	14.187	38.8891	13.8193	17.2124	0.208334	8.49569	26.1742	47.5726	7.82913	25.9325	70.5103	10.3044	0	11.5771	9.29679	5.65056	26.1419	2.63793	58.8508	4.49207	3.60847	379.753	2.15157	25.0762	6.78589	47.8099
Zfp287	ENSMUSG00000005267	7.15708	5.91547	21.9516	5.05969	7.54952	4.62679	3.46709	3.83862	29.5476	28.7546	5.93732	0	3.78397	12.0341	62.5407	32.6098	10.8472	13.1218	9.80852	2.3564	6.14209	19.8533	20.2036	41.0621	44.4282	116.435	23.5476	14.7417	60.8976
Prlr	ENSMUSG00000005268	17.8245	15.8631	8.0486	28.3245	1.54634	15.8437	192.464	13.6472	21.5382	4.76855	17.4219	2.31327	7.32239	5.16879	8.35611	1.07798	25.1354	1.34611	3.93456	25.2484	5.92393	35.7686	7.64592	34.9253	114.378	15.7454	11.1456	53.8123	18.6659
Letm1	ENSMUSG00000005299	30.0074	27.7338	1.46245	24.8524	10.0528	20.787	103.517	14.0842	8.23178	17.2126	28.1124	19.5431	24.0641	0.788344	23.4105	6.93558	19.6368	9.06209	18.6396	36.8617	26.8469	34.1181	21.6058	22.8368	36.1442	47.9116	19.6941	10.6923	73.5304
Ubqln1	ENSMUSG00000005312	21.334	31.4101	1.71185	21.999	10.1398	18.5588	11.4956	33.4827	1.99176	9.92697	3.96696	40.3366	59.3332	8.09926	20.7866	0	15.4371	11.5596	13.0311	15.4744	3.0408	20.3164	61.6206	2.22777	11.1926	1.88344	3.83886	11.2027	10.4939
Fgfr4	ENSMUSG00000005320	0	0	0	0	0	0	0	0.896398	0.24124	12.1716	0.162807	0	0	1.26172	0	0	0	0	0	0.873905	1.63178	0	0.301	0	0	7.48796	0	0	0
Cadm3	ENSMUSG00000005338	0.11058	0.120063	0	0	0.0358745	0.041414	0	0	0.472508	1.94707	0.0694208	0	0.239024	0	1.5837	0	1.76638	1.06819	1.07254	0	0	0	0.150382	1.0282	1.44061	24.7793	4.86403	0.411962	3.74001
Fcer1a	ENSMUSG00000005339	0.18192	0.486914	0	1.43797	0	0	0	0	0	0	0	0	0	0	0	0	0	0	0	0	0	0	0	0	0	0	0	0	2.43229
Txn2	ENSMUSG00000005354	1132.72	822.52	208.937	924.25	310.732	775.12	466.447	315.237	172.885	151.769	389.582	178.322	123.224	129.199	396.373	141.932	486.141	485.562	660.54	746.553	141.598	199.399	261.659	27.3679	25.146	312.707	332.723	171.473	204.81
Casp14	ENSMUSG00000005355	0	0	0	0	0	0.048844	0	0	0.221526	0	4.21085	0	0.163653	0	0	0	0	0	5.99165	0	10.0019	0	0	0.612623	0	1.09821	0	0.991534	0
Slc1a6	ENSMUSG00000005357	0	0	0	0	0	0.187782	0	0	0.160649	0	0	0	0	0	0	0	0	0	0	0	0	0	0	0	0	3.59224	0.424871	0	0.901938
Slc1a3	ENSMUSG00000005360	186.362	132.281	77.3689	49.5386	6.5329	53.215	100.406	20.2095	562.712	677.576	199.921	40.3899	108.107	106.602	163.318	98.904	141.665	79.054	135.846	73.5523	219.906	224.49	211.768	105.645	125.2	367.522	147.062	224.446	296.45
Crbn	ENSMUSG00000005362	6.71527	7.71265	4.61561	24.9162	15.7493	16.7642	13.291	8.82347	25.8199	35.7381	6.90018	3.23844	9.11884	22.2076	42.1795	0	13.7856	11.2255	0.910937	26.2116	19.7866	3.39952	10.5001	11.9604	21.6923	32.2865	76.4218	25.3068	13.5394
Il5ra	ENSMUSG00000005364	3.60057	1.72503	1.84191	1.00972	0.281657	0.398085	0.269356	0.68242	16.3486	6.7308	3.03076	5.57281	3.5646	0	13.2586	0	0	6.69444	11.5639	0	22.3115	6.1539	2.79214	24.2807	16.027	39.1912	23.867	15.3723	46.2106
Fbxo11	ENSMUSG00000005371	3.9044	13.7645	7.04995	8.04462	0.0248771	9.87785	6.811	0.197707	1.45105	0	6.08837	1.7621	5.89918	1.11436	2.18877	0	4.06456	12.7676	19.7598	9.26271	8.64442	1.98513	16.6563	4.92447	0	1.25337	10.3032	44.4641	0.948574
Mlxipl	ENSMUSG00000005373	35.0554	29.3457	1.12228	38.6408	36.7439	14.6151	9.29543	15.4294	2.44615	10.3353	23.4174	1.03799	42.3151	27.0583	25.8085	11.9401	15.3252	17.5579	16.7048	21.6114	0	9.79929	50.7764	3.89191	32.2888	10.1527	3.16586	0.295626	16.2452
Tbl2	ENSMUSG00000005374	1.59489	1.7457	10.7896	1.93114	5.37058	3.18877	1.06434	2.86145	4.86188	11.2951	3.59648	2.87878	4.74413	5.31097	6.62496	42.7237	3.35084	4.11088	1.95436	1.04542	2.63829	1.41702	4.14376	5.20548	9.37375	9.42545	4.24937	1.08303	10.7942
Wbscr22	ENSMUSG00000005378	2.72915	39.4026	7.32552	41.9867	15.6379	37.5182	102.356	13.0982	41.3188	0	54.2272	0	32.6992	0	10.7152	0	39.2284	34.3927	12.054	30.0546	82.4361	30.699	94.1217	51.0997	106.374	490.847	75.1498	0	160.874
Nid1	ENSMUSG00000005397	0.579006	3.79599	5.30528	0.678019	22.5002	0.498217	0.198696	0.141735	0.728959	7.39958	6.4776	23.7236	0.461214	8.17121	0	12.3927	3.97814	13.4402	5.73494	2.35884	11.4342	8.33973	1.19032	1.17958	2.25928	1.23628	3.95322	2.7144	6.51981
Mcm5	ENSMUSG00000005410	18.8248	0.936046	1.04119	4.47781	0.339126	37.5544	12.9568	35.193	5.47172	14.1169	8.1906	6.06156	1.45028	7.60181	7.594	9.28909	8.2703	49.5281	18.6919	8.98391	14.8292	3.05506	62.6161	3.92318	4.22963	13.861	3.88758	4.86448	11.3788
Hmox1	ENSMUSG00000005413	0.542586	0	0	0	0.0626142	0	0	0	0	0	1.26061	2.16111	0.233181	0	0	0	0	0	1.21879	0	0	0	0.365044	1.75372	0	3.55276	1.22407	0.708659	2.6248
Mprip	ENSMUSG00000005417	6.29867	34.6986	1.30565	15.8635	33.5186	4.17818	3.14596	17.9082	13.7774	7.91821	9.70879	19.4598	31.2981	8.41636	11.1939	22.0286	17.9683	33.8161	12.6248	4.97359	27.044	81.747	23.8729	11.4634	24.6295	11.5385	6.80752	8.18186	4.0718
Cic	ENSMUSG00000005442	20.0816	48.7176	35.8603	72.5505	1.22927	47.9517	5.94705	12.2084	71.5798	54.3221	44.5631	70.0496	3.38045	0	30.8128	0	152.828	39.0373	180.37	170.414	0.649182	29.1105	29.7034	0.277307	0	1.23298	58.413	0	25.2835
Pafah1b3	ENSMUSG00000005447	34.2166	25.1839	15.4402	68.7805	0	61.8565	30.8721	11.3782	224.7	0	54.0096	140.826	29.1834	33.5984	26.5264	0	19.3396	55.3927	60.3122	23.2104	0	63.2479	0	61.6139	0	4.84453	14.0279	15.9001	0
Il27ra	ENSMUSG00000005465	0	0	0.140141	1.13888	0.035565	0.0800861	0.290933	0.443173	0	1.90866	0.0681013	1.25033	1.54357	3.16794	3.11244	2.87754	0	1.0079	9.12888	0	43.0491	2.98414	0.0420049	0	0	1.21648	0.319367	1.21819	2.03122
Prkaca	ENSMUSG00000005469	6.78902	20.1415	0.220161	20.8647	29.4791	10.7495	92.0854	23.0882	0.356426	0	7.28947	10.2887	6.63514	11.1829	18.3161	6.76806	13.5712	15.4147	14.0474	11.6151	4.82717	33.3565	11.0757	3.547	0	0	4.8944	5.74146	23.1638
Asf1b	ENSMUSG00000005470	5.2767	2.86996	0	8.15752	52.88	5.03707	0.265784	0	0.0916657	0	2.17917	0	0.606432	0	0	0	6.97017	10.6677	10.6248	0	9.32005	2.25698	29.3714	0	1.51796	1.67652	0	1.85022	6.79914
Myl10	ENSMUSG00000005474	0	1.35788	0	0	0.192199	4.57739	0	0	0	0	0	0	0.416028	0	0	0	0	0	0	20.1597	0	0	0	0	2.18616	3.11232	0	3.53936	0
Ddx39	ENSMUSG00000005481	65.7612	44.2562	0.508877	29.9255	69.6156	8.02743	7.77156	56.1462	3.33217	16.2189	49.1263	18.3859	19.0986	7.79094	10.764	0	28.2988	47.3021	71.5309	11.8931	70.6353	67.5779	35.44	9.2029	7.43611	30.1096	12.9987	4.57867	22.8052
Dnajb1	ENSMUSG00000005483	3.39346	41.3056	1.29227	17.8674	31.4949	19.6031	5.87966	5.63264	1.43693	0	10.6685	0	2.37005	2.96322	5.79999	0	29.0481	4.70213	2.71461	7.15774	0	2.84716	0.516901	16.8833	0.414494	2.93014	35.408	34.0747	14.4745
Msh4	ENSMUSG00000005493	2.77751	6.64854	4.95384	6.7557	1.98825	3.15802	5.36211	3.33974	4.43491	38.5595	8.52851	0.510756	15.8849	4.33213	13.2457	16.0707	6.45863	4.07932	4.4277	12.3057	48.4431	15.8036	7.23133	21.6455	13.6554	68.7388	33.9941	9.20132	56.8609
Usp40	ENSMUSG00000005501	32.5437	69.1981	7.59863	36.0701	34.6141	21.2772	16.7575	15.6696	57.7906	21.9445	26.2728	10.4471	21.168	18.6912	30.3647	109.956	11.7441	21.0937	20.9902	45.4354	66.4199	198.455	25.126	68.842	65.6778	87.8101	58.8912	175.17	39.1815
Evx1	ENSMUSG00000005503	0	0	0	0	0	0	0	0	0	0	0	0	0	0	0	0	0	0	0	0	0	0	0	0	0	0	0.880818	0	0
Kbtbd4	ENSMUSG00000005505	7.18454	0.131165	4.14048	4.92425	7.67687	0.411708	0.865248	7.51701	49.8742	0	1.20494	1.42658	1.22636	0	0	0	1.97568	7.47946	3.64932	6.88813	0	0.851822	0.719663	0	0	0	0	3.01708	0
Celf1	ENSMUSG00000005506	19.7142	6.97459	12.6901	15.0288	12.54	13.8982	5.85256	7.28357	27.3186	20.5114	18.1159	7.9621	17.142	7.94517	12.9252	80.992	11.6652	7.1823	10.42	14.0041	14.0393	13.2866	8.4155	4.80036	51.2584	0.638768	8.44033	11.483	23.4105
Ndufs3	ENSMUSG00000005510	207.405	82.1467	197.26	223.23	90.3003	122.941	35.3292	114.81	0.780212	43.8907	76.7111	222.428	73.1862	55.7922	198.916	0	139.874	39.2546	123.351	217.774	201.953	44.8505	101.576	118.53	341.173	1.02286	8.0967	65.5865	20.5777
Por	ENSMUSG00000005514	49.4157	92.336	0.573533	54.3725	6.66081	14.6248	127.176	23.3332	4.13913	19.5232	39.4816	43.4818	13.5027	6.48134	15.92	14.717	47.2216	23.7134	12.9303	72.9365	23.0691	16.7895	37.8465	15.9071	48.1512	45.2147	30.7172	13.2947	83.1421
Igf1r	ENSMUSG00000005533	1.31044	1.61627	0.861485	0.766011	2.30191	2.12725	0.422726	0.132209	2.19401	9.1156	1.27676	4.82434	1.38956	5.73949	3.8182	0	0.264133	8.86541	4.47295	0	8.11967	8.99118	1.47743	1.29928	2.51198	7.51851	4.72544	2.01552	10.451
Insr	ENSMUSG00000005534	2.22071	13.2186	1.54143	4.83499	17.3675	4.85501	2.23416	40.9524	5.02507	5.6893	4.11027	4.7059	3.8505	6.92304	16.8225	6.05211	2.79487	16.5052	0.953818	1.95468	7.04131	4.32282	3.23777	7.41945	11.4629	8.8814	11.3028	5.60944	13.6121
Fcer2a	ENSMUSG00000005540	0.876664	1.52762	0.140511	0.190892	0	0	0.0810184	2.04597	0	7.60055	1.24251	0	0	0	0	0	0	3.22727	4.1272	0	6.7842	4.89489	1.71679	4.22542	0	14.609	2.09894	3.4697	54.5126
Cyp2a5	ENSMUSG00000005547	0	0	0	0.231067	0	0	0	0	2.84126	13.33	0	8.63481	0	0	0	0	0	0	0	0	0	0	0.118693	1.85655	3.10239	7.29044	4.86885	0.386486	5.30034
Atp4a	ENSMUSG00000005553	0	0	0	0.129721	0	0	0	0	1.62008	0	0	0	0.206374	0	0	0	0	0	0	0	0	0	0	0	2.12433	6.14357	0	0.416291	0
Trim28	ENSMUSG00000005566	177.214	163.262	17.2341	97.1627	50.8569	65.1166	77.6478	136.859	13.5805	30.0396	75.8473	136.654	8.84121	119.164	166.783	0	52.174	192.379	97.5193	81.5334	22.1654	39.6965	453.554	14.0665	912.679	18.5378	56.8381	63.8055	28.7237
Ube2m	ENSMUSG00000005575	64.6615	72.9736	66.4605	31.8175	61.3752	42.3643	40.8436	98.3495	0	6.34321	19.9897	24.8232	132.26	7.13015	7.01734	0	28.4351	11.3273	18.9716	9.86621	0	20.1433	0	59.4548	0	8.52402	16.7534	16.6106	9.88658
Adcy9	ENSMUSG00000005580	0	0.0677278	0.412396	0.894612	0	0.0236064	0	0	0	0	4.78842	0.739801	0	1.87026	3.67291	0	0	1.1906	0.414532	0	0	0	0.61941	0.294834	0	1.31145	0.750939	0.716929	0.794704
Mef2c	ENSMUSG00000005583	3.84517	0.553579	5.60107	4.74664	75.684	7.20304	2.32919	0.853267	8.29038	46.388	15.6887	15.1043	0.784657	0	4.01288	0	10.2091	13.267	46.6079	5.77697	70.9883	5.88009	94.0087	21.5822	0.889199	6.26542	37.6524	4.40988	19.4811
Ctr9	ENSMUSG00000005609	22.954	46.0567	6.95856	17.3966	33.7863	9.55082	20.4683	1.66261	28.4425	65.1165	24.3762	22.5286	43.6719	10.7871	27.6558	81.851	16.6254	10.3324	72.0388	49.4683	23.2367	96.364	54.2968	39.3067	56.0296	219.586	64.4838	66.0363	90.7791
Eif4g2	ENSMUSG00000005610	88.1801	82.5607	10.5603	130.791	160.316	90.8046	53.0712	124.698	10.9603	80.924	63.706	27.9876	17.7077	15.6468	81.14	48.8825	60.2576	90.7884	68.5392	113.632	124.21	159.153	18.9562	72.5202	12.7816	10.6157	40.0535	91.7459	45.7389
Mrvi1	ENSMUSG00000005611	5.91556	0.086141	0.0196446	0.197416	17.6708	0.340242	0.0868585	0	28.7461	0	0.51199	3.76637	1.20877	0	1.5573	2.88608	2.89501	1.00984	0.351556	0	3.07396	0	0	0.249819	8.90992	0.444019	1.43161	0.405071	0
Pcyt1a	ENSMUSG00000005615	29.6081	38.1771	5.79912	50.54	12.1881	52.3244	38.736	14.8464	1.32131	2.77092	14.5506	1.3756	8.31734	17.384	18.7757	0	20.3026	2.21342	14.6415	39.7418	11.2319	28.6602	2.23367	11.2312	11.1344	3.85924	3.66289	12.5817	12.1639
Zfp592	ENSMUSG00000005621	2.61444	2.2169	0.0499355	1.96451	0.0880384	0.85833	4.50567	0.29141	64.3338	1.36993	3.0276	5.84026	0	0	2.22688	0	0.828578	0.361134	1.25698	3.92955	2.92959	0	0.285363	0.535177	1.62707	3.46177	1.36299	0	4.98282
Psmd4	ENSMUSG00000005625	150.292	67.0845	59.5297	164.71	117.517	229.836	68.2384	155.725	21.7866	31.7128	125.608	36.1404	16.7149	79.8496	78.7986	0	124.501	122.368	79.7088	45.9695	87.0663	50.1053	23.7659	10.8904	291.613	1.47762	58.316	3.49775	53.3418
Tmod4	ENSMUSG00000005628	29.8485	0	0	23.4405	0	1.06648	0	0	0	0	0	0	0	0	0	0	0	0	2.65029	4.79915	0	0	0	0	0	2.12609	0.719426	1.2361	2.66126
Insrr	ENSMUSG00000005640	0.73402	2.12206	4.03792	2.22608	0	0.511226	2.87657	0.343795	10.3494	12.9309	3.24959	0	1.96283	3.23555	0	0	5.8934	2.43991	0.393237	0	6.33096	14.4276	1.86144	7.14988	22.1283	3.45479	4.35182	12.6857	19.61
Cabp5	ENSMUSG00000005649	0.607547	0.109168	1.26973	0.105949	0.192246	0.148639	0.536805	0.0725466	7.73472	0	0	0	1.19055	0	0	0	0	3.9353	0	0	0	0	0.245395	3.57325	0	1.99947	1.86704	1.6337	1.28783
Snx6	ENSMUSG00000005656	212.382	214.742	152.214	202.178	142.754	177.886	139.877	54.7722	264.534	807.481	281.855	128.8	165.561	264.398	243.027	524.479	294.838	154.298	221.42	166.412	257.355	364.592	230.122	555.938	481.896	1162.08	549.451	330.862	559.402
Mthfd2	ENSMUSG00000005667	0.469159	2.59164	1.74063	5.90177	1.01407	54.7548	0	3.42871	42.8558	0	2.456	1.60885	1.77379	2.04135	12.0383	0	10.9926	6.4927	26.2466	9.89362	2.6445	0	3.41193	7.54443	0.538631	25.7931	4.95412	4.07983	12.5817
Kit	ENSMUSG00000005672	2.14248	3.25957	0.585594	1.67869	14.8582	0.33601	0.276909	1.25278	5.63239	11.3852	0.483434	0.630984	0.852475	0	1.5654	0	2.32805	5.89159	1.3068	3.6638	0	13.0648	2.59628	1.35805	244.609	3.73015	11.4196	5.89213	18.7625
Tomm40l	ENSMUSG00000005674	23.8675	13.9814	4.0016	45.6751	22.8122	9.96634	20.0867	9.57349	4.00594	0	31.6419	0	12.1644	0	20.5885	0	18.2918	9.32667	16.7163	7.25112	8.14149	0	6.36438	50.5682	89.3328	0.743024	17.3745	0.677293	6.2971
Nr1i3	ENSMUSG00000005677	26.4254	10.8071	3.41032	45.9895	12.3329	9.20422	34.9721	7.52891	2.26688	0	24.4082	0	5.56041	0	13.8644	0	20.5512	7.18549	15.0598	7.81994	17.3612	0	4.7309	50.2868	79.4246	0	23.4794	1.46247	13.2961
Apoa2	ENSMUSG00000005681	0	0	0	0	287.873	0	15.9876	0	0	0	1.78378	0	3.1384	258.107	0	0	7.48011	0	37.2551	0	0	0	21.1229	0	0	0	0	0	0
Pan2	ENSMUSG00000005682	7.48122	7.87325	3.90807	6.80578	0.0895832	7.47696	1.74248	1.32739	0.189343	1.16593	7.66918	9.02234	22.9132	25.6731	3.79527	60.0899	4.10604	7.10922	4.22747	17.4903	6.44879	10.1373	3.03446	7.74265	19.5226	16.6808	8.73064	13.9906	19.5888
Cs	ENSMUSG00000005683	283.361	445.835	14.8552	344.106	48.6724	267.049	178.465	84.1779	13.508	24.2521	177.286	120.469	421.722	106.516	124.807	49.638	183.421	52.539	228.528	284.027	208.395	177.58	47.8758	55.4093	43.7835	96.1287	97.9662	126.707	66.9644
Ampd3	ENSMUSG00000005686	0.767759	1.15895	0	9.18857	37.9428	3.63018	0.149168	0	8.07095	0	0.92133	7.25821	0	1.20794	2.00267	0	1.48806	7.14004	0	4.23812	0	1.92123	9.94339	4.902	0	1.43173	2.5396	4.69249	2.75613
Bcas2	ENSMUSG00000005687	50.0624	54.0615	92.2347	99.061	131.11	63.0414	29.2307	60.3894	97.7322	68.6937	69.3322	80.4478	42.0418	19.2031	137.577	13.0526	99.7406	96.3645	74.5892	39.2393	31.7477	56.6935	150.935	76.4682	72.7753	65.0099	53.6451	58.4279	98.9828
Sh2d1a	ENSMUSG00000005696	0	1.11822	0.503879	0	59.5743	0.286431	0.417428	0.147551	3.51388	0	0.40151	0	0.432995	1.86977	0	0	0	7.39765	14.0516	0	5.30702	5.79536	1.22281	6.46927	5.25864	16.7116	15.0116	7.9948	28.6736
Ctcf	ENSMUSG00000005698	9.91961	15.4587	4.35932	16.2714	4.12717	13.9884	2.1984	10.9841	0.549603	0	16.0947	27.9736	1.51986	7.7394	23.8877	0	9.67874	4.22254	7.842	22.2096	2.85885	1.04156	18.5154	11.1671	5.502	6.7996	21.9993	0	7.20043
Pard6a	ENSMUSG00000005699	0	0	11.2071	0	0	1.51345	3.5729	0	0	0	0.319337	0	4.26889	0	0	0	0	2.36621	4.95446	0	9.68371	0	0	0	23.9022	0	1.4298	0	0
Agrp	ENSMUSG00000005705	0	0	0.213287	0	0	0	0	0	0	0	0	0	0	0	0	0	0	0	0	0	0	0	0	0	0	0	2.94732	1.85479	3.17002
Pvalb	ENSMUSG00000005716	0	0	0	0	0	0	0	0	0	0	0	0	0.199215	0	0	0	0	0	0	0	0	0	0	0	0	0	0	2.44034	0
Ranbp1	ENSMUSG00000005732	18.3192	26.5272	28.2894	29.6923	151.167	43.2675	5.87467	41.716	69.6001	14.6396	30.7159	47.3714	3.89139	0	38.2664	0	15.7905	55.618	19.3795	26.8572	15.896	28.759	28.063	4.58632	0	0	13.5082	8.22005	5.35308
Cd247	ENSMUSG00000005763	0	0	0.320865	5.15941	0	0.314363	0.522834	0	0	6.65895	1.14108	0	0.399863	5.51542	0	0	0	0	2.44657	15.5309	0	4.96746	1.07861	60.9031	0.881882	5.08656	6.96103	0.855348	6.28903
Rfx5	ENSMUSG00000005774	22.2763	3.91904	0.336647	2.62115	0	11.6117	0.7649	0	2.17104	11.297	0.940039	16.5463	0.164361	0	6.1303	0	0.75912	1.32457	28.5955	0.720709	0	12.3263	27.6806	0.571529	0.272362	9.79487	0.20006	0.798064	4.67232
Psmb4	ENSMUSG00000005779	741.766	888.852	202.459	987.189	270.208	680.325	279.545	360.294	63.2926	827.079	1121.1	157.886	1004.04	189.613	346.353	202.798	552.02	774.283	633.025	1215.7	568.373	849.652	64.745	532.314	0	62.3162	372.497	266.496	337.603
Mmp8	ENSMUSG00000005800	0.17177	0.0632833	0	0.0697558	0	0	0	0	0.667536	0	0	0	0.221888	0	17.1506	0	0	0	0	0	6.77898	0	0.185184	0.553183	0.459459	2.97078	0.352293	1.34339	2.24156
Slc30a4	ENSMUSG00000005802	11.3577	4.74625	0.449272	11.967	0.0518505	5.98435	1.39348	0.176685	9.7485	0.980547	7.49126	0.329123	2.07121	2.05921	10.5633	0	7.6937	2.76154	2.92828	2.6943	3.04627	2.29714	0.743021	1.58945	0.747079	21.2877	5.31717	1.8364	5.69754
Sqor	ENSMUSG00000005803	30.5126	206.188	16.0405	134.015	50.5459	134.641	380.207	34.1599	10.7616	28.5819	139.998	65.9651	2.64578	6.35259	36.6431	44.5784	85.4978	11.7817	78.4307	102.673	56.6489	58.278	12.9681	27.1778	0.802284	4.06563	28.2507	131.604	51.9073
Bloc1s6	ENSMUSG00000005804	16.6279	15.3886	0.594909	14.6177	10.1471	13.5035	5.26594	4.13453	9.59581	3.36941	26.6631	24.5832	4.78727	0	11.8266	0	19.3129	6.48302	3.88194	28.2253	9.24905	0	1.94288	9.85372	1.46207	16.436	12.2357	17.9904	18.1911
Metap1	ENSMUSG00000005813	22.7403	21.6342	2.59534	23.5704	3.68743	57.4005	4.09594	5.03299	0.690236	11.3556	17.6458	11.1585	9.58239	5.99177	24.689	0	22.8888	45.6913	14.6221	13.0522	24.3911	32.5485	40.7749	18.8733	141.794	4.15856	6.51684	3.8769	28.2863
Rsl1d1	ENSMUSG00000005846	20.4001	35.3528	7.46475	18.1819	69.2592	28.1661	8.58677	3.0282	0.91648	0	18.7616	19.0158	18.8866	2.19458	25.8873	0	22.3532	44.6677	18.4872	10.6355	14.2197	6.20118	3.78601	6.97573	0	1.79041	5.33144	0	5.3103
Cnga2	ENSMUSG00000005864	0	0	0	0	0	0	0	0	0	0	0.176967	0	0	0	0	0	0	0	0	0	0	0	0	0	0	0	0.552337	0	1.17035
Apc	ENSMUSG00000005871	5.06575	11.53	2.1875	6.52312	0.332059	2.1789	1.34738	1.34534	1.70086	1.20969	1.60947	2.64542	4.39554	0	2.61996	0	5.1219	3.6128	6.06437	0.462465	12.1619	14.5873	5.7245	9.64208	1.11175	0.453887	9.58612	4.59165	7.25739
Ergic3	ENSMUSG00000005881	208.322	374.507	155.202	212.455	305.924	88.3103	528.021	42.1173	145.021	0	154.24	18.766	250.515	10.0244	122.223	0	297.418	46.6838	131.301	34.5826	212.171	9.43483	9.28548	94.0271	781.638	315.292	156.792	259.854	40.8412
Uqcc1	ENSMUSG00000005882	3.49216	19.1548	0.894765	8.60142	2.18526	2.27386	2.94505	185.216	2.30729	2.56954	9.25703	0	2.69951	1.75327	0	0	6.68802	9.04694	11.8589	11.8255	5.53289	4.02202	13.6832	67.6515	23.7344	28.6091	3.53382	1.33831	32.8212
Spo11	ENSMUSG00000005883	1.36172	0	0.0803148	0.849455	0	0.175262	0	0	0.518128	0	6.74472	23.4293	0.587788	0	0	0	0	1.72226	0	0	0	4.35809	0.0613046	0.365165	0	1.30159	2.09275	0	0.492435
Ncoa2	ENSMUSG00000005886	4.81566	11.0028	6.87515	8.01857	2.46929	9.04687	58.0117	5.47154	29.1553	33.9496	9.37463	10.3	15.7104	19.4372	22.7416	25.9794	21.9322	8.48682	18.2843	9.7149	24.0527	13.1933	17.5649	28.9324	23.2196	52.7333	13.8426	22.9585	18.8631
Prl4a1	ENSMUSG00000005891	0.851618	0.18737	0.308496	0	0	0.131003	0	0	0.393674	0	0.220034	8.01909	0	0	0	0	0	0	0	0	0	0	0.68505	0	0	0	4.24699	1.34118	4.54413
Trh	ENSMUSG00000005892	0	0	0	0	0	0	0	0	0.840626	0	0	0	0	0	0	0	0	0	0	0	0	0	0	0	1.67087	2.72439	0	0	2.72218
Nr2c2	ENSMUSG00000005893	5.47427	14.3929	5.07745	11.6774	1.56258	9.0429	5.15091	2.01551	14.9093	12.0085	20.1035	10.8736	4.18462	26.4158	16.8891	34.9618	7.79376	22.293	13.9154	7.12091	6.57391	23.3899	9.10745	16.3195	4.65901	18.9206	19.0315	8.92699	21.4948
Nr2c1	ENSMUSG00000005897	2.20201	1.7051	0.26384	2.10099	1.42626	0.180341	0.718299	6.13033	1.14065	0	3.50202	50.5076	0.0474651	2.24153	0	3.23718	6.54058	4.28031	0.496836	8.53962	2.30807	14.7814	0.326727	2.2605	0	3.14702	3.05749	1.1467	0.954085
Smpd4	ENSMUSG00000005899	42.5348	26.3523	28.3825	30.7406	12.0074	37.0757	29.6758	22.1131	122.453	129.132	50.9945	26.6029	48.1812	55.0462	66.3256	55.1059	46.8909	39.0667	34.1796	42.5576	132.005	55.5207	48.7351	82.1332	44.4568	92.4879	37.9289	43.6176	73.5781
Pex1	ENSMUSG00000005907	56.622	19.1981	26.3094	62.2742	11.2604	30.944	52.0922	20.0494	44.2739	127.38	40.6949	67.6088	26.3005	60.7772	124.237	16.8039	36.4648	11.5392	39.8479	60.249	79.2855	79.5975	48.3803	124.974	192.704	293.167	85.8539	74.2667	118.926
Otx1	ENSMUSG00000005917	0	0	0.0492724	0.0706645	0	0.0398726	0.0667825	0	0.0796795	0	0.0955767	1.23335	0	0	8.9796	0	0	0	0	1.07745	0	1.5	0.183202	0.117162	0.47029	41.0497	0.857159	0	1.33517
Kctd20	ENSMUSG00000005936	7.80785	13.2545	2.78717	9.55448	0.145805	7.75405	3.74528	6.83072	1.04091	2.62704	11.1141	15.4975	2.02899	7.62205	4.27731	7.92024	11.9155	41.3883	10.1365	17.3476	33.7848	14.3608	2.3392	6.1856	1.99605	1.41314	3.20609	9.18954	3.2433
Itgae	ENSMUSG00000005947	7.86656	0.237527	1.31139	6.07002	0	1.15301	1.51162	0.385673	0.501499	1.31842	5.66198	0	0.27771	17.3941	4.27048	0	2.37931	0	27.0053	9.04052	9.87577	15.362	2.24808	1.37237	0	3.07226	29.9316	36.9773	7.86656
Ctns	ENSMUSG00000005949	4.02276	3.8733	4.26719	6.63291	0.12265	1.88766	2.41646	4.26647	1.27961	9.35109	8.75867	1.29726	3.3227	15.739	6.46019	28.2376	9.5803	6.27545	10.2982	16.3002	17.0209	7.7419	1.29674	27.7112	6.53162	25.5195	9.93559	4.84957	17.8518
P2rx5	ENSMUSG00000005950	0.0580026	0.0641056	0	0.0706648	0.0397875	0	0.0650417	0	0	0	0.075996	0	0	3.53603	0	0	0	1.12487	0	0	0	0	1.29709	1.42858	0	0	0.356912	0	0
Shpk	ENSMUSG00000005951	0.88531	1.57699	0.0442302	5.99154	0.134613	13.0453	4.07584	1.67807	0.459023	7.23299	4.7095	5.92335	1.20772	0	20.6356	0	13.1214	0	3.99089	5.19538	0	0	0	2.7989	0	2.91672	0	12.6877	1.28168
Trpv1	ENSMUSG00000005952	0	0.286749	0.046659	0	0.116641	0.0650111	0	0	2.42346	0	0.233523	0	0.108824	0	0	0	0	0	0	0	0	0	0.484036	4.15295	0	2.0569	9.84681	2.40255	1.55151
Ephb3	ENSMUSG00000005958	0.041222	0.108963	0	0	1.54707	0	0	1.83589	0.0479785	0	0.576413	0	0.232681	0	2.40647	0	3.05309	9.36627	0.562401	0	0	0	13.0712	0.276351	0.673581	5.30843	2.69538	0	2.79969
Tuft1	ENSMUSG00000005968	28.9616	102.859	0	24.3807	0.0371631	9.17043	11.6129	8.158	42.8298	0	5.51843	0	1.19122	0	6.4994	0	21.6858	11.2302	13.9299	6.47649	0	17.1354	1.12381	8.90491	0	5.20248	0	1.01275	48.0994
Rcn1	ENSMUSG00000005973	4.86082	3.76676	0.568151	4.69168	1.51784	3.06556	0.779283	3.28613	5.29663	13.8952	24.3839	4.54943	1.32391	5.77011	3.78046	0	5.6011	61.1793	17.0546	1.33176	12.4551	3.62337	3.23566	40.8896	5.07024	0.546985	3.49809	5.43275	38.7622
Dnase1	ENSMUSG00000005980	1487.81	1213.11	243.651	2133.56	20.8191	466.449	1239.09	162.899	62.0476	0	900.052	63.3162	2584.57	254.427	1721.12	0	1482.29	26.8672	400.772	439.714	717.465	734.118	95.7772	1442.78	4.37233	14.5336	122.384	359.888	906.061
Trap1	ENSMUSG00000005981	47.4242	32.7976	7.17531	48.0634	46.8913	43.2591	29.3213	50.1924	2.16641	0	39.5813	10.0879	163.572	12.7904	50.2761	0	38.5868	9.29989	44.2999	122.28	104.104	25.817	127.625	32.4474	0.481307	3.63254	7.01114	22.5107	43.5479
Naa60	ENSMUSG00000005982	19.184	15.9568	10.7644	18.1072	0.995314	115.688	17.0518	2.76838	7.18493	0	4.27374	0	26.7639	33.1412	3.61865	0	9.38496	8.03	17.1419	42.0717	0	0	0.879174	22.8685	0	9.5699	6.75369	0	6.98912
1700037C18Rik	ENSMUSG00000005983	23.7611	22.0218	13.5555	25.7233	2.39764	50.552	23.1078	5.87254	9.02245	0	13.0083	9.34272	41.4879	42.4111	10.4213	3.69007	24.571	24.8544	32.1061	51.3245	0	19.6028	16.2863	58.8044	1.57576	16.7128	9.7575	1.66186	4.4614
Ankrd13d	ENSMUSG00000005986	0	0	0	0.420341	0	0	0	0	0	0	1.30484	0	0	0	3.9221	0	0	0	4.01789	0	0	0	3.88096	42.517	53.1213	5.11407	1.92077	0.512553	4.65969
Tyrp1	ENSMUSG00000005994	0	0	0	0	0	0	0	0.0409459	2.0958	0	0.18023	0	0	0	0	0	6.09016	0	0	0	0	0	0.732602	0	0	0	4.32369	0.412662	7.36965
Tpr	ENSMUSG00000006005	6.21942	106.049	7.45023	157.001	117.408	55.1544	57.9091	78.3015	2.11494	0	30.8912	22.1614	2.48619	20.9735	3.27978	1.00691	25.9047	66.339	55.8826	104.59	1.43821	46.8104	17.4616	16.9287	13.3651	2.53748	17.9999	56.1041	17.6469
Pdc	ENSMUSG00000006007	0	0	0	0	0	0	1.45433	0	0.271193	1.51632	0.303926	0	0	0	0	0	0	0	0	5.06449	0	3.33687	0.753774	0.397283	0	0	2.89555	0	2.67947
BC003331	ENSMUSG00000006010	1.98512	14.2572	0.58166	15.1991	0.993645	15.5264	10.8429	0.512606	1.54273	19.0151	33.8426	15.163	14.5344	0	10.8162	0	15.0717	20.7379	22.264	6.13779	7.64474	16.6969	10.847	127.508	2.93275	0.417442	38.4081	48.8691	17.1784
Prg4	ENSMUSG00000006014	1.05235	18.928	2.86346	25.0967	16.6851	9.56202	13.5217	8.01466	1.00663	1.44547	10.6702	9.18845	0.124022	5.84685	5.75112	0	6.36932	29.1014	21.3015	28.3253	21.2101	16.5195	8.69884	2.80097	0	2.52979	0.231408	12.0696	9.00451
Dhx34	ENSMUSG00000006019	7.62493	1.16094	0.078991	2.3498	27.1644	0	0.19745	0	0.509689	0	1.72329	0	0	0	2.16051	0	0	1.69428	7.08892	0	3.45653	0	0	7.13455	0	6.79078	0	0	0
Kptn	ENSMUSG00000006021	40.0357	1.72563	0	12.6741	22.5049	22.5485	7.60525	0	0	0	2.4942	0	13.4254	0	10.3867	0	7.67599	1.67901	0	0	3.42514	0	1.81515	0	0	7.79815	3.91207	0	1.13979
Napa	ENSMUSG00000006024	12.5594	9.4377	6.98709	33.8897	70.6011	11.8059	69.6457	9.57585	0	0	17.6168	3.97593	4.34114	0	6.60088	0	28.1399	11.7549	26.0606	23.2609	8.6962	9.49226	7.79773	1.59622	4.86073	3.33087	5.60485	0.430756	23.2572
Sra1	ENSMUSG00000006050	34.2833	67.9191	8.45996	151.842	287.199	69.2465	176.614	66.8015	5.81476	18.5541	24.5343	43.6008	364.817	14.0945	40.7929	9.28301	61.2912	17.8316	167.529	135.204	53.1337	9.74233	36.4703	136.49	14.3551	38.1023	22.6558	76.7734	51.4719
Calcoco2	ENSMUSG00000006056	0.174713	0	0	0	0	23.4886	0	0	1.58776	0	0.197377	3.60069	0	0	0	0	0	2.92661	0	0	0	0	0.7759	0	89.3788	1.36218	0	4.79637	2.29322
Atp5g1	ENSMUSG00000006057	524.974	670.806	1495.88	833.9	1940.5	893.026	631.613	1528.74	52.8354	348.625	280.019	245.076	961.348	5.39236	470.09	298.757	575.453	216.059	503.231	733.697	437.032	462.708	56.857	269.672	46.057	67.979	303.844	62.9294	75.6641
Snf8	ENSMUSG00000006058	1032.61	1120.52	954.001	978.341	673.089	1068.92	517.022	592.195	1536.85	1913.75	1224.56	1296.12	909.046	494.035	1504.89	1758.19	813.993	1633.83	1793.94	1175.74	1540.62	1932.69	1591.56	2581.53	1795.24	3851.19	1062.77	618.404	1861.52
Tbcb	ENSMUSG00000006095	146.976	189.955	435.052	121.851	4.01852	131.786	264.509	79.2892	58.5582	0	37.8496	29.5129	0.12998	25.7971	154.159	0	100.942	40.8537	86.2145	338.752	51.5104	0	245.09	39.7945	0.814937	0.885427	250.857	126.325	13.4346
Inpp5k	ENSMUSG00000006127	30.068	11.4739	1.39375	10.6693	0	9.43034	0	0.836224	0.377036	75.2266	14.0787	2.9136	20.2597	0	12.9152	0	10.3276	7.31842	8.01288	13.6994	3.73028	1.54776	9.28168	0	1.45759	4.65475	23.2856	32.4454	13.3519
Crkl	ENSMUSG00000006134	0	0.195948	0	0.172594	0	0.0819654	0	0	0	0	0.046548	0	0	2.16391	0	0	0	0	0.479629	0	0	0	0.11469	5.80463	0.283326	0.608188	0.217423	0	0
Upk3bl	ENSMUSG00000006143	0.691756	0.253032	0	0	0	0	0	0	0	0	0	0	0	0	0	0	0	0	0	0	0	0	1.46482	0	0	2.11814	1.43231	1.74887	1.72106
Eps8l1	ENSMUSG00000006154	7.85403	0	0	1.1161	0	0	0	0	1.35845	0	2.85756	0	12.7813	0	13.5542	29.474	4.93857	30.4743	0	0	0	0	1.80397	0.340995	0	20.9001	6.07975	5.25457	0.71705
Clint1	ENSMUSG00000006169	35.6895	39.2882	1.04449	56.414	8.58488	33.2505	17.5464	40.5017	1.66836	53.4643	21.1955	36.0378	57.6814	8.86757	29.8622	0	22.1704	28.2189	34.2566	32.4645	63.896	39.3808	18.5022	4.40284	1.99328	0	9.17566	0.972766	16.7375
Prss16	ENSMUSG00000006179	1.81297	0.145165	4.15742	0.132189	0	0.30226	0	0.100636	0	2.37476	1.2446	20.2143	2.26896	0	15.0248	0	1.43586	0.84988	0	15.0232	0	0	0	0.626078	1.58355	6.45369	2.3738	0	3.44209
Cdkal1	ENSMUSG00000006191	5.73641	21.295	5.73043	6.17591	0.623293	8.40616	18.736	11.7573	12.0105	41.9869	8.87501	12.8802	24.0505	43.0575	14.2307	14.9203	3.91155	25.4494	4.92549	1.75193	0	33.7958	18.7971	14.395	140.487	46.0473	27.2922	7.88862	22.7467
Rhox6	ENSMUSG00000006200	0	0.640787	0	0	0	0	0	0	0	0	0.188515	0	0	0	8.66835	0	0	0	0	0	0	0	0	0	0.591661	0	0	0	0
5430419D17Rik	ENSMUSG00000006204	0.0342769	0.341707	0.0158487	0.104761	0	0	0.0381586	0.0138769	0.250025	0.660496	0.0460291	0	0.225177	0	1.04998	0	0	5.35438	0.233332	0	0	0	0.47597	0.672427	1.14273	3.71587	0.96896	1.09632	2.51948
Htra1	ENSMUSG00000006205	5.99907	3.60313	0	0.537576	89.1371	0.611711	1.0249	0	0	0	0.115149	0	1.8201	0	0	14.5852	1.94898	11.9376	3.5677	0	3.47931	2.52603	1.44957	0	0	0	21.0243	7.60379	0
Zbtb17	ENSMUSG00000006215	0.236717	3.7061	1.02832	19.5457	0.869236	5.71751	1.53613	9.33631	2.11879	1.8669	6.26128	4.89211	1.64091	0	3.04402	0	0.878502	11.8296	13.8396	0	0	2.91865	0.205404	0.760869	1.89439	0.438266	0.969014	0.308227	16.0953
Clcnkb	ENSMUSG00000006216	0	0	0	0	0	0	0.197285	0	4.42421	0	0.543473	0	0	0	0	0	9.09295	0	0	0	0	0	0	0	0	10.7476	2.3576	0	0
Fam131c	ENSMUSG00000006218	0	16.813	0	0	0	0.306864	0	0	0	0	0	0	0.385028	0	0	0	0	0	0	0	0	0	0.562641	0	0	3.49529	0	0	0
Fblim1	ENSMUSG00000006219	26.1613	28.6515	14.0073	32.6734	23.2127	19.3817	30.3324	0.468066	26.2292	6.83618	19.1964	14.5573	7.38893	4.3094	5.50639	0	23.9992	24.5469	27.2892	47.4275	45.4711	18.2505	3.32777	12.4897	0.945529	15.7252	17.2476	18.3494	31.2393
Hspb7	ENSMUSG00000006221	0.168003	0.372261	0.141769	0.06592	9.456	0	0	0	0.35967	0.15075	0.382975	0	0.13164	0	0	0	0	1.9487	0.675867	0	0	0	0.595275	0	1.13193	11.5624	1.82638	1.40219	5.25716
Epor	ENSMUSG00000006235	0.480183	0	0	0.292573	0	0.123335	0.54027	0	8.66192	0	0.418264	21.0798	1.03244	0	0	4.41566	0	9.29034	0	0	0	0	0	0.775129	0	2.09234	0	0	0
Ccdc159	ENSMUSG00000006241	3.04573	0.84391	0	0	0	0.117965	0.14642	0.241329	1.06451	0	0.79395	0	0	0	9.13154	0	0	0	0	0	0	0	0	6.76696	1.24866	42.7585	0	1.20604	3.41824
Mob1b	ENSMUSG00000006262	6.10581	14.4789	2.86643	14.1507	6.0097	16.9205	4.3688	4.22695	7.25916	7.24556	4.86274	7.84571	19.0233	5.81825	5.9583	2.66953	8.50625	6.07751	6.34623	11.9092	4.49624	10.2681	2.12026	10.1063	11.5232	9.22773	5.42425	34.3303	11.9983
Atp6v1b1	ENSMUSG00000006269	0.356417	0.196705	0	0.25604	0	0	0	0	0	0	0.648421	0	0	0	0	0	0	0	0	0	0	0	0.0719419	3.92763	0	2.22632	1.97222	1.9092	4.13365
Vax1	ENSMUSG00000006270	0	0	0	0	0	0	0	0	0.162494	0	0	0	0	0	0	0	0	0	0	0	0	0	0.33899	0	1.14016	1.24817	0	0	1.8603
Atp6v1b2	ENSMUSG00000006273	25.1689	16.9323	3.96887	28.5725	103.446	19.1282	4.34023	2.79498	3.63018	27.4525	9.08073	8.2416	78.996	7.45535	37.5474	13.0791	9.78035	5.90442	5.28822	6.19588	9.64672	55.3338	22.5257	12.2545	13.0944	3.62436	31.8808	2.67454	3.44664
Eps15l1	ENSMUSG00000006276	4.24011	12.957	2.66643	15.8463	2.81952	3.92797	4.66564	3.84744	27.6256	17.4959	8.32903	17.5978	20.2712	8.05446	5.52552	0	5.37591	15.9345	6.57982	13.399	18.1168	19.5532	19.3262	6.92517	33.3555	23.0929	12.8695	15.0274	19.5147
Osgep	ENSMUSG00000006289	2.41636	28.5544	3.17181	21.0452	196.865	15.5113	12.5456	57.7483	0.750545	17.2417	23.4082	53.523	4.38486	0	28.2918	6.5016	13.0263	41.0998	8.8676	0	0	47.3731	2.25832	8.13479	134.17	5.6078	3.29365	25.1174	7.09918
Aamp	ENSMUSG00000006299	40.8268	27.7912	48.6686	42.8441	94.7726	40.3278	39.7403	2.29078	0.900681	2.93698	41.7978	21.1421	9.30743	21.9784	14.4063	0	53.2683	26.401	15.1587	62.5475	9.49892	13.8003	3.0025	17.3295	128.636	1.39969	32.6834	17.6024	4.23659
Tmbim1	ENSMUSG00000006301	48.1431	169.887	237.004	113.791	5.64592	80.6966	58.9756	23.7112	24.4166	22.4384	49.1183	25.9765	20.3237	20.1596	110.934	25.476	70.0459	22.0905	21.9761	38.59	19.9373	139.756	25.7627	14.2723	14.9109	23.1564	12.7044	15.3186	30.4553
Arpc2	ENSMUSG00000006304	362.415	370.544	153.099	361.197	272.144	320.546	366.889	261.652	26.8475	39.7913	171.376	255.495	316.625	117.453	183.677	92.7438	244.908	120.612	265.749	325.133	93.8305	184.357	40.5706	145.319	70.4716	14.4436	125.673	186.585	105.662
Kmt2b	ENSMUSG00000006307	1.11798	1.34799	0.241006	1.22289	0	1.40042	0.142949	0.577559	27.6513	0.788892	3.74037	0	0.276565	0	6.41364	0	7.95588	4.15985	0.289601	0.905294	2.53153	5.79097	0.20764	3.29804	0	10.0885	0.523666	0.333467	7.02781
Zbtb32	ENSMUSG00000006310	0	0	0	0	0	7.54711	0	0	0.738953	0	0	0	0	0	0	0	0	0	0	0	0	0	0	0	0	3.23224	0	0	8.45726
Etv2	ENSMUSG00000006311	0.139693	0	0	0	0	0	0	0	0	0	0	0	0	0	0	0	0	0	0	0	0	0	0	0	0	1.2427	0	0	0
Upk1a	ENSMUSG00000006313	0	0	0	2.08238	0	0.232221	0	0	0.116773	0	0	0	0	0	0	0	0	0	0	0	0	0	0.892094	0	0	0.881982	1.24287	0	5.28988
Tmem147	ENSMUSG00000006315	131.675	123.724	9.30508	114.31	556.661	80.3065	5.23653	341.294	0	74.3009	47.2855	41.3641	5.34891	0	35.4158	0	160.19	107.715	135.112	302.771	176.622	58.9744	37.1805	142.877	2189.86	0	51.2579	52.3727	0
Rps9	ENSMUSG00000006333	1934.28	1386.05	547.556	1703.4	1216.42	1628.91	745.384	1218.19	572.025	644.05	938.894	598.936	845.106	176.868	1404.55	43.9222	1268.7	2054.9	1473.91	1311.53	921.916	1112.21	660.229	395.493	632.778	31.3278	1033.87	539.281	334.308
Tfpt	ENSMUSG00000006335	0	0	10.7896	19.51	91.7066	1.95504	1.36488	0	0	61.9374	0.520476	50.427	0	0	0	0	0	2.57157	0	0	0	0	3.8154	36.6237	0	17.406	2.48941	30.7062	0
Susd2	ENSMUSG00000006342	35.8143	32.6464	0	34.8427	0.507164	9.26051	144.39	0.0676714	0.213953	57.4129	6.82118	0	1.80659	1.33279	26.1831	0	20.4064	0	5.31762	0	10.3437	2.51103	17.2066	0.842579	0.699405	0.705702	0.536552	0	3.19649
Ggt5	ENSMUSG00000006344	1.70769	0.263388	2.83842	0.0753627	3.00222	6.93546	0	0	0.420663	2.49947	1.09823	4.90922	2.02904	6.22969	3.71281	3.76871	3.02247	27.6303	27.1844	0	1.7702	6.78072	4.85924	41.552	0.989075	0.265175	2.5068	1.67301	15.8109
Ggt1	ENSMUSG00000006345	353.2	350.697	29.0844	445.125	0.26102	179.822	327.57	53.4804	35.5748	0	133.186	0	291.652	55.3033	163.565	0	279.815	0	49.0637	133.792	28.8742	145.776	28.8064	150.926	45.0244	7.70126	77.868	49.1673	125.058
Crip2	ENSMUSG00000006356	29.251	1.09402	6.34932	18.9742	177.004	5.26987	0.444226	0.0774346	0.806577	7.23478	9.56398	11.8285	4.85543	6.02323	17.7752	185.488	21.8668	28.7172	12.0188	25.0102	0	19.8538	15.999	2.88712	0	3.47919	3.67823	6.21952	1.30446
Crip1	ENSMUSG00000006360	8132.67	10644.3	4923.53	10303	17723.2	9110.6	30196.5	5285.27	300.422	357.026	2828.82	607.582	7119.51	1935.77	2332.23	4880.82	5120.52	498.769	2491.31	4309.87	2748.63	3963.77	1169	2995.98	5130.17	195.577	1662.79	2596.01	2851.38
Cbfa2t3	ENSMUSG00000006362	0.529522	0.332891	2.44513	0.947761	8.95639	5.71603	0.0985672	0.0409635	0.61779	10.6206	1.89452	4.71486	1.1199	13.5265	2.88545	1.96995	3.55731	4.82339	6.47545	2.2493	14.672	19.3679	2.82256	2.32312	6.91306	0.414997	7.58375	4.69224	5.64384
Fbln1	ENSMUSG00000006369	68.1096	116.061	0.220465	61.6567	20.5655	47.8328	48.8997	7.33834	0.568497	0	17.6073	0	19.8201	0	8.16087	0	22.4564	31.9095	36.5653	10.9226	67.8158	75.423	26.0196	30.7833	67.1191	2.25192	5.27819	14.3989	31.0556
Pgrmc1	ENSMUSG00000006373	117.907	205.272	18.3352	201.863	34.6977	121.771	143.976	11.7217	5.28625	11.0837	61.0424	25.3909	124.705	0	72.4582	0	118.944	7.32439	77.6119	39.8626	32.8401	26.0326	38.518	118.686	0.609002	6.58542	82.1261	21.9235	178.397
Tek	ENSMUSG00000006386	0.419627	0.165829	0.352658	0	0	0	0.736298	0.115894	0.229256	0	0.0429957	0	1.3961	0	0	0	1.3369	4.66442	0	1.26894	0	0	5.49718	5.02336	0	4.98636	6.39553	0.25545	0.849721
Mpl	ENSMUSG00000006389	0	0.641574	0	0	0	0.0515032	0	0.12936	0	2.45929	1.39925	0	0.214148	0	4.96538	0	24.7258	0	0	0	0	0	0	0	0	15.1494	0.826448	0.52496	2.1774
Elovl1	ENSMUSG00000006390	37.0726	24.4319	12.992	29.2948	7.01048	37.8867	65.611	1.33092	14.4715	0	27.0136	11.1686	2.37979	4.72891	82.7619	0	43.1993	28.948	13.6286	26.1002	15.326	59.3957	1.82032	7.86336	20.6411	19.5041	8.14676	8.51834	0
Med8	ENSMUSG00000006392	21.5622	20.1363	6.34068	92.7851	45.8409	52.033	9.95048	48.2927	48.0241	0	36.2633	42.8221	3.13092	105.263	41.4623	0	64.0118	74.8845	39.2148	29.1221	16.4405	51.54	73.1761	78.6531	5.65229	5.48541	47.8485	5.46669	31.3545
Hyi	ENSMUSG00000006395	4.8007	17.9664	1.46256	34.8919	0	17.7756	4.46791	30.9069	1.28788	42.4931	30.2963	33.4383	4.78963	0	30.4456	25.4345	17.5107	13.617	12.5018	13.0232	13.9969	101.318	13.5875	67.8861	0	0	2.21868	0	22.8407
Cdc20	ENSMUSG00000006398	5.18267	1.04056	0.636625	9.56885	0	19.0605	11.1072	13.7573	6.94624	5.74777	16.9321	3.76168	1.25987	2.3893	28.189	0	5.21246	16.7147	8.47499	9.92402	0	22.5039	1.58578	0.760426	8.21842	14.2782	1.94832	3.0746	0
Adamts4	ENSMUSG00000006403	0	0.121204	0.131071	2.44609	0.0263996	0.226584	0	7.03111	0.808339	2.71531	0.242809	0.927214	0.121692	0	17.5438	0	0	0	0	0	0	1.0781	0.0405042	0.664128	0.589638	0.405194	0.946599	0.600507	0
Nectin4	ENSMUSG00000006411	0	0	0.318893	0.994557	0	0	0.0482936	0	0	0	0.0565747	0	0	0	0	0	0	1.67164	0	0	0	0	0.034893	0	0	1.56738	0.265626	0	0
Pfdn2	ENSMUSG00000006412	48.6652	39.275	0.219733	38.4084	122.414	13.0817	6.33784	18.1956	22.6897	5.94807	35.6849	0	1.36423	0	0	0	14.6902	38.7272	15.7849	14.0591	6.62936	9.57262	7.31526	133.392	13.1872	24.803	8.02909	5.30323	40.4179
Rnf114	ENSMUSG00000006418	68.1633	60.0186	2.09662	43.7628	1.26303	29.2577	39.5595	18.8791	3.36941	0	30.6454	69.3999	10.1099	40.8216	25.3428	3.89871	37.5194	25.9654	31.435	74.3742	8.35186	22.2604	14.8822	83.9749	0.567386	9.19431	14.3492	1.1046	43.3896
C330007P06Rik	ENSMUSG00000006423	12.3886	9.28465	1.71846	12.0294	2.94844	3.31944	5.66933	16.4038	3.44321	4.65771	10.2355	14.2415	2.60934	2.57455	13.2782	7.11821	11.7047	14.3456	5.59673	7.39618	5.58331	12.1014	4.86973	19.7158	5.67966	16.2957	17.2477	7.02317	23.2907
Srm	ENSMUSG00000006442	40.3263	0.118228	2.22453	3.00516	20.2113	5.11813	5.20758	0.0838054	13.3198	0	4.38098	22.9815	3.17546	3.25338	25.6083	0	9.44325	8.27132	5.7707	2.25124	8.45132	0	0.518841	5.23622	0	0.942883	6.63329	2.52253	9.88658
Epha2	ENSMUSG00000006445	17.4252	26.8395	14.5772	21.5389	5.27832	18.9122	21.2142	6.39336	89.2909	78.4129	25.4592	14.0137	21.3891	77.7956	16.175	73.2957	22.2951	21.0061	33.9194	12.3718	29.4357	18.6637	31.4807	63.0965	26.2981	61.595	24.2449	26.3414	63.1935
Rbm14	ENSMUSG00000006456	5.86856	3.36517	0.547115	7.62517	8.13659	74.9829	2.18875	4.95105	1.21765	0	13.9229	13.6267	0.280998	0	2.60642	0	2.90201	17.7319	15.8804	11.9459	0	0	4.43157	0	73.4489	0.748337	18.1592	23.0995	1.52566
Actn3	ENSMUSG00000006457	0	0	0	0	2.22004	0	0	0	0.335411	0	0	0	0	0	0	0	0	0	0	0	0	0	0	0	0.383938	1.33964	1.86631	0	0
A530013C23Rik	ENSMUSG00000006462	0.306966	0	51.5149	0.375574	0.0889501	0.435698	0.686057	0.0619369	0.993979	0	0.654522	0.948998	0.381758	0	0	0	0	0	0.858516	1.1452	0	0	2.58863	1.50292	1.78074	9.92577	1.58293	1.42791	4.59367
Zdhhc24	ENSMUSG00000006463	0.582994	12.7529	0.169375	2.79022	0.387449	0.0531489	0.0698338	0.0481154	0.476876	0	0.24774	0	3.42636	1.90669	0	3.52115	0	0	0.845351	0	0	1.79167	1.28199	1.98889	0.504081	2.60967	1.0687	0	18.6366
Slc34a3	ENSMUSG00000006469	0	0	0.0574968	0	0	0	0	0	0	0	0.595315	0	0	0	3.82548	0	0	0	0	0	0	0	0.798558	0	0	0.553665	0.786713	32.4878	0
Ndor1	ENSMUSG00000006471	5.02245	1.33969	0.442617	3.14635	5.55266	8.36174	0.647973	15.7838	0.872659	15.8331	3.72357	3.60191	7.1143	7.17799	8.88615	1.81389	1.32119	2.16438	1.54928	0.751663	4.87869	6.08528	1.53002	4.0295	2.38926	10.4564	3.80249	3.22341	7.23166
Nsmf	ENSMUSG00000006476	24.9795	93.6585	0.737146	40.0903	0.123029	0.747925	3.56299	2.87445	0.94515	0	8.30949	53.0406	1.11255	0	149.768	0	15.1167	19.931	124.359	10.8536	101.297	44.3425	14.3982	27.1507	0	15.7149	5.5881	0	3.52593
Prl7a1	ENSMUSG00000006488	0.224278	0.24732	11.437	0	0	0	12.1722	0	1.04145	0	0	0	0	0	6.6956	12.3162	0	0	4.52598	0	8.8405	0	0.814006	1.56067	0	4.39526	2.77739	0.879922	0
Prl8a9	ENSMUSG00000006490	0	0.345846	0	0	0	0	0	0	0	0	0	0	0.403536	0	0	0	0	0	0	0	0	0	0	0	0	1.40612	0.977845	0	0
Pdk1	ENSMUSG00000006494	3.60334	4.09645	0.638859	5.59293	5.03164	2.71405	1.66867	1.36642	6.71467	8.71638	4.79895	1.26965	4.17714	7.24282	4.73181	0	4.68273	6.64058	16.313	16.6633	20.1408	25.9284	15.8682	9.61074	7.9642	17.5504	6.4196	3.27754	20.4369
Ptbp1	ENSMUSG00000006498	12.2938	11.0539	0.775366	17.5991	0.911167	12.2567	8.55517	64.738	18.1405	2.42954	14.7999	3.18147	7.69909	22.2002	35.7047	3.66322	8.81383	37.2312	21.4749	5.58944	3.42777	24.7128	21.7967	20.6818	6.38909	2.03469	7.89695	1.39135	10.3938
Mvd	ENSMUSG00000006517	2.07148	2.57041	0	5.18433	12.635	6.12339	0.993507	0	0	0	4.29995	0	0	0	0	0	0	0	2.16554	0	0	9.20021	1.03738	1.55496	0	3.49799	1.48561	0	5.26084
Cyba	ENSMUSG00000006519	47.2909	85.2801	515.133	112.809	185.885	116.604	204.285	124.704	41.4525	258.547	211.162	123.907	192.457	25.2848	140.217	325.23	104.914	285.623	196.915	223.045	110.901	140.461	138.644	187.166	342.205	218.417	432.308	125.373	316.204
Ihh	ENSMUSG00000006538	3.93546	6.27623	0.303473	6.04046	0	1.47362	27.4145	0.305465	0.719984	0	6.98664	0	0.266154	0	10.1048	0	19.755	0	5.31909	15.4296	11.0941	0	0.272762	1.08622	0	16.4441	0.691755	0	0
Prkag3	ENSMUSG00000006542	0.603529	0.278275	2.38861	0.966996	0.209674	0.147631	2.5436	0.427275	4.70214	0	3.58374	0	4.12382	0	4.18419	0	5.56816	6.59625	0	0	0.188139	0	4.04789	3.32017	3.68851	58.6632	3.13321	5.79561	8.31161
Cryba2	ENSMUSG00000006546	0.160695	1.16738	0	0	0	0	0	0	0	0	0	0	0	0	0	0	0	0	0	0	0	6.0188	3.46566	0	0	5.76028	0	0	2.85986
Atp7b	ENSMUSG00000006567	0.166655	2.44431	0.0187032	3.88156	0.0565569	0.466069	0.232286	0	0	3.0771	0.685584	0	33.2508	0.637059	12.5076	0	2.32638	0.657276	0.564777	0	1.33474	0	0.766118	0.801887	0.33248	0.870029	0.127643	4.48797	1.88973
Defb2	ENSMUSG00000006570	0	0	0	0	0	0	0	0	0	0	0	0	0	0	0	0	0	0	0	0	0	0	0	0	0	6.46888	0	0	0
Slc4a1	ENSMUSG00000006574	0	0	0.0808466	0	0	0	0.0334983	0	0	0	0	0	0	0	0	0	0	0	0	0	0	0	0	0.288989	0.239739	21.9749	0.368025	0.234246	7.12722
Rundc3a	ENSMUSG00000006575	0	0	0.471491	1.3224	0	0	0	14.0274	9.57819	0	25.4869	0	0	0	0	0	0	0	0	0	0	0	0.124744	4.34369	0	0.650603	2.2988	0.604565	0
Slc4a3	ENSMUSG00000006576	0.880109	0.0834379	0	1.01843	5.38122	0.0585511	0	0	0.902709	0	0.19849	0	1.86039	0.665869	0	0	0	0	0	0	0	0	1.44293	0.735572	0.69519	6.69857	0.230858	0	3.13999
Cdt1	ENSMUSG00000006585	4.90485	3.51925	0	15.3668	2.53847	14.2881	0.35746	1.59159	1.07704	2.33664	70.9734	0	1.72353	0	0	0	8.47697	30.8649	1.72083	1.08353	0	7.36917	1.85364	4.80904	1.95314	1.32815	23.5334	0	0.668673
Runx1t1	ENSMUSG00000006586	2.58228	1.89968	4.72356	2.77442	4.16636	2.81097	1.96704	0.375602	9.74347	14.7604	5.21534	9.69776	4.25703	11.5013	8.47034	22.2263	2.62192	13.8756	5.69125	3.48134	4.64788	2.03336	3.29808	8.64442	5.50542	9.46618	6.29021	6.29062	7.02427
Snai3	ENSMUSG00000006587	0	13.9189	1.09719	0	0	0	0	0	0	0	1.2487	0	0	0	0	0	0	0	2.34465	1.83006	0	0	2.03627	0	0	0.759617	3.7581	0	0
Aprt	ENSMUSG00000006589	774.107	483.374	1682.09	717.218	402.01	570.816	629.002	24.2486	0	151.733	300.785	13.1464	17.4534	0	303.36	0	207.638	210.569	351.845	488.39	190.404	152.415	41.9976	161.07	40.3161	2.4688	200.032	15.8316	58.3853
Gtf2h1	ENSMUSG00000006599	7.0227	3.85409	4.77099	17.9719	9.11233	10.985	0.792265	7.62958	2.71096	35.2871	8.41489	0	11.4257	0	0	0	8.98384	3.92244	13.6636	5.3801	3.98841	13.0647	15.4874	2.02667	24.3004	3.75896	2.79559	3.6034	2.7725
Hfe	ENSMUSG00000006611	3.1093	2.0184	2.5471	10.841	65.7663	2.21085	8.54739	5.19722	5.19568	25.1421	11.9385	16.8287	1.82674	11.3509	34.1096	0	15.5765	14.4313	18.7537	1.65425	21.423	14.2739	10.8262	12.0825	8.06471	40.8183	22.2738	12.3318	29.5834
Abhd1	ENSMUSG00000006638	35.5571	35.4621	11.3893	14.6232	0.305655	5.43313	3.47312	3.08999	3.95016	27.98	11.5711	5.22614	4.52261	3.33014	6.55355	0	4.83211	14.8156	12.8411	13.8256	0	28.2247	15.3383	41.5887	0.887775	3.86477	27.8526	19.9547	15.3599
Slc5a6	ENSMUSG00000006641	4.74215	0.544189	0	2.2915	0.0305717	0	0.350458	3.29346	1.60677	0	4.10999	1.07848	7.69172	0	8.04642	0	0	0.868855	6.65759	0	8.83028	0	9.1281	0	26.0233	2.69663	3.40862	0.66785	0
Tcf23	ENSMUSG00000006642	0.464777	0	0.447407	0.16174	0.0678359	0	0	0	0.077555	0	0	0	0	0	0	0	0.739984	0	0	0	0	0	0.0806178	0	0	1.99334	0.203703	0	0.86247
Nphs1	ENSMUSG00000006649	6.01342	3.69316	0.0701804	12.0657	16.0434	33.3204	13.3297	56.3574	0.679535	5.0018	5.11995	0	0.0867119	0	4.21936	0	4.68504	9.55619	1.41777	1.48593	0	6.96593	6.92763	4.29178	0.309105	12.7477	12.4013	0.827385	0.904815
Aplp1	ENSMUSG00000006651	59.995	32.7037	53.2899	25.7381	0	15.7364	15.641	1.29027	2.28273	11.6376	17.2666	2.85315	30.9655	1.80864	24.8822	0	15.8054	0	4.00925	1.25239	0	5.11093	0.0959551	2.8673	0	1.67901	5.2412	0.464166	5.42297
Qrich1	ENSMUSG00000006673	14.3987	14.7418	1.24738	10.0004	21.5854	12.3608	37.7635	11.0392	0.762724	4.55454	12.0383	4.97459	5.84282	0	26.7964	0	9.181	7.21169	9.41172	25.3237	13.7044	6.51158	5.1518	24.453	19.8187	8.08157	14.3399	46.9582	10.9497
P4htm	ENSMUSG00000006675	0.0731462	0.568354	0.248302	0.251372	20.6557	0.267153	0.155041	0.647215	1.2132	5.59193	1.60141	0	0	6.34936	8.23117	0	0	0	0.954675	0	2.71244	0	4.80032	10.5829	0.562415	15.1623	0.425204	1.68372	7.82
Usp19	ENSMUSG00000006676	52.779	76.17	16.9751	55.1348	10.6123	39.5576	23.6257	17.9981	61.8069	78.668	71.7839	33.9033	38.3709	105.534	29.6187	74.419	27.9495	61.1337	69.2942	63.4432	63.5423	115.726	112.579	66.7871	172.735	186.854	101.719	67.1226	146.862
Pola1	ENSMUSG00000006678	249.294	225	96.507	252.338	25.409	254.012	81.5399	76.5393	529.82	172.87	371.826	435.767	224.277	499.814	453.93	396.926	386.732	344.939	321.772	473.57	269.172	310.396	165.597	410.539	149.602	572.082	209.398	106.053	614.41
Cdc42	ENSMUSG00000006699	203.942	251.192	535.897	265.759	284.967	231.651	136.585	79.7866	27.5582	119.047	117.619	96.2035	212.238	2.0182	71.4094	47.6218	179.09	53.2553	158.376	142.48	71.7819	126.382	42.1455	65.3592	67.6179	93.105	161.199	85.2839	37.2373
Pknox1	ENSMUSG00000006705	14.5196	3.91439	4.97644	5.29628	0	0.713879	2.18964	0.0759905	7.73121	0	3.94803	4.74689	7.75654	6.47073	5.73949	0	1.45976	0.627536	2.21703	0	1.2929	1.88462	3.41855	0.3155	8.47932	6.9637	9.83485	4.63341	12.4835
D130043K22Rik	ENSMUSG00000006711	0.0564744	0	0	1.76738	0.0959483	0.253522	1.08504	0.060619	0	0	3.45937	0	1.39383	0	25.0864	0	0	0	8.21777	0	0	0	0.251398	29.4128	0	5.48628	0.352309	1.31862	0.366138
Gmnn	ENSMUSG00000006715	174.017	8.94545	1.24427	76.1001	16.435	71.0146	23.3773	6.51588	4.08587	0	52.9962	0	144.941	0	105.819	0	26.815	38.2606	18.5012	32.0504	36.2278	112.716	24.7655	0	1.66806	512.08	5.81621	0	2.8457
Acot13	ENSMUSG00000006717	39.9064	54.314	922.47	87.0343	128.579	113.372	16.5753	7.91882	0	76.1122	14.7308	4.95804	463.595	0	25.1951	11.4879	59.7654	20.2461	90.635	101.455	16.6973	6.00942	0.511277	6.25798	0	0	5.31879	46.9196	11.4205
Zfp184	ENSMUSG00000006720	0.747209	0.0475641	0.270644	0.314339	0.0293762	0.397987	0.240594	0.0999619	1.45576	0	0.508125	0	2.54544	1.3127	2.5788	4.77207	0	4.73277	2.32776	0	0	13.9999	0.800361	2.74166	2.06626	0.370136	0.792591	1.00824	1.67917
Cyp27b1	ENSMUSG00000006724	0	0	0.157591	0	0	0	0	0	0.476422	0	0.229471	0	0	0	0	0	0	0	0	0	0	0	0	0	0.468575	1.01012	0	0	3.04818
Cdk4	ENSMUSG00000006728	79.0146	27.3935	11.3088	49.665	194.616	53.0313	42.0771	324.761	28.4327	261.612	38.7487	37.9771	4.99359	27.7693	67.0284	47.3703	42.9072	78.2715	47.5093	53.9205	32.7736	42.0965	11.7095	46.0673	59.6831	1.91256	40.221	45.3567	18.283
B4galnt1	ENSMUSG00000006731	33.5835	28.93	8.39272	48.1248	23.6819	50.4693	29.0614	6.31498	0.58741	36.9847	55.7717	15.1365	13.0184	13.4383	60.3737	0	32.1462	17.0981	19.576	39.8779	24.8633	62.5499	13.701	15.8374	219.629	0.832563	7.37082	22.6757	21.1959
Mettl1	ENSMUSG00000006732	4.91365	3.75592	3.28615	10.2994	9.60292	69.1063	11.0798	51.3679	10.7341	10.8909	14.0686	14.9667	52.0208	40.6685	19.4503	0	21.5556	25.7841	21.1301	5.01584	0	7.88869	6.06565	16.105	33.6768	128.521	13.3294	5.015	18.8899
Tspan31	ENSMUSG00000006736	74.6924	9.80499	18.7383	30.6274	213.853	11.7226	44.6744	15.907	11.4915	20.3773	19.892	0	2.6371	19.604	100.207	20.853	32.4007	64.3968	35.0496	50.029	12.2664	69.7945	6.27468	1.19302	4.86165	3.01524	11.1294	65.9703	5.53144
Kif5b	ENSMUSG00000006740	32.0386	31.0995	17.2187	55.8501	34.2005	51.3298	12.0265	39.9993	12.0995	71.3715	21.4268	10.7582	70.9384	8.48343	30.0335	2.81808	24.2139	28.3488	47.0547	62.2693	29.5435	23.9266	22.5053	86.1508	51.937	10.4823	31.6663	27.9462	58.1259
Saal1	ENSMUSG00000006763	5.18238	4.56558	0.941897	5.24744	0.0434034	1.53492	28.4214	0.275486	9.63269	9.83133	11.0928	0.696799	2.60397	3.89938	7.55333	17.2968	0	4.41448	0	1.33403	8.62479	19.2465	1.36626	6.78066	3.00684	13.3672	25.8128	10.5935	5.83511
Tph2	ENSMUSG00000006764	0	0	0.189664	0	0	0	0.0590659	0	0	0	0.207347	0	0	0	0	0	3.51391	0	0	0	0	0	0.127899	0	0	19.691	0	0.412172	1.37466
Krt23	ENSMUSG00000006777	18.8607	6.70546	0	5.19397	0.376732	0.48899	35.7663	0	0	0	20.5871	0	0	0	0	39.9617	2.00242	0	0	0	0	2.59573	0	0	1.46275	0.793106	2.80033	0	2.38191
Cnp	ENSMUSG00000006782	29.0749	0.420214	6.73933	3.91477	5.7462	16.0484	0	0.412145	1.42791	4.32989	1.46796	12.7607	0.609401	3.59503	0	26.1127	11.7815	6.86173	24.2289	11.2022	23.0395	0	4.7205	0.569894	0	1.52949	7.98467	18.676	2.29781
Ttc25	ENSMUSG00000006784	5.85731	4.97319	0.548976	5.06803	2.215	5.06585	0.571219	13.1901	18.8802	0	5.46789	7.92761	2.42051	0	13.3769	0	7.44758	5.62323	6.75849	7.20089	13.4066	0	8.20872	19.9641	10.1351	21.8551	8.0016	4.74837	15.8711
Sulf2	ENSMUSG00000006800	17.4543	30.7632	21.8987	30.9303	14.6567	12.9035	78.237	1.03581	19.7125	7.68371	14.7531	16.5518	11.2458	10.0053	8.35875	13.2369	17.9241	22.0034	14.5152	32.7653	17.6318	22.5542	42.2765	0.573456	1.66503	19.6498	15.5187	35.7604	21.9224
Stambp	ENSMUSG00000006906	2.37191	3.5736	0.151283	6.92679	21.1832	23.4041	0.66371	14.1694	7.8301	0	10.357	8.05345	8.00429	8.2159	3.89788	840.95	7.21739	3.07213	10.7265	16.7366	18.3146	43.3221	1.66085	0.860579	0.804273	5.79175	10.5919	7.48394	3.10361
Ezh1	ENSMUSG00000006920	5.98613	3.11839	0.150565	6.68237	11.7263	7.61573	16.7906	5.85303	24.8857	23.7335	12.3108	9.44384	5.93968	0	21.77	0	8.71262	12.1331	18.5961	2.75708	0	31.14	9.74628	42.8824	4.20463	12.8107	12.9874	1.30914	42.0177
Hap1	ENSMUSG00000006930	0.689377	0.274959	2.12297	0.252359	0	1.24616	0.0463467	0.128376	0	0	0.671427	2.99853	1.2322	5.05935	2.48467	0	0	10.4651	2.24286	0.876064	0	0	1.60931	0	0	0.571246	2.74389	17.8063	0
P3h4	ENSMUSG00000006931	0	2.61794	0	1.09227	52.0091	0	0	0	0.298467	0	1.67672	0	0	0	0	0	0	1.24106	0.864927	0	2.52679	0	0	8.6678	0	0	0	0	0
Ctnnb1	ENSMUSG00000006932	335.776	840.424	326.621	452.55	309.298	474.457	356.681	136.781	28.3782	71.607	224.648	172.94	280.029	8.54962	202.902	24.4507	173.926	189.554	539.083	507.178	359.75	359.548	135.782	197.07	181.945	42.9215	219.158	248.012	232.73
Eif1b	ENSMUSG00000006941	21.2427	5.77113	1.53645	22.9673	134.863	7.8471	5.62984	30.265	1.24503	76.9932	14.505	6.70357	0.910209	4.28546	0	0	12.4075	76.2135	91.2301	0	171.482	28.246	34.3344	15.19	303.937	0	30.7954	0	1.87854
Klk4	ENSMUSG00000006948	0.115433	0	0	0	0	0	0	0	0.535884	0	0	0	0	0	0	0	0	0	0	0	0	0	0	1.12235	0	2.03656	0	0	3.04682
Chrd	ENSMUSG00000006958	0.251812	0	0.413535	0.0377163	0	0	0.352775	0	32.9691	0	0.15743	4.04912	0	0	0	0	2.80242	0.602312	0	0	0	0	0.232274	1.1102	0	1.98747	0	0	2.99914
Psmd2	ENSMUSG00000006998	36.9697	39.5405	24.9099	40.6676	1.30523	22.2235	14.8546	47.6761	1.57556	11.9877	16.923	1.12207	30.3328	7.10343	13.956	0	24.8542	51.5339	18.0552	28.5341	36.7599	29.4425	23.3155	28.5142	2.61116	5.25971	36.6252	4.15346	24.1795
Syngr3	ENSMUSG00000007021	0	0	0	0	0	0	0	0	0	0	0.746257	0	0	0	0	0	1.57981	1.38108	0	3.0065	0	0	0	0	0	156.634	0	0	0.933174
Vars	ENSMUSG00000007029	0.844336	1.94922	0	6.90763	65.7273	8.29542	0.205162	17.2517	1.92306	17.9108	4.71786	12.4088	0.902085	0	10.8162	0	0	24.3706	4.96972	6.98887	0	1.05611	23.3228	0	0	23.6682	6.76026	1.44744	6.95042
Vwa7	ENSMUSG00000007030	4.80871	6.25199	0.360067	3.41334	0.102039	1.3975	0.83642	0.174354	1.37071	1.40306	1.53176	2.5965	0.0522115	1.26098	2.26297	0	0	1.42864	0	0	3.1001	2.2063	1.93123	0.358013	2.89128	3.14134	2.18363	2.7578	11.7086
Hspa1l	ENSMUSG00000007033	0	7.97207	0	0.0683776	0	0	0	0	0	0	0	0	0.145014	0	0	0	0	0	0	0	0	0	0	1.08439	1.35093	0.485169	0	0	0
Slc44a4	ENSMUSG00000007034	41.6734	37.0049	1.50685	43.5954	2.72564	45.3167	13.3598	24.087	0.143551	0	16.4045	1.49002	12.2531	0	7.42792	0	57.7837	0	9.2153	5.23362	4.89416	39.1575	0.65171	2.39779	0.497995	0	0.381768	31.5342	15.3899
Msh5	ENSMUSG00000007035	0	6.8893	0.261391	0.71436	0.279005	0	4.26194	0.240502	2.51001	0	0.457289	1.39713	0.939275	0	3.48066	0	0	0	0.785193	0	2.29303	0	0.741512	1.12974	1.43013	6.84442	0.778525	7.56576	10.9902
Abhd16a	ENSMUSG00000007036	28.762	6.36988	3.24554	41.1686	2.82995	15.7774	48.6044	4.65445	2.14366	7.92247	7.8252	72.6058	5.39616	28.5295	12.9437	23.8917	7.98328	8.37519	26.2713	12.1548	5.68788	2.06706	4.31023	2.79029	10.4358	144.419	13.3286	23.1351	11.7733
Neu1	ENSMUSG00000007038	0.897267	3.90504	6.02487	13.0492	0.387485	12.2781	1.5088	1.99393	2.60927	1.39496	2.03985	6.74487	4.92636	0	16.799	8.41144	3.73606	0.736144	4.10162	5.91958	0	3.26857	5.91589	0.73033	7.2729	9.11111	12.5877	3.94702	6.89409
Ddah2	ENSMUSG00000007039	4.82734	2.02769	5.914	3.64293	0	0.531011	0.390038	0	0	0	0.149515	2.73402	0.295948	0	0	0	0	11.0771	27.8269	12.0601	0	6.56581	0.278069	0	1.86408	0	8.5428	0	6.4759
Clic1	ENSMUSG00000007041	40.0715	135.857	438.65	69.8185	412.784	40.8716	129.109	1.87301	26.66	50.163	39.8455	24.303	57.3809	125.904	57.1137	0	27.1525	17.6651	40.6921	49.1315	36.523	158.762	55.7183	71.8415	61.453	101.553	11.9034	21.2145	54.5565
Lsm2	ENSMUSG00000007050	53.9799	45.8855	9.64823	82.7294	4.1076	65.7946	11.5262	221.995	42.5433	51.9644	63.0117	18.5803	5.71414	34.1308	35.1155	12.392	30.2204	63.4772	43.4681	27.5743	28.0102	29.1243	73.1728	35.9095	40.982	99.195	36.7449	16.2768	132.958
Pole	ENSMUSG00000007080	13.6042	2.41712	1.02247	6.73549	0.767816	1.0345	2.40781	1.88786	3.69725	8.65697	6.88194	1.57074	1.87938	10.6102	12.3034	7.23407	4.12057	17.6932	1.13961	1.53662	0.74627	8.77724	6.59047	7.57644	4.63732	18.7633	3.00623	8.8583	6.83701
Atp1a2	ENSMUSG00000007097	14.0781	3.1898	4.48699	2.65145	29.9538	2.39672	1.11535	0.517683	24.6923	14.3025	5.48067	1.38559	2.00734	14.1592	3.35295	0	4.83875	4.45743	3.43352	0.528224	9.96401	5.61519	4.18199	2.98426	25.496	7.20689	3.05248	8.97008	8.41637
Atp1a4	ENSMUSG00000007107	0	0.262446	0	0	0	0	0.132664	0	5.16842	0	0.259678	0	0	0	0	0	0	0	0	0	0	0	5.48252	0	0	0	4.00022	0	1.02864
Casq1	ENSMUSG00000007122	0	0	0	0	0	0.255158	0	0	0	0	0	0	0	0	0	0	0	0	0	0	0	0	0	0	2.78842	5.82686	0.9247	0	0
Stx1a	ENSMUSG00000007207	5.03342	0	1.21957	1.44882	0	0.509182	0	0	0.426569	0	2.68048	0	0.371412	0	0	0	2.92932	6.40026	0	0	0	0	0	0	0	1.14596	1.58914	1.03386	0
Ceacam9	ENSMUSG00000007209	0	0	0	0	0	0	0	0	0	0	1.35845	0	0	0	0	0	0	0	0	0	0	0	0	0	0	1.79896	0	0	0
Zfp775	ENSMUSG00000007216	0	4.16577	0	0.89249	0.524416	0.877774	0.756084	0	0	7.85272	0.844507	0	1.05814	1.0225	0	0	0	4.17902	0	0	0	0	15.9597	6.46834	0	14.6155	2.74891	0	5.90579
Scube2	ENSMUSG00000007279	0.192409	0.085137	0	0	5.2239	0	0.0534532	0	0	0	0	0	0.348358	0	0	0	2.49174	0	0	0	0	3.32024	0.453652	2.25069	3.38694	3.42123	1.43483	0.438742	3.08496
Dennd2c	ENSMUSG00000007379	13.3885	19.3551	1.85528	11.1027	4.37718	6.64572	5.94533	0.959314	12.1047	20.1967	29.8039	12.0875	27.5759	15.61	20.494	0	13.5917	7.92078	20.9236	29.1698	39.4837	66.437	14.9952	42.488	69.2588	79.7903	45.7876	33.718	61.0193
Mark3	ENSMUSG00000007411	126.93	169.342	107.547	88.0042	133.586	69.2631	69.4156	19.5043	300.093	488.783	220.743	113.773	338.038	242.445	191.561	219.639	19.635	136.392	175.52	141.042	411.006	577.115	290.714	726.256	2305.33	2211.56	384.953	266.011	760.893
Gatad1	ENSMUSG00000007415	11.2061	30.9403	42.3733	35.03	14.1058	15.0114	2.62438	30.0875	78.8737	2.00045	13.7246	0	25.258	3.32086	0	0	16.9349	10.565	9.56967	67.9631	0	35.2109	17.3568	1.05193	0.873599	3.99058	22.107	3.29837	1.42052
Pcdha11	ENSMUSG00000007440	0.0253642	0	0	0	0	0	0	0	0.0644974	0	0.0438343	0	0.0656516	0	0	0	0	0	0	0	0	0	0	0.488414	0	1.02865	0	0	0.359225
2310003L06Rik	ENSMUSG00000007457	0.0883967	0	0	0	0	0	0	0	0	0	0	0	0	0	0	0	0	0	0	0	0	0	0	0	0	0.772562	0.545842	0	3.4815
M6pr	ENSMUSG00000007458	29.4397	24.1926	118.78	29.7767	10.3156	16.6609	37.3854	54.4308	0	4.04998	16.9901	35.8125	6.12533	0	46.2441	0	22.0405	30.7735	14.1588	57.0359	6.5275	11.0834	8.4258	23.8603	0	1.70363	16.5627	2.01738	6.87669
Lrrc8a	ENSMUSG00000007476	57.4486	64.2498	72.7117	36.9101	31.0858	46.2104	78.4806	10.8479	211.261	112.417	110.83	146.153	78.1255	212.428	69.9834	256.695	81.9211	56.8154	80.4787	52.0939	85.9341	75.2957	58.385	43.2402	61.1921	23.482	114.414	109.685	101.582
Ppp2r1a	ENSMUSG00000007564	51.6917	37.2597	9.8512	23.379	21.4625	45.891	33.7302	3.17643	1.94832	6.34768	19.4337	8.31482	8.19888	26.3495	27.6178	12.7604	12.7941	15.647	32.7091	29.1938	47.7595	34.7481	20.688	13.9196	0	1.84581	8.25151	4.50706	21.8102
Fance	ENSMUSG00000007570	102.029	93.4147	99.3839	117.864	6.23043	66.2296	53.8587	60.8753	237.704	332.067	185.057	161.455	190.503	254.642	513.744	124.797	181.776	142.421	147.389	74.2729	450.271	420.974	391.272	569.867	855.988	1235.6	333.601	267.077	459.697
Hapln4	ENSMUSG00000007594	0.037567	0.0831102	0	0.0915164	0	0	0	0	0	0	0.148046	0	0	0	0	0	0	0	0	0	0	0	0	0	2.10387	0	0	0	1.95356
Gtpbp3	ENSMUSG00000007610	2.28593	2.89065	2.69647	3.36705	0.179323	1.0083	3.40849	0.289487	4.51865	2.77177	3.7402	0	3.35997	0	13.7295	0	4.17776	2.94637	16.8097	2.78537	2.26343	11.8407	5.5893	7.90815	1.24972	25.7893	19.0654	13.0347	8.2884
Tgfbr1	ENSMUSG00000007613	4.6113	4.74401	6.17258	3.70748	7.86882	2.31005	2.03281	0.403397	46.3543	14.1653	6.97122	19.8259	11.7886	0	21.1849	0	0	28.3873	26.6763	10.4643	32.5013	9.11989	3.09141	18.1231	32.426	33.5116	42.505	6.56736	25.1598
Homer1	ENSMUSG00000007617	5.70332	5.13665	1.72213	11.5542	0.307774	9.73309	76.6243	0.546113	8.08855	19.3739	6.49489	5.38717	4.70344	2.91875	2.85541	8.84811	2.83578	0.462885	7.92267	5.37604	3.45364	7.34445	2.6719	2.97014	2.60678	8.49808	11.3977	78.7274	7.76663
Rad51c	ENSMUSG00000007646	2.71358	2.02356	4.21401	4.13289	0.746669	7.9426	1.84341	0.974475	5.76891	20.0788	9.89441	8.61602	5.18381	22.7269	8.12295	14.9991	0	5.45274	5.92317	4.29144	5.35336	7.78427	4.05216	5.13749	12.1982	13.0297	8.01256	6.29252	12.9405
Gabrb2	ENSMUSG00000007653	0.204177	0	0.184806	0.166119	0	0.142216	0	0.0395908	1.37979	0	1.11733	0	0	0	0	0	0	0	0.6902	0	0	0	3.41069	1.31602	0.452801	1.32569	2.72112	1.12249	3.91499
Cav1	ENSMUSG00000007655	36.886	2.42862	0	3.54942	171.349	4.36514	2.58781	0	1.04504	0	1.65721	29.0975	0	0	0	0	10.9888	8.53153	39.3823	17.41	49.9004	3.15761	25.1159	0.530973	8.81936	0	9.68084	30.5206	0
Arpp19	ENSMUSG00000007656	231.33	359.031	15.9622	228.331	698.683	286.6	47.5398	313.365	83.5532	10.2222	296.994	0	623.286	982.922	60.0833	20.8751	91.6707	32.0002	15.6123	88.286	62.0298	328.973	8.19646	35.4369	18.8261	1.48537	116.785	6.75242	33.119
Bcl2l1	ENSMUSG00000007659	14.7656	54.4203	0.649105	32.2832	1.94198	46.7801	27.389	0.947892	1.36795	0	6.26894	38.687	2.04055	59.4051	0	25.4447	11.4804	15.6001	13.2002	9.70213	9.35458	18.1469	56.2871	3.33059	0	10.1104	1.92144	3.09043	10.4257
Dio2	ENSMUSG00000007682	0	0.465062	0.230571	0	0	0	0.0520778	0.631217	0	0.861679	0.276477	0	0.120856	0	0	0	0	1.36323	0	0	0	0.672387	0	0.898805	0	0.798281	0.286144	0	1.21061
Ccdc124	ENSMUSG00000007721	71.7464	56.4111	249.392	24.3426	269.4	42.8047	24.9451	10.1591	0	0	19.266	0	1.90554	0	6.31151	0	16.2944	6.11618	21.3348	44.3906	24.9939	21.1445	3.83618	4.10511	6.8339	28.7981	60.147	11.6032	2.7837
Cct4	ENSMUSG00000007739	84.6853	58.1067	7.45137	29.9352	115.693	38.7902	22.4114	51.2322	2.32249	108.831	32.4024	26.8679	31.6756	3.40512	10.0374	0	28.5245	50.0823	27.1732	18.8639	4.408	6.41501	10.7474	1.57404	2.1952	8.57011	36.0727	19.5082	18.073
0610009B22Rik	ENSMUSG00000007777	18.8902	36.0385	4.19658	36.8269	105.345	47.2769	216.853	1.75709	8.33743	20.0038	15.0448	8.69519	28.7328	5.58313	55.0449	50.3112	72.5095	10.629	27.2429	46.3085	14.5766	26.2798	11.0167	0	0	1.49912	5.78234	0	118.931
Cpt1c	ENSMUSG00000007783	13.3114	17.6196	23.0417	6.81648	8.36679	6.61925	7.98184	1.96178	23.9621	89.2586	14.4445	17.4619	16.7135	0.83246	51.6185	21.2604	3.86196	25.5018	20.3826	18.883	22.4098	39.4464	23.8565	87.0468	264.435	271.195	40.2505	28.2464	83.9315
Twist2	ENSMUSG00000007805	0	0.119084	0	0	0	0	0	0	0	0	0.421728	0	0	0	0	0	0	0	0	0	0	0	0.696795	0	0	3.32321	1.01317	0	2.84571
Zfp655	ENSMUSG00000007812	39.5255	2.88945	9.18436	21.8829	0.453605	17.7747	17.726	0.824367	3.19187	1.22722	8.21393	0.804471	0.473804	0	19.5167	0	14.4495	13.1994	6.65617	14.4518	5.25919	2.87469	5.66209	0.320866	0.909115	1.1425	3.3441	3.17599	18.5989
Rhoa	ENSMUSG00000007815	69.7192	160.719	26.8234	115.305	62.4503	81.3583	67.5698	18.6662	80.965	27.9342	63.2617	38.1076	72.8212	14.8166	79.7147	5.24843	69.9448	75.5911	73.1979	50.342	57.7801	62.0252	11.9461	79.6653	14.5013	43.8358	72.1674	50.5902	34.2003
Zmiz1	ENSMUSG00000007817	36.3729	16.411	0.210965	25.9889	9.14333	31.0191	41.3107	1.19136	0.803362	6.01078	12.2473	8.95129	13.0731	8.29461	2.17119	3.51672	11.3106	11.3512	16.9757	14.9423	24.7681	13.5453	10.3561	17.7396	3.60508	30.1685	19.3383	47.2181	14.8753
Ankrd26	ENSMUSG00000007827	2.3054	0.0865101	1.31546	0.0951705	0.623014	2.7282	0.716782	3.07757	0.159915	0	0.180063	0	0.15176	0	0	0	0.436452	0.760949	4.7497	0	8.53767	0.562952	10.6973	0.375973	0	1.00091	3.94984	0.304907	4.94783
Aldh16a1	ENSMUSG00000007833	205.3	104.342	59.2177	172.002	45.1976	250.175	134.029	185.93	159.24	90.3044	229.652	60.31	150.618	81.8603	203.984	223.714	153.342	127.508	141.881	282.33	149.364	148.209	71.8975	189.572	34.7349	136.931	52.6105	43.2163	67.7759
Hnrnpa0	ENSMUSG00000007836	24.8466	33.5214	130.878	40.0226	11.1061	41.6585	15.2196	23.6406	9.57978	34.1713	32.9193	62.1814	15.0854	7.87717	30.9564	5.72416	32.1426	79.1957	41.9062	22.9116	4.07775	11.8723	16.1263	70.3262	0.414161	0.891703	5.08205	6.05789	3.36686
Prrg2	ENSMUSG00000007837	13.5445	5.58568	1.41531	24.2357	9.97574	8.72033	5.0203	0	0	6.37723	28.4877	5.28566	82.2049	0	19.8878	0	24.4366	6.42251	18.818	2.33077	13.1288	0	0.986225	1.07893	0	0	1.07728	3.95722	8.78354
Hnrnph1	ENSMUSG00000007850	25.6514	19.3334	267.085	56.0307	167.349	60.456	33.6615	142.886	68.1295	55.3901	71.0039	118.263	10.7685	176.039	43.2545	123.458	49.5079	136.983	82.6992	169.108	85.5123	24.4955	40.5607	139.129	238.835	9.72832	57.2178	124.084	40.8944
Ift43	ENSMUSG00000007867	43.0908	4.09379	484.332	24.7544	402.345	5.05084	204.205	20.6489	0	0	13.9393	4.59349	37.7132	0	0	0	21.2871	3.74666	18.3377	24.4867	61.7144	5.559	51.6995	0	0	1.77917	0	0	0
Id3	ENSMUSG00000007872	52.8149	112.258	4.47224	133.568	118.185	71.1296	47.2421	102.122	0	0	87.8855	45.5582	21.17	13.6652	121.025	0	79.2974	26.0537	31.8141	101.643	17.7553	128.687	30.0628	29.5537	0	15.8787	46.0226	135.947	74.2679
Tcap	ENSMUSG00000007877	0	0	0	0	0	0	0	0	0.360977	0	6.46068	0	0	0	0	0	0	0	0	0	0	0	0	0	1.27107	0	0	0	0
Arid1a	ENSMUSG00000007880	12.6251	15.2867	8.98315	16.9323	7.82281	9.52321	3.99057	9.77203	19.5367	26.1544	17.3513	20.8951	5.55807	12.6485	23.7047	14.9155	8.22645	37.6258	9.24496	13.7055	1.95794	22.8591	19.9032	28.2792	7.95192	39.0351	26.4352	20.4152	11.4449
Crlf1	ENSMUSG00000007888	0	0	1.24427	0.314643	0	1.12722	0	0	0	0	0.112361	0	0	0	0	0	0	1.66401	0	0	0	0	1.5289	0	0	4.50935	0.531284	0	0
Ctsd	ENSMUSG00000007891	55.0353	16.1242	14.855	17.61	94.536	5.79389	85.0719	0.738266	4.12975	0	16.8952	12.2509	70.18	2.22198	17.4741	0	30.7131	29.6786	26.5944	6.92202	27.7868	13.1834	1.85688	50.2581	0.587133	5.90593	10.5108	2.56809	6.00574
Rplp1	ENSMUSG00000007892	4332.12	3131.37	2077.13	3043.46	1627.18	4331.63	1938.41	3279.31	4066.66	4772.67	4115.27	3831.63	1451.47	3152.96	4039.22	1811.38	3020.09	6525.88	3314.43	3455.5	3692.29	2443.56	1750.85	900.703	2679.09	37.4469	3588.76	1673.4	1140.28
Cabs1	ENSMUSG00000007907	0	0	0	0	0	0	0	0	0	0	0	0	0	0	0	0	0	0	0	0	0	0	0	0	0	0.827865	0	0	0
Hmgcll1	ENSMUSG00000007908	0.786639	0	0.114476	0	0.0506524	0.283266	0	0.1716	0.0855977	0	0.288389	0	0	3.887	0	0	0	0	0.574385	0	1.6758	0	2.89853	7.22674	0.679723	4.39934	1.96248	3.86755	4.27657
Ttc9b	ENSMUSG00000007944	0	0.677609	0	0.249113	0	0	0	0	0	2.49821	0.089178	1.63558	4.39897	0	4.08004	0	6.04188	2.64048	1.84041	0	16.1337	0	0.330463	0	0	0.59152	0	0	0.891217
Phox2a	ENSMUSG00000007946	2.64141	2.9157	0	4.2921	0.304608	7.32605	2.8764	0.617856	5.52986	0	10.9178	4.21019	8.74203	0	21.0593	24.2612	0	1.70203	7.12139	5.55832	6.9449	5.04214	4.61263	0	9.22846	3.90951	0.543662	14.4875	3.4675
Abhd8	ENSMUSG00000007950	2.44716	0.987944	2.18187	1.57526	0.618809	1.79024	1.80318	0.808418	3.6527	18.645	3.91928	2.98745	3.79826	6.41347	3.78919	3.59507	1.50497	2.7934	6.79485	0	5.68332	0	15.4158	28.2496	13.3617	27.0168	7.30107	2.2204	15.9243
Ift22	ENSMUSG00000007987	17.1472	2.8265	0.362842	4.78445	4.97083	57.0017	5.41985	0.10425	0.627969	0	1.47128	0	9.54571	0	29.0182	0	5.98581	0	4.85322	4.73887	3.5404	1.28909	0.834407	5.84723	0	1.54461	2.00114	1.40178	5.25408
Fzd3	ENSMUSG00000007989	0.437872	0.503533	4.0144	0.270341	0.0457838	0.40811	0.117712	0.0489603	0.311225	3.51935	0.758298	0	0.551887	0	0	0.590528	0	0.824297	1.44772	0.224313	0.858299	3.79547	0.81022	4.50162	0.510675	2.2951	0.783949	6.37729	2.2169
1700008O03Rik	ENSMUSG00000008028	1.03726	0.105321	0.565317	0.10024	1.12141	0.149487	0.41759	0.135437	0.199776	0	0.13277	0	0.212354	3.20618	0	0	0	0	4.42218	0	0	0	2.03531	0	8.51908	16.7276	3.68334	0	7.17746
Mid1ip1	ENSMUSG00000008035	0.693036	9.6473	0	26.7692	2.90942	28.0955	13.7788	6.73656	6.05398	5.07923	27.0199	13.3014	0	0	12.4448	0	15.3557	14.7644	7.48461	56.9793	8.20188	19.8759	12.433	7.37428	0	0	1.70787	94.9119	0.90639
Ap2s1	ENSMUSG00000008036	85.0715	136.773	33.5003	147.345	58.803	152.232	264.104	115.27	190.478	187.559	105.606	21.0889	91.8499	10.8266	117.398	0	62.5184	123.683	211.309	123.485	56.5121	152.887	103.472	121.258	265.645	4.76452	34.7197	22.6244	16.7892
Fgfrl1	ENSMUSG00000008090	0.240034	0.132634	0	1.02354	0.617808	0	0.538494	3.35541	0.0699452	0	1.65069	0	1.5501	0	0	0	0	12.7988	0	0	0	0	8.199	0.579914	0	0	0.369323	0	0
4930432K21Rik	ENSMUSG00000008129	0	0	0.21142	0	0	0.0496196	0.144514	0.150073	0	0	0.505661	0	0	0	0	0	0	0	0	0	0	0	0.364239	0	0	4.65284	3.00254	0.50368	0.766788
Fhl2	ENSMUSG00000008136	18.2507	68.9493	0	33.862	57.909	124.862	12.382	0.141649	0	0	5.44989	4.33954	311.389	204.227	48.8565	0	20.051	12.283	15.9084	53.4845	3.58079	33.79	1.97924	35.2187	21.9715	0	8.97338	28.4626	4.77041
Emc10	ENSMUSG00000008140	34.2937	29.6679	2.29998	22.0369	51.883	21.041	98.286	9.01758	30.1863	23.145	26.9789	10.176	23.3704	5.17426	45.7925	0	53.1625	59.2239	41.519	23.7176	63.7541	25.2514	17.9999	11.5423	99.4135	2.00588	10.199	2.26993	5.45726
Clstn3	ENSMUSG00000008153	2.70063	0.0409232	0.393179	0	0	0	0	0	0.172797	0	0.0972011	0	0.0881189	0	0	0	0	0	0	0	0	7.44986	0	0	2.66354	36.8322	6.27582	0.288981	6.27099
Fbxw9	ENSMUSG00000008167	3.45893	2.43855	2.1329	11.8235	0	11.9203	2.56438	0	4.38656	0	25.5984	0	0.231582	0	13.2134	0	19.5561	0	13.2365	24.8147	15.0931	34.3154	1.28752	28.7052	5.0522	1.13108	13.0796	5.18522	9.80968
Spib	ENSMUSG00000008193	1.53601	1.85608	3.92146	2.1197	0.664589	7.10426	0.596315	0.307382	9.40562	1.88582	4.46984	0	9.33108	2.43552	35.7222	0	5.51564	3.8472	4.69043	3.14424	9.77895	13.6298	6.71724	9.72125	12.8733	44.689	9.13886	4.32917	14.5759
Fnbp4	ENSMUSG00000008200	0.14524	1.12501	2.07807	17.161	6.79548	11.1704	3.40518	29.4168	11.9768	50.2277	5.73974	58.7236	15.9126	1.77535	10.4591	0	7.12703	23.8777	30.0378	13.0844	78.8883	20.0253	10.792	4.85027	11.8572	2.17505	10.1565	3.0897	23.3624
Cers4	ENSMUSG00000008206	8.23453	0.833274	1.02194	1.68828	20.1319	1.91763	2.56969	5.49355	1.82105	15.6462	2.53579	0.771449	1.73244	1.13885	9.98229	0	5.44515	7.41354	3.96141	7.7576	4.41745	18.7571	2.18255	5.40162	1.6509	9.76527	5.88429	4.91385	9.57583
Scrn3	ENSMUSG00000008226	8.56168	1.28379	0.690359	2.5123	34.7778	0.620292	4.21414	0.128657	1.61796	4.58548	1.86483	0	0.98532	5.12362	2.49006	0	0	0.806754	7.25316	1.66534	1.63938	0	1.95666	8.90531	18.4247	5.95454	6.66815	5.93536	15.9959
Phax	ENSMUSG00000008301	4.74793	3.42934	33.0899	7.2969	0	7.7902	0	14.1947	0	3.76315	3.49612	0	0	0	0	0	9.59528	11.952	0.97458	2.16863	8.54563	0	31.3872	0	1.66825	1.84281	0.890026	1.59853	2.8348
Tle1	ENSMUSG00000008305	11.1033	9.22856	30.5226	17.4307	36.3981	4.06841	14.7503	4.69374	15.5019	0	15.1571	1.62332	1.36667	0	18.6586	0	8.33327	5.97205	1.93138	7.46024	0	25.6693	1.25946	2.8071	2.2274	2.68519	12.3464	4.97822	37.0988
1700109H08Rik	ENSMUSG00000008307	0.855257	1.5931	0	7.87983	0.738123	4.6443	0	0.0486977	0.117459	0	8.09683	0	0	3.83982	3.74863	0	0	16.3188	0.848063	17.8985	0	0	6.07774	36.3741	11.269	62.1293	4.77634	3.39953	7.20586
Relt	ENSMUSG00000008318	0	0	0.128361	0.47185	0	0	0	0	0	0	0	0	1.31844	1.47708	0	0	0	0.939956	0	0	0	0	2.34987	0	0	6.19318	1.75707	0	5.53755
Snrpb2	ENSMUSG00000008333	35.6449	14.4534	50.2745	16.8862	36.8123	50.4839	3.51302	45.7266	4.23034	9.45831	15.9998	12.9117	18.4763	9.3712	4.60655	0	13.5328	19.3699	25.6486	27.4828	52.2335	8.82647	10.1374	0	13.2258	8.0427	85.4574	13.8648	3.61528
Ubc	ENSMUSG00000008348	60.8758	166.175	327.382	127.328	1968.02	139.949	136.075	563.847	11.0399	33.0331	46.3274	81.4633	32.1834	30.6408	66.5474	240.111	68.5481	48.229	41.4672	80.5142	38.128	118.74	43.7087	12.2563	33.502	6.10408	13.0087	62.2032	3.4994
Prpf31	ENSMUSG00000008373	1.95738	16.0816	3.38534	10.329	0.216087	11.5583	0.264208	3.84063	4.21934	0	8.08336	2.12376	0.685003	4.76469	15.4862	34.5682	1.95996	3.0302	5.95877	1.6492	15.6478	8.97539	1.63533	2.19416	4.00738	14.0933	11.2867	8.38103	3.05742
Sertad1	ENSMUSG00000008384	15.6849	103.111	2.85326	46.5181	49.1685	56.9598	109.402	1.37466	2.19236	0	3.34896	5.56642	1.3561	0	13.9736	0	20.5912	13.534	4.72233	0	0	33.4266	0.755087	46.6699	0	0	9.42727	1.83748	7.72626
Elk3	ENSMUSG00000008398	9.8774	0.118417	4.97977	1.17782	0.861131	8.10291	4.60956	0.0501663	7.34801	0	4.19388	30.2718	0.448532	1.98115	1.94543	18.0168	2.36454	6.21335	13.0048	12.3514	8.96251	27.6184	0.603691	4.37397	0	60.9117	2.38727	1.68441	0
Herpud2	ENSMUSG00000008429	9.89025	14.7196	2.41248	8.54117	20.9074	16.6076	1.05708	1.95293	0.463613	16.4364	8.41732	1.19645	3.53103	0	11.9098	5.50655	7.83365	6.75003	6.71798	22.8664	0	7.13728	0.56976	16.1588	0	1.87901	13.251	2.48192	34.8115
Rdh13	ENSMUSG00000008435	4.99418	3.02777	1.09487	8.46551	0.871499	3.33592	0.563158	1.63016	9.09198	1.67034	6.23766	1.09447	3.45124	1.38558	10.8886	2.51813	3.06903	6.17248	2.66674	0	7.86692	1.30523	1.25565	3.76008	2.57171	18.9266	6.45077	2.33782	22.5547
Adam21	ENSMUSG00000008438	0.0947742	0	0	0.0577255	0	0	0	0	0.0552895	0	0.124342	0	0.0612485	0	0	0	0	0	6.40944	0	0	0	0	0.457336	0	1.63367	0.291237	0	1.23444
Nutf2	ENSMUSG00000008450	236.849	175.753	171.538	149.944	325.396	72.1133	90.4623	175.575	91.294	165.305	183.876	91.7877	263.329	335.557	556.58	0	124.579	392.762	230.451	146.664	239.363	398.281	380.469	879.459	1204.74	1507.11	874.39	334.293	1062.85
Fut1	ENSMUSG00000008461	0	0.262768	0	0	0	0	0	0	0.267241	4.76601	0	0	0	0	0	9.25093	0	0	0	0	0	0	1.36413	13.1069	0.480198	4.44206	0.631298	1.1263	0
Arpc5	ENSMUSG00000008475	145.994	318.813	52.3058	226.492	137.675	237.749	282.305	46.1714	2.74018	83.1731	93.3465	161.341	182.881	46.9307	165.147	0	123.913	64.4019	151.136	95.7506	128.112	141.911	44.4646	62.1363	43.5148	49.5305	39.8335	53.4199	86.8291
Elavl2	ENSMUSG00000008489	0.0993235	0.171475	0.528937	0.504925	0.127265	0.328508	0.250344	0.688263	0.99867	0	1.1023	3.11448	0.601423	0	24.7458	0	0	0	0.505277	0	1.47372	0	1.00721	1.55025	1.24054	9.01451	6.40779	1.16628	8.04427
Pou2f2	ENSMUSG00000008496	5.89344	7.62131	16.5585	6.34201	5.10474	9.68615	4.36858	1.96413	29.0057	37.4208	18.5929	19.7035	13.1275	31.9934	13.8649	40.6951	4.68535	7.94494	13.4601	14.0739	11.0088	6.55906	7.48317	12.1071	14.2269	20.4504	15.3615	21.9271	15.5627
Mgst1	ENSMUSG00000008540	258.822	111.017	167.769	274.711	383.738	179.51	298.546	264.523	125.713	132.716	241.224	427.562	8.79222	4.32165	475.638	634.295	325.123	149.011	90.5003	149.507	8.08032	14.1819	9.73348	387.285	585.245	34.4719	130.778	34.0394	201.421
Nfib	ENSMUSG00000008575	27.8722	13.7241	3.66155	16.9502	18.9026	15.3267	7.47556	5.70256	36.6149	123.968	15.6038	9.96201	5.87712	6.55647	10.4626	13.4557	9.99372	16.0275	40.0879	4.44402	35.7347	37.5969	19.368	37.5552	49.1266	23.501	12.4593	7.23741	40.1703
Htr3b	ENSMUSG00000008590	0.119821	0.14558	0	0.495903	0	0.0472101	2.9577	0	1.41871	7.19532	1.93129	0	0.763719	0	0	0	0	2.28726	0.855922	4.14058	0	3.37108	0.356194	3.18416	0.961766	9.65438	2.95984	10.4193	9.01437
Rab25	ENSMUSG00000008601	69.5423	77.0604	12.5699	85.4516	0.757756	75.872	28.4986	31.0566	8.29348	4.89918	52.74	3.19991	93.4208	20.4427	80.514	140.42	62.1762	33.7635	36.2649	48.0762	90.4402	26.9489	17.1899	8.57505	2.19326	1.55464	26.8263	24.4037	1.7889
Ubqln4	ENSMUSG00000008604	3.4655	1.50575	0.556256	5.9299	1.01393	4.32682	2.58413	1.08645	0.43343	4.55594	9.31708	1.99045	3.30727	10.0751	2.47395	2.28937	5.75488	8.01545	7.8162	8.72293	11.4013	7.1183	11.3835	8.50617	0.330251	0.709679	5.82767	0.322348	13.9714
Rps18	ENSMUSG00000008668	2485.14	1161.48	2652.69	1828.81	1129.56	1924.62	833.488	2781.12	1223.65	1966.36	1875.84	1104.9	1193	673.735	2115.46	805.941	1520.59	2448.21	1572.05	1304.46	1364.13	1771.92	1490.52	517.368	2117.15	215.88	1574.81	816.903	973.153
Rpl10	ENSMUSG00000008682	129.294	148.018	1264.1	110.196	382.068	83.7371	19.1621	122.794	121.133	0	140.092	104.795	94.9608	264.034	259.093	0	193.173	168.217	117.046	91.5092	170.303	0	69.878	168.692	0	0	55.5205	201.546	166.875
Rps15a	ENSMUSG00000008683	1069.21	903.816	373.31	1331.68	470.883	1553.82	536.624	1752.5	429.601	1017.21	1254.54	984.391	295.746	780.958	1587.4	236.252	829.178	2538.27	1289.28	676.265	1148.57	1066.01	846.467	520.184	1547.47	5.41604	833.928	486.026	603.571
Ncaph2	ENSMUSG00000008690	130.118	94.0869	7.82422	91.6775	49.3902	77.416	43.8658	225.584	94.2303	77.701	53.9351	15.4343	77.005	19.5339	28.1409	61.5447	83.42	87.3848	38.6322	79.3732	38.7401	35.576	41.1112	38.2749	240.844	15.2744	7.86231	4.00069	37.8271
Hipk1	ENSMUSG00000008730	10.9132	23.6211	10.8315	9.82526	1.51049	12.6496	24.8905	1.90555	1.2006	0.629075	6.31049	24.3445	4.54111	2.6041	6.84561	0	7.10968	10.6126	18.8524	2.16518	8.74253	4.41615	5.54233	24.0119	35.6845	4.54227	14.9906	10.3874	24.4177
Gprc5b	ENSMUSG00000008734	2.47592	0	2.14197	0.0735233	0.0410815	0	0	0	0	0	0.856817	13.134	0	0	0	0	0	0	0.408834	1.2778	0	0	0.325617	0.979272	0	6.18115	0.370278	0	0.783689
Man1a2	ENSMUSG00000008763	7.6152	6.07389	0.6394	4.08947	1.66338	3.48076	8.07053	0.916409	1.42392	11.3183	6.91642	2.87736	6.69796	0	12.1589	0	5.68568	2.64307	12.7303	14.7392	12.589	0.977634	14.3549	4.47295	2.68284	18.7092	3.32399	5.02835	8.81897
Ceacam5	ENSMUSG00000008789	0.251971	0.0928895	0	0	0	0	0.187909	0.0325305	0	7.72839	0.220538	1.01291	0.108593	0	0	0	0	0	0	0	0	1.20756	2.07275	1.21518	0.716624	1.08386	1.80557	0.656276	5.46422
Acyp1	ENSMUSG00000008822	2.07649	0	0.43668	28.3676	137.796	10.5121	0	0	0	102.883	36.5949	0	456.977	14.4092	0	0	10.3554	4.56698	38.3599	19.9037	18.8764	101.711	4.81354	0	0	2.21328	1.50906	3.7975	5.20643
Cldn13	ENSMUSG00000008843	0	0	0	0	0	0	0	0	0	0	0	0	0.176117	0	0	0	0	0	0	0	0	0	0	0	0	2.43467	0	0	0
Cd163	ENSMUSG00000008845	0.39701	0.287157	0.251218	0.0736125	0.581625	0.058397	0.256993	0.304904	0.880975	0	0.432267	0	2.51642	0	3.96396	0	0	0	2.18779	0	0	1.01927	4.85883	3.38928	2.54276	5.43678	2.24017	2.16914	1.81351
Hdac5	ENSMUSG00000008855	25.8853	29.5109	45.619	16.1811	142.558	49.514	0.468832	0.159847	5.40067	0	4.14636	0	66.5817	0	29.2241	0	16.7607	7.70365	15.7023	16.2464	77.9955	34.9802	2.5365	3.32777	55.9102	2.03835	11.9793	19.0735	5.55483
Rala	ENSMUSG00000008859	37.8724	34.9285	2.45287	51.0892	8.59647	48.4808	13.6617	4.59003	1.50048	13.2381	33.1307	12.3888	17.2217	4.70818	40.0888	0	24.0149	8.98774	25.0473	55.4293	26.4034	23.6535	1.24853	29.3133	6.60085	0	16.7691	1.6092	1.34151
Clec3a	ENSMUSG00000008874	0	0	0	0	0	0	0	0	0	0	0	0	0	0	0	0	0	0	0	0	0	0	0	0	0	0	0	0	0
Vdac3	ENSMUSG00000008892	52.6403	51.0186	941.091	81.6545	167.992	155.615	349.911	125.336	29.5074	109.441	21.8309	30.7725	7.68374	6.42505	12.6429	2.27024	94.9872	47.7149	75.9938	86.6973	52.7584	38.7973	18.0171	21.9753	5.54239	42.5802	13.7817	0.582725	19.6602
Slc1a7	ENSMUSG00000008932	1.44668	0.661852	0.456001	2.23031	0.58468	0.410547	0.463684	0.607158	5.62003	8.41389	3.24922	1.98677	0.937688	26.126	5.40217	0	0	0	4.44342	12.119	9.39842	0	2.2409	10.9764	12.6849	10.1132	4.35587	1.44973	18.5857
Vps72	ENSMUSG00000008958	30.8137	53.5442	14.0819	21.5959	93.98	7.00746	7.43227	15.9901	30.222	49.3115	26.5415	19.64	49.1386	34.4062	6.90767	27.0264	8.89424	8.6905	32.0172	42.2243	15.4146	44.751	10.7751	16.5078	6.61241	54.5923	28.0262	2.89356	49.1504
Gabpa	ENSMUSG00000008976	5.02166	4.31022	1.0741	10.6031	20.5112	5.59986	1.12707	0.316453	0.574072	4.02721	5.99503	1.32025	3.35246	0	1.63796	0	4.87128	2.6552	2.21853	7.51221	7.5445	7.85827	4.75093	1.83612	0	7.55451	5.37672	3.19592	8.59891
Bmp7	ENSMUSG00000008999	0.359109	1.1985	0.042756	1.14637	6.55289	0.599874	0	0.0867071	0.620757	6.87596	1.83714	0	0.538564	0	0	0	0.915137	1.45139	2.52225	3.15891	0	4.29619	0.899312	13.2103	0.325911	22.7684	1.4547	23.3973	5.30131
Dynll1	ENSMUSG00000009013	122.168	270.255	566.772	107.166	2409.29	191.724	75.6707	309.167	120.76	24.73	65.4017	151.027	133.483	26.7366	268.056	191.54	172.268	222.248	201.129	375.669	152.392	93.4458	41.5253	272.419	248.813	180.633	345.047	521.174	73.2401
Pdcl	ENSMUSG00000009030	25.4997	3.20389	6.03657	18.6497	9.5663	6.14422	8.43587	5.05492	1.29593	0	6.20877	1.16346	1.24837	22.1004	5.78962	0	18.2554	6.56313	13.0635	25.5097	0	0	0.27346	0.932288	0.360987	55.9288	0.890541	2.15625	6.92068
Rsph14	ENSMUSG00000009070	0	0	0.662032	1.90165	0.225548	0.314545	0	0.0636004	0.570032	0	0	0	0	0	0	0	0	0	0	0	0	0	0	4.7454	0	3.61885	2.86913	0.639465	9.89673
Nf2	ENSMUSG00000009073	4.47878	7.6886	6.17036	4.74649	1.75351	25.8426	0.720751	0.210517	8.12775	53.9184	7.03934	7.00517	3.41221	3.51487	0	0	10.6159	7.42468	18.0408	16.6492	11.8808	2.55855	4.37166	4.64957	5.90481	20.9211	7.81928	3.48794	14.6569
Cabp7	ENSMUSG00000009075	8.58591	7.22047	1.37398	7.05868	9.2719	11.168	18.8271	5.92536	4.73034	0	3.86744	1.2679	1.29317	1.60635	3.15647	0	3.51116	3.06638	6.40931	7.78694	0	4.53943	0.212998	4.5779	0	0	1.94357	0	2.06034
Zmat5	ENSMUSG00000009076	27.6588	19.9181	4.84266	29.7881	128.271	41.6496	179.235	17.9613	13.4258	6.86205	13.9647	0	2.44502	5.74777	11.3352	0	12.4363	14.5883	35.6961	43.6978	0	0	0	22.441	0	2.43695	4.76765	3.58061	0
Ewsr1	ENSMUSG00000009079	32.119	28.8176	334.658	38.1727	74.8294	26.0637	13.4464	52.7094	18.5805	107.444	35.68	10.304	11.9858	27.6077	66.1491	7.09643	17.8348	45.2023	91.9665	34.7705	127.018	30.7454	49.6143	27.149	153.449	20.6737	79.1359	21.3907	22.8052
Ap1b1	ENSMUSG00000009090	11.9544	10.3033	0.560198	20.278	5.75029	10.4357	5.73819	26.3972	6.85135	21.6128	12.622	0	27.1277	3.35954	19.7961	2.03627	8.16904	4.98959	18.7988	25.5978	5.7914	0	2.42142	25.2652	0.293335	4.60443	2.92622	5.44231	3.88999
Derl3	ENSMUSG00000009092	3.16429	2.16615	79.7562	8.64546	0.455769	10.1674	0	1.96264	53.3392	19.87	58.3793	132.504	5.33998	23.1771	0	5.99421	21.62	63.1276	95.4332	45.8209	12.9022	0	2.02437	117.673	0	5.1159	31.741	11.1276	10.0669
Gstt4	ENSMUSG00000009093	0	0	0	0	0	0	0	0.120523	1.09302	0	4.95661	0	0.20224	0	0	0	0	0	0	0	0	0	0	0	0	0	0.980192	0	6.10802
Gnat2	ENSMUSG00000009108	0	2.49942	0	0.455024	0	0	0	0	1.34821	0	0	0	0	0	0	0	0	0	0	0	0	0	0.563081	3.48607	0	1.18181	0.419416	19.1809	0
Bcl2l13	ENSMUSG00000009112	3.57565	6.08378	1.57273	4.23444	0.473141	2.10959	1.20244	4.657	3.07538	11.1477	5.5776	1.57141	1.832	0.59797	3.69893	5.82791	2.62062	6.82619	0.530121	5.7332	2.65325	4.6461	2.55004	7.815	11.1511	8.40356	7.90648	5.36779	8.63662
2610028H24Rik	ENSMUSG00000009114	0.331417	0.361894	0.288327	1.34293	0.542784	1.05222	1.45862	1.22693	11.5873	0	3.82545	5.43478	1.94174	0	0	0	2.24015	2.55345	4.95531	5.86318	4.66889	7.15126	2.26801	1.11366	1.89999	12.4062	3.40728	1.73812	10.8096
Spatc1l	ENSMUSG00000009115	0	0	0	0	0	0	0	0	0	0	0	0	0	0	0	0	0	0	0	0	0	0	0.666849	1.04637	0	0	0	0	4.25803
Dqx1	ENSMUSG00000009145	12.0577	13.2244	3.55151	13.3411	0.437187	27.7663	4.15796	16.0929	17.3086	21.0391	15.739	8.92107	23.4861	22.2136	28.7043	2.44448	15.1976	11.7727	6.31886	26.1836	21.9824	32.8441	20.9077	11.3111	18.5083	27.0999	10.7558	13.018	17.7473
Ccl8	ENSMUSG00000009185	0	0	2.61837	3.89167	681.116	3.17561	0	0	0	33.7235	0	0	0	0	0	0	0	0	8.42773	0	0	0	10.6903	3.16771	0	3.02106	4.04112	2.53076	4.37592
Lnpk	ENSMUSG00000009207	5.43606	3.03638	1.10886	5.25905	1.1333	0.582628	3.43185	7.01262	7.43363	17.4269	16.4295	3.16288	4.49378	0	2.58129	2.2212	2.92075	13.1579	6.85929	0	18.3128	7.42672	1.70877	9.76389	1.06703	18.4618	8.41213	20.4802	4.48731
Prr29	ENSMUSG00000009210	0	0	0	0	0	0	0	0	0	0	0	0	0	0	0	0	0	0	0	0	0	0	1.02613	0	0	0	1.68324	1.02854	0
Mymk	ENSMUSG00000009214	0	0.131691	0.215729	0	0	0	0	0	0.415798	0	0.155309	2.83916	0	0	0	0	0	0	0	0	0	0	0	0	0	3.16576	1.48059	0.937769	0
Fam163b	ENSMUSG00000009216	0	0	0.0418947	0	0	0	0	0	0	0	0.427955	0	0	0	2.79314	0	0	0	0	0	0	0	0.263848	0	0	0	0	0	0
Trpm5	ENSMUSG00000009246	0.2775	1.36832	0.0680583	1.15432	0	2.02174	0.733175	0.0271697	0.50913	0	0.634883	0	2.66248	0	0	0	3.22773	0.735936	0.512557	0	0	1.08921	0.605616	0.338387	1.75849	16.9244	3.14422	0	0.492295
Ascl2	ENSMUSG00000009248	0	0.097446	0.502885	0.753105	0.855215	3.46865	0	0	18.6866	0	0	0	0	0	0	0	3.90049	0	0	0	3.48161	2.52768	1.85326	0	0	0	0	0	0
Rarres2	ENSMUSG00000009281	37.6278	19.4048	24.7145	15.4925	6128.74	56.8252	305.902	3.24499	12.7802	29.9838	6.68808	36.9628	7.24861	0	0	48.9679	59.6564	64.7613	54.378	23.5183	4.35528	6.97278	8.18426	53.5467	5.60205	0.4768	163.568	3.58197	9.17283
Pttg1ip	ENSMUSG00000009291	54.5356	122.881	0.109178	93.1974	27.3184	36.4275	32.0525	12.2068	228.944	34.0585	47.3548	11.6636	262.078	18.4866	18.1669	0	75.3835	19.994	25.4076	29.4418	14.3633	48.7574	34.9676	52.181	70.1341	0.525187	39.2063	7.11796	123.687
Trpm2	ENSMUSG00000009292	115.682	170.939	23.7827	164.9	13.0709	185.648	66.1766	37.0353	192.439	38.0357	94.702	46.1756	140.42	42.3295	226.663	64.6171	119.293	65.0771	96.2293	231.303	204.309	117.645	91.5414	29.7674	63.1195	52.8364	28.5913	32.6593	68.0344
Ube2g2	ENSMUSG00000009293	3.99555	25.7705	5.58189	4.19686	1.94352	6.5837	8.27938	31.7651	3.37017	5.04994	16.0101	13.2245	10.7603	0	4.12404	0	4.57993	14.6787	13.0216	15.977	5.43604	9.8799	10.9116	4.30423	0	1.79422	23.7681	2.15659	5.99374
Mpo	ENSMUSG00000009350	0.430632	0.474058	0.320844	0	0	0.0452988	0	0	0	16.1393	0.163481	0	0.584817	0	0	0	0	0	0	0	0	0	0.76912	4.65211	4.62911	1.14807	1.5317	1.7787	0
Lpo	ENSMUSG00000009356	0	0	0.0847676	0.969704	0	0.218071	0	0	0	1.73352	0.123688	0	0	0	0	0	0	0	0	0	3.72133	4.06425	0.076261	0.909807	0	110.609	0.289687	0	0
Met	ENSMUSG00000009376	0.735899	8.21226	0.642807	3.06239	0.0134957	6.12239	13.7702	0.0903933	1.83205	0	5.91791	13.4894	0.489219	0	1.75385	0	5.77575	5.8097	1.06352	2.95011	0.78558	2.2923	0.660478	1.44766	5.93498	25.6295	2.54707	2.655	15.2347
Slc16a12	ENSMUSG00000009378	0	0.26132	0	0.287694	0	0.0780762	0	19.111	0.0788249	0	0.576514	0	0	1.03074	0	0	0	1.96836	1.37076	0	2.66477	0	0.300444	20.161	0	1.44746	3.10589	0	2.1918
Syn2	ENSMUSG00000009394	0.429007	0.129501	1.14974	0	0	0	0.131003	0	0.797862	1.55344	0.277058	0	0.263946	0	0	0	0.939416	1.13615	0	0	0	0	0.141242	1.69833	2.0338	2.55684	0.721072	1.24629	16.4146
Elk1	ENSMUSG00000009406	0	0.448203	4.73862	0	0.225017	1.34738	0.0903305	0.403814	0.11371	2.42889	1.79214	0	0	0	2.99278	0	0	0	0	0	0	0	0.100263	9.05979	1.45689	7.82162	1.14148	1.94057	12.9691
Nav1	ENSMUSG00000009418	12.1504	1.47366	13.7716	7.74601	1.80722	2.78621	4.68177	3.72109	12.2165	36.2415	5.29059	17.0721	32.0244	42.4037	4.46011	0	1.80714	2.98226	6.83636	5.68816	3.48715	15.5475	9.65668	14.035	26.3366	14.3639	14.8115	34.3002	20.9706
Tnpo1	ENSMUSG00000009470	8.48375	6.52145	11.199	15.9494	3.61175	8.28408	7.94869	0.856314	3.80634	14.2704	11.1098	10.4649	16.337	5.78131	8.64259	0	4.64621	9.9679	11.2752	4.06737	8.84223	10.0215	14.4599	5.07509	0.553864	40.3334	15.9332	9.35567	5.05535
Myod1	ENSMUSG00000009471	0	0	0	0	0	0	0	0	0	0	0	0	0	0	0	0	0	0	0	0	0	0	0	2.92385	0	1.31403	0.465562	0	0
Otog	ENSMUSG00000009487	0.0811979	0.155998	0.176989	0.0469514	0	0.180818	0.499206	0.0103715	0.274331	0.99426	0.396473	0	0.0499653	0	2.31225	0	3.66888	0	2.28063	0.815574	2.66295	0	0.91892	1.49384	2.65848	7.23862	2.8413	1.51601	9.01284
Rnmt	ENSMUSG00000009535	2.67572	11.2026	13.0031	10.86	48.4865	6.25941	2.86962	0.304689	22.7813	29.2702	15.1024	0	1.88744	31.4735	2.16634	12.4205	6.07302	13.0227	15.4104	0	2.99393	0	14.128	7.07825	59.9573	2.51993	32.4751	5.08355	10.3511
Kcnq1	ENSMUSG00000009545	9.6425	0.251477	0.0834475	4.34296	19.1193	27.2158	1.01813	9.44701	33.1196	0	79.7552	19.7337	1.41107	0	13.6338	0	4.04717	48.9749	0.615294	0	1.79549	5.22977	19.4245	0.877747	12.591	1.56703	0	1.45089	1.77662
Srp14	ENSMUSG00000009549	89.8777	91.8568	47.8941	127.529	360.575	70.7729	13.4568	186.33	86.2286	42.0073	132.039	231.935	24.9412	79.6894	175.148	0	171.174	140.206	161.164	122.249	69.8695	25.0017	279.477	52.9644	19.5322	0	82.5717	305.978	56.8006
6330409D20Rik	ENSMUSG00000009551	0	2.29138	0	0	0	0.320671	0	0	0	0	1.07291	0	0	0	0	0	0	0	0	0	0	7.4183	0	1.26639	0	1.90155	1.3063	0	0
Cdk9	ENSMUSG00000009555	30.2859	6.20505	2.42002	24.0021	1.06857	45.1268	30.8612	12.3065	3.16324	0	7.54953	29.2279	4.87093	30.3172	16.2635	9.99042	10.1039	31.5424	25.6636	99.1948	53.6391	23.3616	27.2327	9.5602	2.14356	9.62034	6.16074	1.51879	2.45406
Tor2a	ENSMUSG00000009563	18.8855	12.4417	255.438	29.1534	0.692269	14.1652	21.171	2.81339	5.80515	14.3618	23.71	25.4555	12.6144	14.7639	13.8412	44.1562	20.3983	30.6258	32.8363	16.6044	0.317413	13.245	9.54755	30.9724	3.36981	33.6096	22.7296	6.36936	12.2293
Fpgs	ENSMUSG00000009566	2.20487	3.18104	1.26767	1.19391	4.7939	1.32192	0.274853	1.71261	3.49775	7.79092	0.48128	7.35909	5.14137	0	0	0	1.35896	2.37474	2.48235	0	0	1.758	3.96103	0.591986	0	1.0607	1.13104	2.39558	2.82241
Mkl2	ENSMUSG00000009569	2.30826	2.00904	0.0837534	2.50179	0.738672	1.50117	0.178702	0.160738	2.43838	8.88591	7.18743	0.450712	1.23743	0	2.24145	0	6.24176	10.2373	8.75443	8.54863	25.537	1.87658	18.5852	0.359461	2.56932	31.9313	4.56942	0.36439	4.88685
Cbx5	ENSMUSG00000009575	7.45289	1.44105	0.209944	4.06726	1.3274	6.02655	1.49073	0.780514	6.40138	3.50903	3.64878	6.01473	1.85336	0.469516	63.1777	0	2.42192	11.7983	5.22083	19.0188	5.48964	14.4611	2.73721	0.301699	4.19232	11.4164	11.0024	0.959993	3.3518
Odam	ENSMUSG00000009580	0	0	0	0	0	0	0	0	0.121394	0	0	0	0	0	0	0	0	0	0	0	0	0	0	2.02982	0	2.7553	3.2019	0	4.5682
Apobec3	ENSMUSG00000009585	635.037	625.702	4119.92	448.111	205.842	1387.47	217.588	602.041	1717.18	1988.1	1838.64	7015.92	1627.17	3256.36	423.473	773.997	936.672	1134.49	3283.45	3049.57	1783.97	480.992	481.083	2356.86	507.533	20.174	3445.33	2449.19	1229.6
St6galnac1	ENSMUSG00000009588	0.197555	0.320628	0.929625	0.246722	0	0.0573964	1.85761	0	0.849881	5.86666	1.2702	0	0.225366	0	0	0	0	0	0	0	2.86548	0	0.76951	9.35641	2.27983	3.81028	0.866021	1.75268	3.07761
Taf7l	ENSMUSG00000009596	0.235048	1.03152	0	0	0	0.541645	0.270848	0.374329	2.70283	0	0	0	0.484948	0	0	0	0	0	0	0	0	0	0	0	0	4.3252	2.95265	2.42606	3.17586
Sardh	ENSMUSG00000009614	0.201483	0	1.40962	0.240282	0	0.302781	0	0.0390646	0.0587569	21.8376	0.784729	0	0.876739	0	0	0	0	0	5.26214	0	0	0	0	0.29056	2.57868	7.649	0	0	7.92293
Vav2	ENSMUSG00000009621	2.48185	12.1606	0.119838	7.7091	0	6.70015	7.86276	15.7593	0.156664	23.0174	7.61763	1.9367	28.9336	0	1.60171	0	7.14562	7.78949	69.7533	28.9645	2.10781	0	1.09001	17.7128	0	4.66225	5.52654	0	7.58021
Tex15	ENSMUSG00000009628	0.0160709	0	0	0.0391411	0	0.487713	0.0590659	0	2.37644	0	4.08223	0	0.13623	0	0	0	0	0	0	0	0	0	0.156226	1.06865	0.544724	1.36549	1.88598	0.412172	1.72769
Ppp2cb	ENSMUSG00000009630	5.1408	19.2652	289.608	21.0431	3.90269	43.484	10.1758	32.1073	15.4446	10.6193	7.08189	2.31512	3.37519	5.89315	5.79678	26.692	4.27959	5.61965	19.5985	8.15695	49.7202	11.1001	1.95714	5.64715	0	0	7.79399	2.28122	151.787
G0s2	ENSMUSG00000009633	15.0846	2.26276	0	0.627266	262.154	0	3.12956	0	0.198083	0	1.10708	4.03444	0.659897	0	0	0	14.9469	6.56835	4.58984	3.57683	0	0	0.137882	1.67696	152.599	3.0839	0	0	2.28713
Dmap1	ENSMUSG00000009640	32.1683	18.1025	0	5.30087	0.188235	12.6353	4.59536	0	1.47518	0	12.1842	12.9926	1.40192	0	27.0876	0	2.00108	21.3675	3.66376	5.71893	0	12.9699	6.94989	2.63598	0	0	0	0	0
Pla2g12b	ENSMUSG00000009646	35.8196	52.7769	800.482	96.779	0.133605	51.9093	302.35	1.36389	0	0	31.6696	0	25.2449	0	22.293	50.9294	81.5536	0	5.01487	3.90687	5.26694	42.5698	0.904435	20.2173	9.21305	8.48301	29.2849	28.0869	60.2444
Mcu	ENSMUSG00000009647	46.3532	38.1014	20.8735	52.5549	7.10017	66.5178	79.0584	13.8963	2.28032	51.2412	33.2102	13.8918	72.9215	14.8896	34.5633	0	30.9859	24.3518	38.395	69.0388	9.48382	122.933	16.252	54.8813	4.3421	14.5704	11.8372	37.0846	27.6291
Oit3	ENSMUSG00000009654	0.356221	0	0	1.48618	0	0.235413	0.228011	0	0.652946	0	0.800825	0	0	0	0	0	0	0	0	0	0	0	0	2.9479	0	1.31734	0.625765	0	0
Tex11	ENSMUSG00000009670	0.26727	0.118179	0.228152	0	0	0.29358	0.214442	0.497689	0.197499	0	1.89208	0	0.414394	13.0401	0	0	0	0	0	0	0	0	0.0864574	2.58115	13.2895	0.461652	1.0393	0.835924	0.697052
Bcr	ENSMUSG00000009681	8.85361	6.98174	32.6537	25.8318	46.1329	28.5211	2.5334	0.305803	0.162068	10.6881	2.84155	11.9907	13.9665	2.96579	22.4218	29.7618	10.318	2.69916	44.7131	85.7746	123.191	2.79312	4.72138	5.25316	1.60565	4.65032	9.74888	6.88895	4.63465
Fxyd5	ENSMUSG00000009687	40.8868	1.42989	4.4828	20.4202	59.2627	40.8825	0.05456	0.0359572	0.902912	1.74064	31.9164	0	0	223.98	0	0	27.8343	36.9912	47.563	40.3194	52.3371	36.663	25.6059	0.484768	139.645	6.11103	22.8434	71.7536	4.50157
Kcnd1	ENSMUSG00000009731	0	0.0581947	0.0231473	0.219606	0	0.039696	0.0287162	0	0.756237	0	0.0342815	0	0	0	0	0	0	0	2.4561	0	0	0	4.57404	0.258418	0	0.462022	2.87465	0.215456	2.72002
Pou6f2	ENSMUSG00000009734	0.402834	0.276389	0.507153	0.0552924	0.0308317	0.106994	2.74791	0	0.610366	1.67609	0.245454	1.09914	1.20472	1.3882	1.36282	0	0.506863	0	1.2307	0	1.79316	0.653918	6.10775	12.6278	0.724822	3.83095	0.973865	1.77173	14.9787
Pou6f1	ENSMUSG00000009739	0.697258	0.652439	1.03002	0.350707	0.126458	0.310478	0.0621969	0.309772	1.21681	1.38133	2.38452	1.81072	0.724501	0	0	0	16.4601	9.89842	3.42087	0.793262	0	3.37543	1.61248	5.18597	5.64826	4.55107	2.45259	0.997535	7.2391
Ubp1	ENSMUSG00000009741	7.68592	13.1707	0.215164	22.9138	0.0603507	22.232	6.72672	11.2751	12.1849	25.6162	21.7338	9.09004	0.576326	0	26.3443	3.80072	18.3841	15.2986	10.9005	12.3052	15.315	23.1646	5.45496	8.24272	89.115	2.28651	20.4142	3.17067	7.34208
Nuak2	ENSMUSG00000009772	15.7352	24.1505	0.936828	12.4735	0.160592	12.0604	11.463	0.509743	6.96027	0	14.1128	0	59.376	4.29936	28.9638	2.60428	16.714	11.8561	14.6127	4.96271	20.3954	14.5649	3.87567	15.9118	15.4293	3.2956	1.44332	0	7.44386
Ick	ENSMUSG00000009828	31.5514	9.71584	0.58475	26.8636	0.592475	28.5133	6.27896	0.998836	1.08358	0	9.90941	24.9468	3.78959	2.52661	10.3313	0	3.69067	5.88307	4.42209	3.50107	6.1758	3.70514	2.86075	5.32283	69.966	24.1517	12.2134	9.9537	6.92894
Sdhb	ENSMUSG00000009863	466.443	246.842	760.86	294.805	488.243	353.764	478.44	110.698	176.39	175.569	257.081	81.5007	142.991	53.9523	197.273	0	217.802	100.385	275.157	458.534	190.453	489.898	43.0565	130.019	0	13.4265	262.775	88.9058	89.1693
Cox4i2	ENSMUSG00000009876	0	0	0	0	3.01631	0	0	0	0	0	0	0	0	0	62.4002	0	0	0	0	0	0	0	0	0	0	0	0	0	0
Snap47	ENSMUSG00000009894	0.222129	0	0	9.3831	0.254479	1.02824	1.23727	0	0	0	5.52338	0	0.828077	0	0	0	6.55798	1.43347	0	12.7313	0	6.93164	0.972098	27.1691	0.595689	3.09532	0	2.85966	7.24262
Wnt3a	ENSMUSG00000009900	0.1001	0	0	0.0609709	0	0.308716	0.168168	0	0.175152	0	0	0	0.12936	0	0	8.32125	0	0.971476	0	0	0	0	0.931086	0	0	0.431754	1.23078	0	0
Kdsr	ENSMUSG00000009905	3.1372	2.00553	1.19659	5.46611	0.464221	2.43429	2.59615	1.59934	5.63263	9.32082	4.5606	1.91589	5.81347	9.50209	12.4355	0	9.25418	9.83845	2.09241	11.721	8.2881	16.5796	4.75344	5.70121	39.3854	19.8172	8.41909	5.00239	8.21103
Vps4b	ENSMUSG00000009907	38.7173	51.5913	19.5579	57.3303	11.3305	52.8519	43.4948	13.4669	3.05921	10.8492	22.5369	7.12787	86.7488	16.1817	42.3699	1.63539	24.9612	26.8982	19.2039	14.3237	6.97046	57.3571	12.9951	115.721	6.82245	2.52026	22.868	82.3549	31.3455
Rps25	ENSMUSG00000009927	1642.39	576.007	1199.86	1397.66	1991.22	1965.13	858.843	3097.96	199.526	439.663	831.111	536.102	939.672	149.809	951.921	77.8027	1074.9	1036.43	1241.82	1676.77	1080.78	771.119	995.394	754.98	250.858	560.534	532.859	206.547	540.129
Nxf2	ENSMUSG00000009941	0	0	0	0	0	0	0	0	0	0	0	0	0	0	0	0	0	0	0	0	0	0	0	1.50215	0	0	0	0	1.01621
Taz	ENSMUSG00000009995	16.4897	23.3206	33.8003	30.8634	9.33244	20.4332	28.5296	7.90016	3.01886	0	30.645	20.0171	16.6262	4.92522	12.0867	0	34.019	54.8121	45.6449	52.1493	22.3518	31.0578	10.7153	9.02916	164.387	0.449547	14.6167	9.82974	5.04977
Kif19a	ENSMUSG00000010021	0	0	0	0	0	0	0	0	0	0	0.401138	2.66232	0	0	0	0	0	0	0	0	0	0	0.394616	3.26148	0	5.66051	0	0.600731	2.95039
Aldh3a2	ENSMUSG00000010025	68.8923	41.704	4.29147	93.8396	24.1696	71.149	6.34366	27.1164	10.9707	0	17.7905	3.56949	27.1915	31.7278	30.8582	0	36.2675	4.32418	44.848	20.3961	68.0564	83.2478	6.58444	42.9217	0.430955	1.57585	11.3456	4.37976	7.44537
Zmynd10	ENSMUSG00000010044	0.304714	0	0	0	0	0	0	0	0	0	0.52409	0	0	0	0	0	0	0	0	0	0	0	0	0	0	0	0	0	0
Tmem115	ENSMUSG00000010045	10.0406	17.2737	2.57377	13.0074	0	9.79665	9.20031	0	0	2.33114	3.16172	0	2.13354	7.74442	3.80554	0	1.4095	7.39007	5.15028	0	15.0455	0	0	0	1.02087	0	0	0	9.96344
Hyal2	ENSMUSG00000010047	43.4614	42.5138	0.200378	23.768	53.1053	15.5463	84.8815	0	0	0	19.88	0	32.159	0	13.3156	0	34.486	5.74335	20.0185	18.7546	8.7777	19.1369	12.0443	15.0753	1.11633	2.40118	0	0	59.6473
Ifrd2	ENSMUSG00000010048	11.3852	15.5665	13.9712	10.6157	0	10.02	2.82836	19.1078	9.67298	0	24.226	0	1.49382	8.29133	8.14936	0	9.05106	23.733	10.109	11.4812	32.2244	3.90479	0.935134	0	0	4.72617	4.19297	8.52237	1.78006
Hyal1	ENSMUSG00000010051	1.77231	17.4267	1.18179	6.4901	0.857645	2.71165	11.8713	0.553322	4.56459	10.8549	4.56387	7.30313	3.36281	0	0	9.64951	3.29436	0	1.0235	0	0	20.6006	20.753	16.0347	66.4606	30.8464	0.000199997	10.1725	28.5957
Tusc2	ENSMUSG00000010054	0.838983	52.5899	0.229557	31.8718	21.3569	11.58	8.70054	1.7868	1.38298	0	20.845	198.188	36.577	0	45.7056	0	5.63069	0	17.1743	8.937	3.34909	2.43204	0.822858	0	0	2.22371	29.5901	0.665201	0
Nprl2	ENSMUSG00000010057	23.9602	4.01622	0.223163	13.2743	0.137448	9.45649	4.69233	0.154636	6.89499	62.3848	7.99279	4.72451	2.17615	7.58021	17.749	0	8.73395	3.82334	2.66691	0	3.90382	5.66419	9.98786	30.1857	0	34.2165	23.8727	10.0916	13.0249
Slc38a3	ENSMUSG00000010064	0.113003	0.825413	0.267818	0.612698	0	0	0	0	0	0	1.10317	0	0	0	44.574	0	0	0	0	0	2.22949	0	0.196026	0	5.71398	4.39535	0.695168	0	0
Cacna2d2	ENSMUSG00000010066	0.0510814	0.169481	0.0638727	0.0931965	0	0	0	0.122346	0.629869	0	34.0011	0	0.0915614	0	0	0	0	0	0	0	0	0	0.261161	0	0	2.68128	0.168009	3.43335	0.360402
Rassf1	ENSMUSG00000010067	64.7531	105.626	3.74176	47.6018	50.4865	22.384	16.1643	2.16564	11.2955	70.5534	44.1686	26.0763	40.9193	79.5104	23.6798	30.7962	38.777	52.2358	69.0002	25.2616	129.924	34.9339	130.614	20.1804	40.6182	61.1307	25.9734	13.1869	35.851
Epn3	ENSMUSG00000010080	3.54138	0.0856118	0.521113	0.284659	0.0243497	0	0.43856	0.168958	0	0	1.25261	0	0	0	4.36266	0	0	29.2996	0	0	0	0	1.32287	0.458871	1.56952	9.48448	0.226757	0.560916	0.575128
Rnf112	ENSMUSG00000010086	0	0	0	0.412347	0.239521	0.0344049	1.44799	0	1.90308	0	6.11518	0	0.216934	0	0	0	0	0	4.22537	0	10.568	2.56531	1.6513	0	0	0.384189	0	0	2.69032
Slc3a2	ENSMUSG00000010095	128.121	89.3118	5.65792	113.557	61.5617	25.6218	97.3625	24.0635	4.85527	24.9941	62.0159	55.1886	72.022	13.6657	117.417	36.6291	112.416	54.5354	59.1403	31.7	93.092	67.2467	5.44802	39.6596	21.3497	44.8973	76.5365	91.267	68.7938
Nxf1	ENSMUSG00000010097	227.63	330.641	593.995	297.909	220.643	393.197	118.587	170.619	30.2465	95.9332	186.119	264.239	237.498	337.413	195.166	207.589	180.544	171.106	215.652	163.56	239.26	274.033	412.332	339.931	1188.98	28.271	487.719	428.722	165.377
Stx5a	ENSMUSG00000010110	16.8079	18.4073	8.48443	45.8464	52.3095	23.2544	17.731	42.2413	32.4012	87.5442	23.0958	30.6416	4.89271	67.5767	28.405	27.81	17.4152	22.9976	45.3936	14.4539	59.4047	23.9342	49.4162	25.6468	0.505409	23.851	35.4029	27.4508	15.9002
Slc47a1	ENSMUSG00000010122	21.2934	4.70053	0	15.291	0	6.03474	37.1817	2.50444	0.966046	0	9.14316	0	38.4237	0	3.14288	0	3.49613	0	0.709083	8.86114	4.1401	4.51993	0.288411	80.2023	6.56499	1.25984	5.21557	69.94	6.92517
Pifo	ENSMUSG00000010136	0	0	0	0	0	0	0	0	0	0	0	0	0	0	0	0	0	0	0	0	0	0	0	0	2.70038	2.76424	0	0	0
Tnfrsf13b	ENSMUSG00000010142	2.54802	2.81657	32.9178	1.65114	0.185739	2.88392	0.121515	2.69233	0.568982	3.98319	6.11161	13.0455	3.71231	4.95917	9.74515	0	3.61284	11.57	26.3829	11.4474	23.5366	0	6.66385	18.8498	0	8.73392	30.344	13.5654	4.15494
Spire2	ENSMUSG00000010154	0.969824	1.14301	0.11639	6.06568	0.177742	2.34227	1.30635	0	0	0	0.169282	0	0.0834834	0	7.74315	0	1.4338	13.7829	3.49301	0	5.10242	1.85526	0.261301	0	0.519414	0.560511	1.83674	1.01177	1.68986
Prox1	ENSMUSG00000010175	0	0.0378226	0.198612	0.748865	0.0463263	0.0131792	0.380724	0.0339138	0.799107	0	0.0899894	14.9035	0.0663528	0	0	0	0	0.332745	3.47438	3.62061	0	0	1.03779	0.328633	0.136236	0.874395	1.0462	0.133273	1.32723
Raver1	ENSMUSG00000010205	1.54231	2.62446	2.66576	2.93837	0.431751	1.67736	5.793	4.1341	4.80162	8.73661	5.45324	7.63436	1.73868	2.41476	0	0	6.16398	3.07389	6.42288	4.18146	12.4905	1.1374	1.05606	1.14402	1.58242	0.339939	1.21415	1.54479	2.05727
2610507B11Rik	ENSMUSG00000010277	17.9162	6.16414	4.22025	17.8071	8.8253	16.4787	7.1006	7.06424	3.49216	0.671398	16.1268	6.16504	381.035	11.2578	4.3654	1.01197	18.597	13.8513	10.1029	25.3466	10.05	14.6645	10.7191	5.35179	0.14497	13.2371	18.5648	19.4682	36.1039
AI597479	ENSMUSG00000010290	19.923	0.351173	0.107011	5.36595	2.43736	1.77515	1.64206	15.059	0.0926669	0	1.77207	2.87301	0.359236	0	4.76023	0	0	4.6272	6.4457	4.1963	9.40128	1.14144	0.481734	3.82704	2.54095	1.70584	1.94959	0.310062	0.516165
Tmem86a	ENSMUSG00000010307	14.5939	37.7473	10.2392	54.4731	0.105948	41.9063	17.2757	2.6309	2.57083	22.4948	29.1156	5.52105	48.2654	39.7366	36.7681	50.8797	62.9	7.43297	14.5093	22.6541	15.1501	15.411	4.77788	29.747	0	1.33729	6.63127	8.41994	6.03677
Optc	ENSMUSG00000010311	0.188361	0	1.37642	2.73672	114.36	0.138399	1.46025	0.140106	0.104456	0	2.31442	2.14683	0.473153	0	0	0	5.95153	0	6.36297	0	0	2.5715	0.50764	0.870905	11.3128	3.19537	2.8032	0	4.86689
Tex14	ENSMUSG00000010342	0.758131	0.413379	1.73559	0.545439	0.304625	0.022061	0.0319283	0	6.1973	0	5.39685	0	0	0	0	0	0	0	3.48529	7.52093	0	10.5718	0.0231556	51.4589	0	9.44441	1.65258	2.07673	1.48473
Ifi35	ENSMUSG00000010358	72.6724	96.0511	836.939	63.6325	292.587	134.353	147.764	26.7967	9.66554	99.0657	28.5377	0	61.9104	8.70766	17.1516	0	39.3858	8.29563	57.9292	167.896	70.4823	24.5968	1.39078	32.684	0	1.15529	8.94322	50.9107	13.0404
Rdm1	ENSMUSG00000010362	0.388228	12.1212	0	8.04676	117.657	9.16474	0.733549	19.8159	0	61.0894	3.68916	0	0	0	30.8747	0	9.81393	7.47155	28.4525	5.42354	0	0	0	0	3.29839	3.46177	0	0	0
Gosr1	ENSMUSG00000010392	13.0821	18.6653	10.1228	15.1195	0.0216716	12.0544	12.9051	14.3294	0	0	4.93746	13.0769	0.205891	3.88981	11.4589	0	8.51571	7.80392	15.95	8.08373	5.02755	6.41284	0.901832	4.60013	0.508863	12.5535	19.7229	14.4164	2.06676
Mrpl52	ENSMUSG00000010406	184.181	158.334	73.0547	181.3	432.388	110.065	25.8861	633.995	6.72738	95.8321	253.391	415.046	99.8882	426.445	82.9106	0	129.859	172.597	239.769	213.035	62.563	9.93	198.893	14.7783	0	0	6.86351	5.73986	206.846
Spaca7	ENSMUSG00000010435	0	0.440544	0	0	0	0.154105	0	0	1.72782	0	0	0	0	0	0	0	0	11.4205	0	0	0	0	0	4.46991	1.3366	1.46995	5.01648	3.86905	0
Kansl3	ENSMUSG00000010453	7.70988	3.22799	3.24701	7.972	0.16399	3.45293	10.2923	0.212842	0.757088	18.6514	2.58529	2.91277	4.76899	5.8554	7.45149	0	5.37401	13.0301	5.35341	16.5778	6.09647	0.867099	1.40668	10.8534	0.240716	1.90367	2.97394	0.501256	19.9983
Eya4	ENSMUSG00000010461	1.12817	1.55659	3.51268	1.02864	0.350225	0.687543	1.10234	1.49812	5.97823	30.4071	7.86149	3.10089	1.50785	15.8143	11.6612	0	0	6.04204	4.90621	4.45797	10.0978	2.63251	24.1714	16.4438	119.867	46.4937	7.65768	15.7901	32.9341
Ebf3	ENSMUSG00000010476	0.0341138	0	0.0434087	0.102878	0.0191488	0.0253757	0	0	0.0994491	0	0.421365	0	0.0595017	0	0	0	0	3.95137	0	0	0	0	0.409634	0.986282	1.09113	3.13959	0.209342	0.747927	2.31638
Myt1	ENSMUSG00000010505	0.167196	1.50939	0.180264	0.0323915	0.0227777	0.0787426	0	0	2.47966	0	1.04432	0	0.129768	0	4.64384	0	0.745326	0	0	0	7.98257	0.962295	0.950543	0.322236	10.114	5.77685	0.763941	1.60099	4.5235
Faf1	ENSMUSG00000010517	0.244225	13.4151	0.0822716	3.08755	11.5938	1.48347	1.60225	2.36096	0.606323	4.50252	2.24773	1.47591	1.93535	0	10.9911	0	3.40381	3.56285	5.37541	7.75413	1.20551	7.03004	1.20795	0.29409	7.56327	0.784874	0.936307	0	1.98174
Gm266	ENSMUSG00000010529	0	0	0	0	0	0	0	0	0	0	0	0	0	0	0	0	0	0	0	0	0	0	0	0	0.963423	1.05036	0	0.933565	1.57058
Tsacc	ENSMUSG00000010538	0	6.53924	0	0	46.538	0	0	0	0	0	0	0	0	0	0	0	0	19.3637	0	0	0	0	0	0	0	0	0	0	0
Mettl16	ENSMUSG00000010554	1.2551	2.88316	0.518142	4.4581	0.151827	3.16268	0.594973	1.16375	2.41644	33.9582	2.18645	0.97963	0.69103	3.34965	1.35766	0.653253	0.734312	3.95669	6.47282	0.532208	6.04745	0	2.29216	2.00505	8.33925	8.78731	6.5494	1.39537	9.06523
Apol7a	ENSMUSG00000010601	15.6816	63.4388	2.73884	54.5592	44.2539	17.4949	139.719	1.67277	8.74082	37.4316	31.2852	2.95703	3.23194	5.62474	13.9407	3.40411	40.9548	0	10.2571	29.8595	2.42801	70.6422	9.79999	1.18946	4.65013	5.34421	1.13629	6.82558	26.733
Pigyl	ENSMUSG00000010607	17.0489	5.34732	0	27.8325	29.3197	30.1117	6.36552	26.2181	0.263013	0	13.6428	0	0	0	91.9317	0	19.154	25.3176	47.2348	32.1787	26.1199	0	0	0	0	6.2956	2.77695	6.99549	0
Rbm25	ENSMUSG00000010608	54.3573	32.3512	30.9362	33.9493	29.2689	31.7377	11.2656	14.4529	41.3368	98.3849	45.1108	45.1431	29.9283	43.4079	79.5633	60.3803	30.8358	62.2252	53.5675	36.9106	58.924	89.3502	62.0735	77.152	90.4301	181.249	60.1078	70.8284	113.568
Psen2	ENSMUSG00000010609	9.60957	3.33915	21.5956	3.92706	0.27323	3.99597	3.48284	0.270953	4.39888	32.3203	15.1111	0	3.08648	0	5.88168	30.7519	14.913	42.9424	11.6559	0	22.2548	12.2738	4.46527	13.373	0.794825	37.2493	3.78808	71.2544	95.5342
Acaa1b	ENSMUSG00000010651	31.8337	41.2839	0.938269	34.0852	1.41356	19.0293	39.7869	3.95334	0	0	5.70625	6.00404	4.59812	0	20.01	0	1.92346	0	28.7154	3.52155	55.0149	0	1.89127	1.62077	0.673873	7.65658	4.23567	1.98907	0
Plcd1	ENSMUSG00000010660	10.5272	4.20281	1.31156	2.03021	2.88874	0.120457	1.78114	0	0.485931	0	1.22915	1.25371	5.04707	1.58827	6.2418	2.88533	10.4154	0	2.11239	0	6.16663	5.98449	0.736143	11.0632	0	0	2.08037	7.32916	3.09603
Lmbr1	ENSMUSG00000010721	0.94449	1.39101	0.470112	3.1434	0.154169	0.304104	0.314349	0.889432	2.62605	3.82951	1.2846	0	0.364384	1.72122	3.38001	0	2.77778	2.15088	8.59092	0.585133	16.8842	2.30746	0.19206	1.0875	0.674914	2.36468	3.03701	5.08438	4.65767
Tnfrsf22	ENSMUSG00000010751	5.70949	5.59226	14.2857	4.0215	0.382275	5.55259	3.5293	3.30735	26.7114	13.8053	20.7937	18.951	11.723	18.6983	20.0952	0	30.5952	14.8754	29.2849	26.6662	60.6065	57.0071	20.9936	157.709	49.3604	153.66	48.8973	59.1832	145.257
Cars	ENSMUSG00000010755	12.1061	8.11698	93.7499	18.221	29.4912	46.3719	20.8119	5.46785	0	20.314	12.1199	0	2.61325	0	50.773	0	34.055	21.6866	41.7904	0	13.7331	129.219	13.562	9.12374	45.1981	12.9377	98.1321	0	46.1734
Phlda2	ENSMUSG00000010760	0	0	0	0	0	0	0	0	0	0	0	0	0	0	0	0	0	0	6.13582	0	0	0	0.967735	0	0	0	0	0	0
Asz1	ENSMUSG00000010796	0	0.131049	0	0	0.0561063	0	0	0.138119	0.661822	5.9445	0.595315	0	0.419224	0	0	0	0	0	0	0	0	0	0	2.29179	0	8.87407	9.17961	6.13218	2.13033
Wnt2	ENSMUSG00000010797	0	0	0	0	0	0	0	0	0.287895	0	0	2.96784	0.239261	0	0	0	0	0	3.3372	0	0	0	0.54916	0	0	1.06971	0	0.966233	2.41979
Gabra1	ENSMUSG00000010803	1.518	0.336492	0	0.943402	0	0.214322	0.372625	0	0.0646037	0	1.11036	0	0.071578	0	0	0	0	5.28967	2.12172	0.715077	1.3344	0.972486	2.2058	51.3401	0.984903	3.7149	1.86638	1.2998	4.95776
Grid2ip	ENSMUSG00000010825	0.198378	0	0	0.170315	0	0	0.0395674	0.167662	0.243685	0	0	0	0.102609	0	0	0	0	0	0	0	0	0	0	0	0.283175	4.71869	0	3.3353	0
1700006E09Rik	ENSMUSG00000010841	0	0	0	0	0	0	0	0	0.890873	0	0	0	0	0	0	0	5.56244	0	0	0	0	0	0	0	0	2.40081	0	5.92148	7.02439
Apip	ENSMUSG00000010911	0	3.06604	0.292313	6.09035	55.02	0	0	60.1799	0	0	13.8159	15.2997	0	0	0	0	0	3.09694	0	84.7893	0	0	0	0	0	0	23.2949	0	14.762
Pdhx	ENSMUSG00000010914	17.8027	9.66859	29.307	5.63649	1.22634	10.2943	1.90097	28.3339	10.1182	29.4751	13.0265	7.01834	20.9473	0	5.03615	0	21.7103	6.4408	23.3972	3.50494	38.1312	9.70996	5.15058	17.2101	9.73016	40.8766	12.4513	23.9248	32.7468
Vac14	ENSMUSG00000010936	4.3203	0	0.0806859	6.94191	7.94232	0.726625	0.100436	2.95728	0	28.1833	9.84079	5.40858	0.290036	0	0	0	1.33951	9.58615	1.41247	5.69045	0	20.6392	1.15607	41.7612	0	2.31907	1.82864	31.2489	0.975373
Mcoln2	ENSMUSG00000011008	0.278293	13.9653	1.7525	6.28858	0	13.9307	0.623911	3.54224	0	47.0174	1.24009	22.7624	0.912619	1.69691	6.66939	0	15.3999	6.47813	0	29.596	0	11.189	0	1.61295	0.446526	13.1301	1.09155	4.78783	3.58824
Slc5a1	ENSMUSG00000011034	581.942	367.764	40.5967	505.126	10.3195	300.324	244.693	42.9701	448.827	30.6804	259.652	26.5475	520.581	22.3775	323.626	1.84993	322.108	17.482	88.8274	198.697	126.22	106.364	36.009	231.986	181.83	43.7006	335.484	571.054	450.699
Akt1s1	ENSMUSG00000011096	7.5688	9.23899	0.401305	4.01522	21.0773	5.21367	2.10683	0.902699	0.207114	3.25359	3.25393	0	0.695899	2.70689	0	0	4.20279	3.44225	0	0	3.51172	7.64821	1.00652	0	0	0	0.549885	0	8.17295
Tbrg1	ENSMUSG00000011114	54.8419	76.6841	375.632	74.3447	125.465	57.1658	245.757	34.5765	18.5602	8.78487	46.5659	53.6576	100.043	0	76.0684	0	83.2069	23.2259	37.7841	21.9109	18.941	112.368	7.23998	44.9575	21.3114	7.85325	62.9662	33.3886	18.6007
Panx3	ENSMUSG00000011118	0.763808	0	0	0.165148	0	0	0.0613854	0	0	0	0.215366	3.2094	0	0	0	7.41255	0	0	0	1.15641	0	0	0	2.58129	0.439327	1.41965	4.84243	1.49256	2.14313
Adssl1	ENSMUSG00000011148	0.322359	0.0854127	0.0714108	0.289793	0.320102	0.061083	0	0	0	0	1.61743	3.70589	0.204536	0	0	0	0	1.53382	0	0	0	0	0	1.49777	4.722	2.76258	0	2.25188	1.01322
Cfap161	ENSMUSG00000011154	1.33485	0	0.263976	0.86444	0	0	0	0	3.05306	0	3.82373	0	0	0	0	0	0	5.45363	0	0	0	0	1.4337	4.94746	0	19.0003	4.12622	0	0
Brf1	ENSMUSG00000011158	2.25057	1.09678	1.60615	2.43245	0.935312	5.2021	0.491283	33.2205	0.885551	0	2.95374	0	1.24759	0	5.83728	0	4.70546	7.19154	44.3795	15.6537	45.9738	18.2508	41.1209	71.5491	3.31115	17.1246	11.7647	2.04465	18.0836
Vipr2	ENSMUSG00000011171	0.244496	0	0.212405	0.544443	0.0277143	0	0.0454226	0.0314952	0.095426	1.49958	1.47167	0	0.210251	0	0	0	1.80922	7.30202	0.550049	0	12.4115	0	0.165418	3.63936	1.35503	2.99709	2.49365	0.320373	5.57278
Odc1	ENSMUSG00000011179	85.4894	289.978	15.7303	111.552	51.6786	106.839	194.065	92.2728	1.73952	73.7009	57.5159	32.2113	31.8894	15.8815	57.1009	0	42.9088	45.169	43.3633	74.4914	30.672	163.153	23.9594	6.83814	31.0687	16.3666	38.8666	26.5527	30.9804
Thg1l	ENSMUSG00000011254	15.7001	17.768	25.6398	14.2693	2.56604	14.005	17.2645	4.82037	61.6088	51.0925	35.56	38.0184	29.9202	55.9354	114.325	133.06	21.0632	15.9515	23.0888	16.0263	32.4753	21.8017	16.2733	22.0334	27.4579	160.754	31.9627	33.6801	40.8027
Adam19	ENSMUSG00000011256	5.14536	6.62612	1.20583	2.01269	0.493886	0.213902	0.0479899	3.99786	2.71043	17.2089	13.2302	4.67174	0.709464	8.46242	1.29074	0	3.00354	8.68909	19.472	5.85065	16.3281	2.0547	1.62383	0	1.66886	9.8491	28.0389	4.38158	4.40463
Pabpc4	ENSMUSG00000011257	72.0976	49.5732	6.29529	61.1897	15.6049	11.4126	23.6922	1.73067	17.3376	0	45.4258	15.0368	116.722	30.7142	30.2355	194.414	33.3835	29.2711	18.729	15.9355	14.9789	32.5374	10.315	36.9809	8.22163	2.24424	18.0754	154.244	6.7036
Exoc3l2	ENSMUSG00000011263	0.0340443	0.560151	3.13673	0	0	0	0	0	0.079526	0	0.760598	7.6108	4.3368	0	0	17.5243	0	0	5.99165	6.6839	0	0	0.110225	0	0	1.09821	15.2163	0.531771	0.442295
Zfp296	ENSMUSG00000011267	0.732194	0	0	0	0.0643576	0.214657	1.57067	0	0	3.39182	0	0	0.119735	0	0	0	0	1.79457	33.7928	0	102.558	0	0.0749799	0	0	0.813019	0	0	3.66137
Plin5	ENSMUSG00000011305	0.0705252	0.155811	0.145521	0	0	0.108707	0	0.109704	0.36357	5.16859	0.84073	0	0	0	0	0	0	0	0	0	0	0	0.455918	0	0	0.625451	0.434593	2.76004	0.922689
Sugp1	ENSMUSG00000011306	13.673	0.570403	4.65018	9.67299	0	2.46639	1.50284	0.360198	2.37778	7.40002	1.62377	36.0238	14.5483	0	3.09207	0	1.14663	14.0185	18.836	5.44885	6.10954	0	4.03143	2.19922	1.32222	0.445326	2.69695	1.6969	8.4913
Dmrtc2	ENSMUSG00000011349	0	0.386224	0.0788351	0	0	0	0	0	0	0	0.45672	0	0	0	0	0	0	0	0	0	0	0	0	0	0	1.52845	1.6202	0	2.29628
Gm5893	ENSMUSG00000011350	0	0	0	0.828546	0	0	3.19143	4.31908	0	0	0	0	0	0	0	0	0	17.2411	0	0	8.89738	0	1.99724	0.723133	0	4.15095	0.921146	1.78791	0
Dhdh	ENSMUSG00000011382	16.6558	15.1583	14.6393	12.7379	13.6057	12.1853	12.1951	11.0503	55.3032	48.8627	26.9836	33.8767	34.9966	50.9535	28.2137	69.5508	34.7355	17.3046	31.5449	19.0766	17.0265	52.4826	43.4738	54.7995	71.4328	124.929	56.5456	45.3046	80.4511
Zfp790	ENSMUSG00000011427	0	0.0905317	0	0.398824	0	1.8937	1.51058	0	0	6.02619	3.93577	5.92416	0	0	0	0	0	3.97595	0	0	0	0	0	0.394708	0	10.3962	14.3212	0	0
Cpb1	ENSMUSG00000011463	2.49601	0.0563425	2.7971	0	0	0	0	0	0	0	0.407789	13.4823	0.0657832	17.0851	0	0	0	0.990582	0.785844	0	0	4.40971	0.6982	0	0	4.66961	2.04076	2.163	15.6691
Slc25a41	ENSMUSG00000011486	0	0	0	0	0	0	0	0	0	0	5.51823	0	0	0	0	0	0	0	0	0	0	0	0	0	2.005	0	0	0	0
Pinlyp	ENSMUSG00000011632	0.889019	0	0	0	0	0.136736	0	0	0	0	0	0	0	0	0	0	0	0	0	0	0	0	1.42979	1.74067	0	0	0	0	0
Fuz	ENSMUSG00000011658	6.96767	9.3122	16.8154	5.38248	16.9187	15.469	18.4638	0.919526	8.43966	12.1666	14.3282	14.0509	9.8645	8.94272	0	0	0	6.43429	14.5398	8.25186	19.3474	4.76493	5.38405	1.96527	0.49823	5.20186	12.1333	2.30819	7.74477
Sptbn4	ENSMUSG00000011751	0.0463506	0	0.0777133	0	0	0.0222455	0	0	0	0	0.0814093	0	0.0800292	0	0	0	0	0	0	0	0	0	0.0625813	0.27775	0.671361	0.526471	0.0946031	0	0.748526
Evi5	ENSMUSG00000011831	8.73781	17.8499	1.45924	2.51986	39.3671	10.2212	5.28262	0.0537838	7.63531	49.2249	1.40163	0.561734	2.05368	0	22.6068	0	0.518089	5.80813	2.51601	5.8986	0	0	4.2918	5.0737	8.79108	14.6364	8.86532	2.95379	20.9962
Evi5l	ENSMUSG00000011832	0.278311	0	1.5246	0	0	0.0873077	0.0705746	0.0439548	2.56731	16.2381	0.737544	0	0.0435716	0	20.3547	0	7.03814	2.19667	0	0	0	11.3825	1.61909	3.07412	1.4138	2.98178	5.06386	3.54278	6.23025
Snapc2	ENSMUSG00000011837	0	0	0	1.48287	101.037	11.1439	0	0	0	0	1.49666	2.88966	3.28723	0	0	0	2.6727	0	14.716	2.55083	23.9675	3.47206	0	0	0	35.6611	10.5555	0.954969	22.5005
Git1	ENSMUSG00000011877	10.6191	22.574	0.603166	12.5982	5.30641	10.503	4.59082	5.13548	0	5.81413	6.4805	11.4314	34.1505	2.4105	4.73497	0	11.4272	6.90402	6.94582	5.00888	13.7183	1.13539	1.56531	0	6.81066	0.339329	6.05993	3.30504	1.0268
Gltp	ENSMUSG00000011884	18.8759	84.6082	15.0595	111.403	76.6906	95.8973	46.2551	11.8353	4.74726	11.7062	41.6971	26.813	194.705	2.43333	38.2795	8.8261	77.8498	10.8323	118.679	52.2179	63.0991	43.5452	22.8699	12.3946	3.86437	1.39403	56.7419	22.5499	10.4833
Bnip2	ENSMUSG00000011958	21.8707	72.3594	0.459279	15.4845	47.8879	10.7301	0.134016	0.463927	0.59095	16.5452	4.29326	18.9644	3.56483	6.86621	10.735	0	10.6069	9.26684	6.4387	1.26074	19.0124	15.4351	22.5554	4.61866	1.57085	2.2226	19.7845	1.86916	8.57963
Ccnt1	ENSMUSG00000011960	37.7423	29.3248	19.4679	33.233	70.9131	34.2872	16.9116	26.2613	55.7942	92.6573	43.1685	56.085	46.6469	11.4634	41.5698	124.697	39.2811	67.7771	39.7232	58.3498	83.8182	165.478	114.494	96.1644	189.515	164.468	91.8974	47.3831	93.5104
4930579F01Rik	ENSMUSG00000012042	0	0	0	0	0	0	0	0	0	0	0.115754	0	0	0	0	0	0	0	0	0	0	2.53933	0.143218	0	0	1.55041	0	0	2.32884
Brms1l	ENSMUSG00000012076	919.545	1032.16	452.969	832.109	315.831	874.411	328.128	681.082	1418.68	2963.57	1408.23	1074.67	898.545	2202.01	1735.22	1916.24	725.75	1590.99	1413.67	1176.69	2030.71	1630.68	1182.85	2310.05	2841.46	3978.52	1083.19	1193.12	2373.3
Dhdds	ENSMUSG00000012117	3.20801	4.57456	2.0897	8.98728	1.38539	9.23403	0.519809	0.213489	15.3787	39.1887	11.0418	2.4825	3.03403	8.3854	19.9658	0	11.2292	13.6062	20.2013	30.8691	21.9137	13.1071	3.25022	3.026	2.01243	53.4482	10.3754	16.09	39.6539
Crybg2	ENSMUSG00000012123	109.24	260.227	2.53498	129.594	37.1789	39.823	179.296	4.42215	27.7785	40.7275	61.7616	12.5576	47.3533	8.1613	12.7919	12.3596	61.3357	13.7898	58.6593	15.096	17.9235	413.054	10.7212	63.2842	32.5131	40.0026	14.5702	16.0241	160.39
Ubxn11	ENSMUSG00000012126	48.4372	67.1003	18.4586	54.3646	13.6795	61.6512	39.3714	24.1582	31.4077	124.806	45.0751	35.0172	4.93413	10.5814	20.8018	11.5215	29.2599	102.307	73.1866	65.9342	30.1622	7.97337	26.549	32.2726	0.507266	1.0945	28.3344	42.9708	12.1783
Mogat1	ENSMUSG00000012187	0	0	0	0	29.9091	0	4.15946	0	0	0	0	0	0	0	0	0	0	0	0	0	0	0	0	0	7.44302	8.68267	0	0	8.72429
Tex22	ENSMUSG00000012211	0	0	0	0	0	0	0	0	0.592986	0	0	0	0	0	0	0	0	0	0	0	0	0	0	0	0	0	0	0	0
Tjap1	ENSMUSG00000012296	9.76665	4.78619	0.114663	5.4327	0	5.54828	13.614	4.0091	0	18.6514	2.27496	3.06009	3.93438	0	34.3312	0	2.82566	3.70378	6.88332	5.37498	0	54.84	3.22285	16.0123	3.58163	3.96208	1.08352	0	1.76329
Ehf	ENSMUSG00000012350	10.2167	25.1918	461.312	8.2979	0.147043	13.4056	16.1044	0.851204	1.47636	30.1671	7.85612	27.9525	3.10385	20.126	62.9053	0	10.9034	7.17192	4.84489	0	18.8986	15.8864	11.4907	9.70822	1.76731	74.6822	22.3956	9.57507	74.9098
Nanog	ENSMUSG00000012396	20.4983	30.1681	9.52926	26.0927	3.87792	29.5012	11.9576	9.55302	31.0065	18.5978	29.1827	32.5122	14.9822	26.5818	55.8394	29.7491	45.7153	29.0829	24.4716	18.974	39.5617	74.5613	18.702	41.879	49.1139	69.8729	26.5163	20.7977	48.4949
Rpl15	ENSMUSG00000012405	881.838	412.203	1531.98	632.765	683.356	518.042	238.147	759.071	261.172	550.725	414.577	689.779	653.99	177.146	750.525	0	531.992	1042.06	224.655	407.667	221.654	500.176	106.735	299.066	593.136	19.0583	382.569	178.426	146.259
Tmem167	ENSMUSG00000012422	87.9378	51.1713	3.50088	87.2153	65.4977	57.2258	126.82	125.949	1.17892	0.57433	20.0823	4.40425	35.5859	1.90179	16.5313	944.285	42.7367	3.9359	37.6753	131.844	47.2554	21.949	3.24687	52.1001	104.533	2.91921	12.5161	44.2031	117.721
Steap4	ENSMUSG00000012428	18.4918	0	0	0.371879	9.95111	0	0.146396	0	0.305404	0	0	0	0	0	0	0	1.94095	0	0	0	1.72171	0	0.141143	0.841474	0	0.750816	0	0.340811	0
Mplkip	ENSMUSG00000012429	20.4324	9.68192	5.57904	2.47556	44.7675	5.52011	3.27615	0.441916	62.7868	14.496	8.27578	6.18628	2.84724	0	1.34048	0	2.9039	6.32528	3.61733	0	0	7.67084	1.55935	7.64827	11.411	10.0319	7.81595	3.50265	16.2071
Rpa3	ENSMUSG00000012483	77.8554	9.47408	7.55724	50.9079	154.444	8.16231	162.274	23.8966	34.806	0	74.1397	37.6357	3.09953	104.04	94.0852	0	54.8672	92.3479	30.7737	143.731	9.08104	0	40.4719	22.3645	9.19243	37.391	21.458	10.6256	78.589
Mlkl	ENSMUSG00000012519	8.87036	0.249618	0	8.05028	41.5271	0.698941	85.128	0	1.57016	0	3.2823	0	37.5285	34.1592	0	0	14.7427	21.6588	15.1555	0	0	12.8605	51.4609	5.2686	58.092	0	2.73806	6.01796	0.927652
Phox2b	ENSMUSG00000012520	12.3478	0	0	0.55709	0	0	0	0.19291	0	0	0.120026	0	0.633585	0	0	0	3.05188	3.55236	0	0	1.80531	10.5395	0.694598	1.19781	0	2.27052	0	0	0.595479
Tnpo3	ENSMUSG00000012535	11.2015	7.37479	5.28498	15.9595	38.7816	16.5267	14.222	9.84684	12.9699	22.7648	11.0895	12.5097	26.0623	22.6481	23.2364	19.0424	11.5906	21.2247	12.6453	9.1241	25.5929	52.7236	18.591	21.5465	101.36	67.8743	23.4111	11.6624	60.099
Ttll5	ENSMUSG00000012609	1.4225	2.36351	0.906163	0.312264	14.3478	1.89003	0.39134	0.345846	9.32864	6.06689	7.70307	5.20787	1.17041	1.00566	11.992	0	0	6.46354	5.62627	0.52919	1.12644	5.05341	16.6568	23.3574	6.67126	14.4409	2.90017	4.83571	12.3968
Zfp715	ENSMUSG00000012640	0.654164	0.484514	1.34921	1.63814	6.69206	0.145265	0.69289	0.0487288	1.17755	3.4595	1.88813	27.6095	0.407518	1.91805	3.91744	0	0	2.53948	0.850251	3.42152	2.47026	0	0.177246	5.46269	3.46861	4.51431	23.3575	12.8995	2.8471
Retn	ENSMUSG00000012705	11.1753	6.89334	1.52519	5.40794	0.898058	3.81172	2.11037	4.55848	4.01919	14.6459	10.4715	13.1027	0.246325	8.39209	0	0	19.8233	0	6.33225	22.2778	15.2202	19.3672	12.9764	9.23489	1.47293	7.83414	10.3796	6.41153	9.94902
Acpt	ENSMUSG00000012777	4.59086	5.54598	0	3.48354	2.5162	8.30323	0	16.746	0	25.3294	6.33258	10.3577	0.223404	39.5061	5.17993	0	3.82818	31.077	19.8526	10.938	23.9139	22.3248	11.9605	0	16.7573	0	1.60429	0	0
Cdh23	ENSMUSG00000012819	0.4528	1.07262	0.16451	1.40879	0.0964421	0.660258	0.101396	0	0.366429	1.37062	1.2223	0	0.156033	0.400698	5.63018	0	0	1.04423	19.1126	0	6.20717	1.07047	0.760386	4.92297	0.571572	2.25029	12.0077	0.204272	4.36929
Rps5	ENSMUSG00000012848	747.841	828.051	1132.13	831.62	760.87	748.984	444.664	1466.81	499.384	645.318	590.863	406.532	176.429	192.3	983.869	194.783	550.078	991.224	621.147	627.073	518.231	441.527	355.14	86.8932	142.438	12.6933	400.735	166.882	166.654
Podnl1	ENSMUSG00000012889	0.80226	0	0.601829	0.774406	0	1.03058	0	0	0.106805	9.80479	0.0874966	8.02439	0	0	0	0	0	1.29531	2.70841	1.40986	1.80655	1.918	13.6703	0.441593	0	0.394211	4.09644	1.073	4.37026
Adgrl1	ENSMUSG00000013033	1.0405	0.0548556	0	3.31193	4.89269	0.224027	0.110424	0.0185955	1.32655	0.610304	0.590426	2.80219	2.69915	5.55787	9.72882	0.919873	0.589142	3.59642	2.14635	0	3.12799	1.42808	1.07033	0.158863	34.7929	18.5907	13.8381	8.65633	0.213853
Amotl1	ENSMUSG00000013076	1.74452	0.409257	0.330637	1.30586	0.88559	1.95677	0.508224	0.091081	2.63406	2.93016	3.51609	1.20147	0.271602	0.493088	0	2.29629	2.15535	2.38662	3.5073	0.996741	7.13211	1.41364	4.72561	2.41689	1.74072	6.73777	26.3623	0.80999	3.512
2200002J24Rik	ENSMUSG00000013083	6.83869	0	8.72288	1.00208	0	0	0	0	0	0	1.74446	0	0	0	0	0	0	0	0	0	0	0	0	0	2.27022	0	0	4.43621	7.87433
Etv5	ENSMUSG00000013089	0.65367	2.77845	1.22889	2.51962	0.0247405	0.939967	0.0768816	0.0266214	0.423802	35.4971	2.03451	0.831017	2.98157	0	2.17691	0	0	2.67564	6.05587	0.767715	0	9.4118	1.75986	13.3974	22.8343	3.2086	4.27286	0.283474	2.35846
Tmem190	ENSMUSG00000013091	0	0.919079	0	0	0	0	0	0	0	0	3.0851	0	0	0	0	0	0	0	0	0	0	0	0	0	0	10.006	5.08113	0	0
Gfod2	ENSMUSG00000013150	5.62854	4.39674	13.5618	4.63275	2.38575	2.29521	2.60135	32.5627	20.5238	27.7911	6.11154	0.857734	17.8385	6.35642	12.3738	3.82549	3.59514	8.01105	8.04761	2.29988	6.13847	9.00765	9.36941	17.932	234.713	49.2731	8.99249	5.99094	24.9639
Enkd1	ENSMUSG00000013155	8.33263	6.01332	11.6842	4.38521	0.594657	5.67175	6.21887	21.8197	43.7729	69.7773	16.3319	20.0434	23.0012	24.6124	36.5566	66.4757	8.31525	22.1032	17.2248	3.196	27.0984	25.6464	18.3068	35.9097	56.6998	59.6854	13.3096	33.4748	36.6356
4933405L10Rik	ENSMUSG00000013158	0	0	0.240162	0	0	0	0	0	0	0	0	0	0	0	0	0	0	0	0	0	0	0	0	2.73541	0	2.35867	3.39391	0	3.51939
Atp6v0d1	ENSMUSG00000013160	59.0063	44.9913	6.18726	39.5027	19.3552	79.0044	29.07	19.6465	3.03245	0	28.7017	27.0161	160.251	66.056	20.7868	52.6892	21.1225	40.3222	45.6912	47.551	20.5642	121.938	32.6294	15.1616	46.2346	3.12058	53.6519	61.9581	112.914
Ptprs	ENSMUSG00000013236	2.59952	1.7922	1.94222	2.43628	9.9666	0.529415	0.148122	3.18133	0.410313	13.4024	3.76313	7.05832	5.77022	1.48607	1.79943	0	2.7126	4.25739	3.11018	2.0591	0	3.49999	3.05609	40.5995	40.6435	1.54164	8.0678	1.9713	0.704442
Slc41a1	ENSMUSG00000013275	1.45051	2.3755	3.80446	1.87262	1.55913	1.6559	0	0.0224308	0	1.06991	0.0381496	2.80585	0.150145	0	3.48184	0	0.647072	4.51499	0.785964	1.84243	0	0	0.399278	0.558842	12.4571	4.76452	1.60127	0	2.25918
Fer1l4	ENSMUSG00000013338	0.132319	0.0976841	0.190255	0.0270531	0	0	0	0	1.4833	0	0.346377	0	0.0862623	0	26.4462	0	0	0	0.560369	6.9765	0	0	0.481255	0.64141	0	8.22352	0	1.6544	0.53874
4931406B18Rik	ENSMUSG00000013353	6.80038	8.96202	3.775	3.37737	1.82643	3.92432	4.17129	1.1787	29.465	35.2708	10.8383	7.50814	4.62285	13.6678	9.29645	11.733	6.93791	8.90036	7.13458	1.86031	16.3255	14.7539	12.2285	13.7946	10.8243	21.3622	20.0812	21.1197	26.6122
Iglon5	ENSMUSG00000013367	0.227729	0	0.0961514	0.451495	0	0	0.121507	0	0.186663	0	0.153346	0	0.412684	0	0	6.00224	0	0	0	0	0	0	1.0867	1.95561	4.3431	16.2939	2.87813	0.889599	0
Igf2bp1	ENSMUSG00000013415	1.05985	4.18252	32.0308	0.520069	0.0109287	0.202361	0.298132	0.12918	13.3064	5.16023	4.4985	3.12661	0.866213	0	0	0	0.720771	14.3707	2.18645	3.90886	10.8325	4.64726	9.07732	1.74553	0.642861	7.52396	4.34119	0.251575	25.9311
B4galnt2	ENSMUSG00000013418	0.573614	0.0904769	0	4.79324	0	0	0	0.127674	0	0	0.856331	0	2.74824	0	0	0	0	0	0	0	0	0	0	0	0	10.7189	0	0	0
Zfp651	ENSMUSG00000013419	0.226394	0	0.0588236	0.0259857	26.0132	0.0164613	0	0	0.449041	0	2.11386	0	0.584279	0	0	0	1.6706	0.415455	0	0	0	1.8751	1.44751	0.20535	0	1.4584	0	0	0.553082
Nelfb	ENSMUSG00000013465	3.30675	21.4109	4.485	11.2539	3.23531	9.83356	0.764512	0	0.819519	1.92874	20.6905	1.26346	0.135643	0	3.14534	0	4.66514	19.3521	10.6446	17.7361	10.3584	40.7111	68.5133	1.01369	6.31328	0	2.25943	2.03215	0
Card14	ENSMUSG00000013483	0	1.40509	0	1.33424	0	0.253658	0.0459879	0.0678947	0.102267	0	0.0575078	0	0	0	0	0	0	0.850989	0	0	2.56445	0	0.496265	0	0	0.835399	0.424119	0	0
Tmem175	ENSMUSG00000013495	54.581	70.9201	63.2397	69.2473	12.4362	45.6087	194.394	1.9089	0.344713	30.0855	32.4714	16.889	39.0146	0	31.5584	19.4399	29.8862	21.568	22.1483	19.7677	62.3723	97.4765	8.87093	88.8027	3.75854	4.2112	2.87533	7.2647	79.2016
Bcas1	ENSMUSG00000013523	13.9222	1.31666	0	10.4152	0	3.90757	10.8376	0.116092	0	0	3.37974	0	0	0	106.281	0	20.8675	4.8624	0.847156	7.93839	0	0	14.0424	0	0	70.3347	2.26739	1.47188	53.6367
Tango2	ENSMUSG00000013539	59.7028	103.29	32.0773	77.1404	22.6774	74.3164	25.2382	38.4056	264.477	112.482	67.9466	81.3493	41.8987	53.038	73.0236	95.8249	69.2659	57.7887	62.3415	80.8589	147.544	74.0881	110.086	164.639	167.055	168.358	84.9887	36.9513	185.396
4833413E03Rik	ENSMUSG00000013562	0.267304	0	0	0	0	0	0	0	0	0	0	0	0	0	0	0	0	0	0	0	0	0	0.969202	0	0	0	0	0	0
Aldh1a2	ENSMUSG00000013584	5.35052	1.63107	0	2.02308	82.2623	3.12885	0.138001	0	27.5957	6.77022	5.63802	11.8228	0	0	0	0	2.72908	7.15353	9.13947	16.8694	0	1.76525	52.4518	0.594455	0.493831	2.66295	1.13576	0.481108	24.8997
Ndufs2	ENSMUSG00000013593	811.692	539.095	821.611	416.598	316.91	378.555	433.657	419.22	6.21166	263.331	390.605	676.14	302.766	58.0154	727.429	0	456.087	371.4	266.215	453.729	377.517	263.925	322.119	313.46	570.597	0	102.331	141.952	75.932
Snx31	ENSMUSG00000013611	0.0593159	0.983302	0	0	0	0	0	0	0	20.5518	0	0	0	0	0	0	0	0	0	0	0	0	0.863214	0.990602	0	5.46684	3.78616	0	0
Atraid	ENSMUSG00000013622	24.1903	73.6859	9.32357	91.1739	489.785	8.05023	22.7332	0	24.4265	10.3265	73.8283	13.4179	282.273	17.4092	78.3326	62.3784	81.0442	60.6471	73.4133	90.1328	68.658	40.9613	14.9223	49.1206	16.9796	3.54811	49.7544	43.9255	17.8268
Cad	ENSMUSG00000013629	1.92787	4.40845	0.0187499	1.98604	4.10364	3.11624	0.27184	3.76291	0.820468	6.42342	2.97099	0.918832	4.00181	7.54009	1.25385	0	1.27101	4.06251	2.05678	0	0	0	11.7424	5.37906	0	8.45837	3.48503	4.91325	7.45209
[truncated: 19,543 more rows]
