# Supplementary material for: Lgr5+ telocytes are a signaling source at the intestinal villus tip
Source: Nat Commun. 2020 Apr 22;11:1936. doi: 10.1038/s41467-020-15714-x (PMC7176679; doi:10.1038/s41467-020-15714-x)
Supplement: Supplementary file 6 — Supplementary Data 3 [file 41467_2020_15714_MOESM6_ESM.xlsx]

## Sheet: Table S3
Supplementary Table 3
Gene	crypt telocytes	enteric mesothelial fibroblasts	myofibroblasts	villus tip telocytes
Gnai3	6.4e-05	7.3e-05	2.4e-05	8.5e-05
Cdc45	0	0	6e-06	8e-06
Apoh	0	0	0	0
Narf	0	0	0	0
Klf6	4.6e-05	0.0001	0.000127	0.000178
Scmh1	7e-06	0	3.4e-05	3.9e-05
Cox5a	2.4e-05	0	8.3e-05	2.3e-05
Tbx2	1.4e-05	0	0.000105	1.9e-05
Wnt3	0	0	0	0
Fer	3.6e-05	0	0	4e-06
Xpo6	0	0	4.8e-05	2.5e-05
Tfe3	5e-06	0.000174	5e-06	2e-05
Axin2	1.6e-05	0	0	3.4e-05
Brat1	1.1e-05	0.000159	6e-06	4e-06
Gna12	4.8e-05	3.1e-05	6e-05	2.7e-05
Slc22a18	0	0	0	4e-06
Igsf5	1.7e-05	0	0	0
Pih1d2	0	0	6e-06	0
Dlat	0	0	9e-06	9e-06
Sdhd	0.000101	0.000123	2.7e-05	4.7e-05
Ccnd2	7.3e-05	0.000203	0.000165	8.6e-05
Gpr107	4.1e-05	0	3.5e-05	3e-05
Slfn4	4e-06	0	0	0
Mid2	3e-05	0	4.1e-05	3e-06
Trim25	2.4e-05	0	2.7e-05	3.5e-05
Scpep1	0.000296	1.4e-05	5.8e-05	0.000222
Mnt	4e-06	0	8e-06	1.4e-05
Hddc2	4.2e-05	0	0	2.4e-05
Tpd52l1	0	0	0	0
Cdh1	8e-06	0	0	2.2e-05
Ckmt1	9.5e-05	0	7e-05	6e-06
Arvcf	2.5e-05	0	0	4.1e-05
Comt	0.000119	0.000364	0.000272	0.000168
Rtca	3.3e-05	0	2.5e-05	1.5e-05
Dbt	1.8e-05	0	1.5e-05	8e-06
Dazap2	8.9e-05	0.000196	0.000163	0.000187
Mcts1	3.3e-05	0	2.5e-05	2.1e-05
Trappc10	0	0	0	0
Tbrg4	7e-06	1.4e-05	1.1e-05	1.4e-05
Tmprss2	0	0	2e-05	0
Ndufa9	1.5e-05	0	9.8e-05	4.1e-05
Galnt1	7e-05	0.000185	0	5e-05
Mkrn2	5e-06	0	1.7e-05	2.5e-05
Pparg	8e-06	2.9e-05	0	0
Raf1	8e-06	0	6.3e-05	2.7e-05
Acvr1b	0	0	6e-06	5e-06
Tom1l2	3.6e-05	0.000188	0	5.7e-05
Gpa33	2.1e-05	0	7e-06	0
Wdr77	2.7e-05	0	1.2e-05	8e-06
Atp5f1	0.000134	0.000168	0.000159	9.8e-05
Sox9	4e-06	0	1.4e-05	0
Hnrnpd	5.3e-05	0.000547	1.3e-05	8.6e-05
Dynlt1c	3e-06	1.4e-05	5.4e-05	1e-05
C1d	1.5e-05	0.000213	6e-06	4.4e-05
Gm2a	0.000199	0.000102	2.7e-05	0.000127
Krit1	7e-06	0	0	3.2e-05
Clcn4	8.2e-05	0.000328	5.1e-05	5.5e-05
Hk2	0	0	0	0
Myo18a	6e-06	0.0001	0	1.4e-05
Sez6	0	0	0	0
Kat2b	2.4e-05	0	1.5e-05	1.9e-05
Rab5b	2.3e-05	3.2e-05	5.7e-05	3.7e-05
Icosl	9.6e-05	0	0	3.1e-05
Chmp1a	2.7e-05	0.000208	0	4.9e-05
Rpa1	0	0	1.1e-05	5.3e-05
Tubgcp3	6e-06	0	0	0
Polr3d	9.2e-05	0	1.7e-05	3e-05
Ddx3x	0.000128	0.000237	0.000208	0.00012
Usp32	4.5e-05	0	0	3.2e-05
Car4	0	0	0	0
Txnrd3	1.6e-05	6.6e-05	0	0
Dnajc5	0.000134	0	5e-05	9.3e-05
Tpd52l2	7.9e-05	3.4e-05	0.000111	5.5e-05
Fmr1	5.8e-05	0	0.000115	3.5e-05
Bcl11a	0	8.6e-05	0	0
Pxmp4	2e-05	0.000116	3e-05	7.3e-05
Dlg3	2.1e-05	0	0.000153	4e-06
Smarcb1	9.6e-05	0.000313	0	4.1e-05
Hip1r	0	5.8e-05	6e-06	0
Top1mt	0	0	1.8e-05	1.4e-05
Gm38393	4e-06	0	7.8e-05	5.4e-05
Mmp14	0.000224	0.000126	8.4e-05	0.000278
Slc7a7	0	0	4e-05	2.2e-05
Oxa1l	1.3e-05	0.000248	2.4e-05	1.1e-05
Heatr6	5e-06	0	2.4e-05	1.2e-05
Ilf2	2.1e-05	0	0.000106	8e-06
Chtop	4.2e-05	8.8e-05	5.6e-05	3.6e-05
Snapin	4.3e-05	0	8.5e-05	0.000156
S100a6	0.000962	0.00015	0.000818	0.003134
Epn2	8.3e-05	0	6.6e-05	1.2e-05
Sec24b	2.8e-05	0.000205	6.9e-05	3.5e-05
Rmnd5b	0	0	2.4e-05	4.8e-05
Nhp2	2.7e-05	0	4e-05	2.9e-05
Vps9d1	6e-06	0	0	1.1e-05
Mfsd10	2e-05	0	0	4.4e-05
Luzp1	6e-06	0	6.1e-05	6.8e-05
Slc13a2	0	0	0	0
Kctd10	2.7e-05	5.3e-05	0.000105	3.8e-05
Poldip2	2.1e-05	3.7e-05	3.7e-05	4.2e-05
Ift20	0.000159	7.8e-05	6.9e-05	0.000119
Col6a1	0.001668	0.001159	0.004143	0.001689
Lgals9	0.000226	0.000523	0.000527	0.00029
Araf	1.6e-05	0	1.8e-05	4.1e-05
Uxt	8e-06	5e-05	2.2e-05	1.4e-05
Lman2l	1.2e-05	0	0	2e-05
Mcm3ap	0	0	9e-06	2.1e-05
Pcnt	2.3e-05	0	3e-05	4.5e-05
Mxd1	6e-06	9.2e-05	6.5e-05	1.7e-05
Gmcl1	0	0	5.5e-05	0
Snrnp27	4e-05	0.000122	1.9e-05	3.6e-05
Ocrl	4e-06	0	2e-05	2.8e-05
Calm1	0.000262	0.00103	0.000467	0.000452
Agpat3	8.7e-05	0	2.1e-05	4.6e-05
Slc26a3	0	0	0	0
Uhrf1	0	0	0	0
Dpp9	0	0	0	4.4e-05
Ramp2	0.000287	0.00027	0.000319	0.000225
Lsr	0	0	0	1.4e-05
Ckb	1e-05	8.9e-05	5.5e-05	8.5e-05
Sp1	5.2e-05	8.9e-05	8.7e-05	9.4e-05
Myg1	0	0	0	4.1e-05
Pfdn5	0.000224	0.000449	0.000274	0.000258
Efnb2	0	0	0.000108	0
Rrp15	0	0	8e-06	0
Rnd2	0	0	0	9e-06
Srr	9.1e-05	0	5.2e-05	3e-05
Acp5	6e-06	0	0	1.4e-05
Fbxo9	3.4e-05	6.2e-05	2.9e-05	2.3e-05
Vps50	0	0.000194	0	2.5e-05
Hars	0	0	3.6e-05	3.1e-05
Zmat2	6.4e-05	0.000122	7.5e-05	3.6e-05
Ube2c	0	0	2.7e-05	0
Smg5	0	0	6e-06	1.3e-05
Cct3	2e-05	0	0.000125	8.9e-05
Glmp	0.000141	0	8.2e-05	7.9e-05
Mef2d	1.2e-05	0	1.7e-05	6.1e-05
Tmem79	0	0	0	0
Snd1	0.000113	0	2e-05	1.5e-05
Col18a1	0.000208	9.5e-05	0.000364	4.8e-05
Slc19a1	1.4e-05	0.000106	2.8e-05	0
Kpnb1	6.5e-05	0	9.2e-05	0.000105
Npepps	4.5e-05	0	6.8e-05	2.2e-05
Mrpl10	1.1e-05	1.4e-05	2e-05	4.7e-05
Cyp51	0	0	4.7e-05	0
Col1a1	0.007819	0.002172	0.001903	0.002955
Itga3	1.3e-05	0	0	0
Foxm1	0	0	2e-06	1.3e-05
Itfg2	2.2e-05	0	4.7e-05	1.1e-05
Tulp3	6.8e-05	0	3.3e-05	3.9e-05
Gtf2h4	1.8e-05	0	0	1.7e-05
Tubb5	0.000174	9.8e-05	0.000186	0.000188
Ell2	5e-06	0	7e-06	0
Jup	8e-06	0	0	1.5e-05
Nom1	3.4e-05	0	1.8e-05	3.7e-05
Ergic1	7e-06	0	2.3e-05	7.7e-05
Tnk1	0	0	0	0
Tcea3	2.3e-05	0	0	2.8e-05
Ifrd1	9e-06	9.4e-05	1e-05	4.9e-05
Brpf1	0	0	1e-05	0
Akr1b3	4e-05	0	6.4e-05	1.1e-05
Gstt1	0.000105	1.4e-05	0.000266	0.000109
Ddt	2.6e-05	3.4e-05	8.1e-05	5.6e-05
Marveld3	0	0	0	0
Ddx18	4.3e-05	8.2e-05	0	6.7e-05
Ubl3	0.000127	0	6.2e-05	8e-05
Gramd3	1.5e-05	0	0	8e-06
Eef1e1	0	0	1.4e-05	0
Akt1	0.000169	0	0.000153	0.000176
Cldn15	1.6e-05	0	0	1e-05
Coasy	1.4e-05	0	0	8e-06
Smo	6.2e-05	0.000181	0.000124	5.9e-05
Tspan33	0	0	0	0
Crnkl1	3.2e-05	0	5.4e-05	7e-06
Rin2	0.000237	0.000155	2e-05	2.5e-05
Chordc1	7e-06	0.000263	0.000154	7e-05
Rtcb	4.7e-05	0.000172	1.5e-05	6.6e-05
Pwp1	1.9e-05	5.6e-05	2e-06	3e-06
Fbxo7	4e-06	6.2e-05	0	1.6e-05
Capns1	0.000367	0.000443	0.000451	0.000626
Clpb	1.6e-05	0	6e-06	4e-06
Sept7	0.000133	0.000278	0.000514	0.000211
Zdhhc4	4.2e-05	3.1e-05	1e-05	3e-06
Rac1	0.00028	0.00038	0.0003	0.00043
Nup214	7e-06	0	0	1.3e-05
Ltbp1	0.0003	9.4e-05	0.000391	9.5e-05
Ugp2	0.000164	0.000111	8.6e-05	0.00018
Trmt1	4.6e-05	3.4e-05	0	8e-06
Nacc1	1.1e-05	0.000103	3.1e-05	2.4e-05
Nfix	0.000343	0.000583	0.000234	0.000521
Slc1a5	9.3e-05	0	3.4e-05	9.9e-05
Uba1	0.000159	0.000108	6.6e-05	0.00013
Siae	3.5e-05	0	1.8e-05	4.1e-05
Spa17	0	0	0	0
Fam50a	0.0001	0	5.1e-05	5.9e-05
Emd	0.000156	4.6e-05	4.3e-05	5.5e-05
Grik3	0.00059	0.000318	0.000397	0.000771
Sipa1l2	0	0	0	6e-06
Blvra	8e-06	0	4.5e-05	1.7e-05
Idh3g	0.000107	0.000126	0.000161	5.9e-05
Ssr4	9.5e-05	0.000138	0.000183	0.000141
Bcap31	5.8e-05	6.2e-05	9.6e-05	7.6e-05
Fam98a	2.1e-05	8.8e-05	2e-05	1.6e-05
Kmt2a	1.6e-05	0.000214	5.8e-05	4.7e-05
Ift46	8e-06	5.8e-05	9.6e-05	6.6e-05
Tmem25	0	0	0	0
Cd3g	0	0	0	0
Trappc6a	1.3e-05	0	0	0
Supt6	5.2e-05	4.2e-05	2.3e-05	9.1e-05
Spag5	0	0	0	0
Sdf2	0.000107	0.00015	5.8e-05	4.1e-05
Hsf2bp	0	0	0	0
Bbc3	0	0	0	0
Psmc3	0.000171	9e-05	0.000104	0.000129
Acp2	2.8e-05	0.00014	7.2e-05	9e-05
Slc39a13	9.9e-05	6.9e-05	9.5e-05	3.3e-05
Nr1h3	0	0	1.5e-05	1.2e-05
Ddb2	6e-06	0	0	0
Sf3a1	1.7e-05	0	7.1e-05	1.9e-05
Stat6	4.6e-05	0	7.3e-05	0.000104
Vrk3	2.2e-05	0.000134	1e-05	5e-06
Smg9	0	0	0	3.2e-05
Paxip1	1.1e-05	0	0	0
Rmnd5a	2.5e-05	0	1.9e-05	4.8e-05
Mov10	1.9e-05	3.1e-05	0	0
Ppm1j	0	0	0	0
Rhoc	0.000201	0.000122	8.3e-05	0.000148
Tead3	2.9e-05	0	0	4e-06
Ppard	1e-05	0	1.4e-05	2.5e-05
Peg3	0.000121	6.4e-05	2e-05	3.2e-05
Lmf1	5.3e-05	0	0	2.6e-05
Narfl	1.5e-05	0	6e-06	0
Angptl4	7e-05	0	5.4e-05	0.000415
Dbf4	0	0	2e-06	5e-06
Daxx	2.8e-05	0	1.2e-05	1.4e-05
Ipo4	6.6e-05	0	6.7e-05	5.9e-05
Rec8	0	0	0	0
Irf9	3.5e-05	0	3.7e-05	3.4e-05
Gmpr2	8e-06	0	5e-06	1.2e-05
Mdp1	7.2e-05	0	6.3e-05	6.5e-05
Dhrs1	3.3e-05	0	8.7e-05	3.4e-05
Tmem161a	8e-06	7.3e-05	2e-06	4.5e-05
Armc6	0	0	0	0
Borcs8	0	5e-05	0	1.5e-05
Slc25a42	0	0	2.1e-05	0
Snx9	2.1e-05	0	5e-05	2e-05
Ranbp3	3.5e-05	5.8e-05	7e-06	1.2e-05
Ndufa11	9.1e-05	0.000342	0.000124	0.000115
Bmp8b	0	0	0	0
Nr2f6	1e-05	3.9e-05	6e-05	1.2e-05
Use1	0.000142	0.000198	4.8e-05	0.000128
Ocel1	1.5e-05	0	0	1.2e-05
Dyrk1b	0	0	0	0
Braf	1e-05	0.0001	1.9e-05	1.5e-05
Ndufb2	7.3e-05	7e-05	0.000117	4.4e-05
Hltf	0	0	0	2e-05
Prpf6	3.1e-05	0	4e-06	2.1e-05
Abhd3	1.5e-05	0	0	1.7e-05
Snrpd1	2.8e-05	6.2e-05	6.7e-05	4e-06
Tiam1	8e-06	0	0	2.5e-05
Tsc2	5.7e-05	0.000132	0.000105	4.3e-05
Puf60	0.000154	0.000168	7e-05	0.000152
Golga2	2.3e-05	6.2e-05	0	4.9e-05
Uck1	3.7e-05	0	2.7e-05	1.1e-05
Scin	0	0	0	0
Mien1	1.1e-05	0	0.000132	2.6e-05
Ccdc97	2.6e-05	3.2e-05	0	1.8e-05
Akap8l	3.4e-05	3.1e-05	0	0
Pdcd2l	1e-05	0	5.8e-05	1e-05
Gtf2f1	3.8e-05	0	7.6e-05	4.4e-05
Clpp	1.2e-05	0.00026	1.4e-05	1e-05
Alkbh7	0	0	9.5e-05	3.4e-05
Med6	3.2e-05	7.6e-05	7.7e-05	7.9e-05
Cse1l	3.2e-05	0	3.2e-05	4.7e-05
Naa20	3.2e-05	0.000124	2e-06	3.7e-05
Prkra	0	0	4.8e-05	1.2e-05
Fkbp7	0.000181	0.000187	0.000111	0.000109
Plekha3	1.5e-05	0	1.4e-05	8e-06
Ykt6	1.1e-05	0	8e-06	3.9e-05
Baz1b	5.6e-05	7.4e-05	2.3e-05	8.6e-05
Grin2d	0	0	0	0
Kdelr1	5.2e-05	0	0	0.000105
Tmem143	0	0	0	1.5e-05
Ggct	0	0	0	2.3e-05
Btbd6	0	3.2e-05	7e-06	2.5e-05
Nudt14	0	0	0	3e-06
Flii	0.000235	0	1.3e-05	4.9e-05
Top3a	7e-06	0	0	0
Atg4d	0	8.6e-05	0	0
Qtrt1	1.5e-05	3.9e-05	4e-06	0
Hdgfrp2	1.7e-05	0	3.5e-05	3e-05
Chaf1a	0	0	0	0
Adprh	4.1e-05	0.000263	0.000138	0.000118
Tmem39a	4e-05	9.6e-05	4.6e-05	4.1e-05
Timmdc1	0	0	0	1.2e-05
Mcm2	0	0.000197	1.7e-05	3e-06
Tpra1	8e-06	8.4e-05	4.7e-05	4.9e-05
Nab1	7.5e-05	6.6e-05	7.2e-05	7.6e-05
Il17ra	7.8e-05	0	2.8e-05	0
Lamb1	0.000364	0.000512	0.001066	0.000767
Arrdc2	0	0	0	0
Cd36	0	0	0	0
Map2k7	7.4e-05	0	0	1.1e-05
Timm44	0	0	9e-06	3e-06
Ap2a2	6.1e-05	0	1.9e-05	0.00013
Pnkp	2.4e-05	0.000201	7.4e-05	1.5e-05
Med25	2.6e-05	6.2e-05	1.5e-05	2.9e-05
Clptm1	9e-06	0	0.000125	1.4e-05
Relb	1.4e-05	0	0	9e-06
Tomm40	1.2e-05	0	0	9.5e-05
Apoc2	8e-06	0	5.4e-05	1.4e-05
Hbp1	0.000111	2.8e-05	0.000146	6.9e-05
Prkar2b	2.3e-05	0.000905	6.3e-05	1.2e-05
Cdkn1b	6e-06	0	4.1e-05	4.8e-05
Klf4	0.000134	0	3.2e-05	0.000301
Ap1m1	9e-05	4.5e-05	9.6e-05	0.000103
Rab8a	5.7e-05	0	7.8e-05	3.9e-05
Hmgn2	5.6e-05	0	0.000127	4.6e-05
Fam32a	5.2e-05	6.3e-05	0	2.7e-05
Elf3	0	3.1e-05	0	0
Cyp2c29	0	0	0	0
Stard3nl	1.4e-05	0	8e-06	5.5e-05
Stk11	6e-06	0	4.5e-05	1.3e-05
Atp5d	0.000372	0.000454	0.000185	0.000218
Ppp5c	1.2e-05	2.8e-05	0	5e-06
Cdk12	2.6e-05	0	0.000103	1.6e-05
Lipe	5e-06	0	0	2e-05
Pafah1b2	4e-05	0	0	5e-05
Tbc1d8	1.1e-05	0	0	0
Cnot11	3.7e-05	0	2.2e-05	0
Slc2a3	2.4e-05	0	0	6e-06
Foxj2	1e-05	0	2.1e-05	1.5e-05
Sri	0.000248	0.000382	0.000297	0.000468
Irf3	2.8e-05	0.000171	5.9e-05	5.3e-05
Bcl2l12	0	0	0	1.5e-05
Zfp959	4e-06	0	0	0
Mpnd	7e-06	0	1.7e-05	1.2e-05
Sh3gl1	0.000116	0	7.9e-05	6.9e-05
Ccdc94	0	0	0	8e-06
Ranbp2	1.4e-05	0	2e-06	1.5e-05
Grk5	3.7e-05	0	6.4e-05	5.5e-05
Dvl3	0	0	0	0
Abcf3	3.2e-05	5.2e-05	3.8e-05	2.5e-05
Eif2b5	0	3.1e-05	3.6e-05	1e-05
Cyth2	7.1e-05	0.000207	2.3e-05	6.9e-05
Sult2b1	0	0	1.6e-05	0
Hck	5e-06	0	0	8e-06
Mrpl4	0.000117	3.4e-05	5.1e-05	5.6e-05
Keap1	4e-06	5e-05	1.8e-05	1.6e-05
Ap1m2	0	0	0	0
Glg1	7.9e-05	9.2e-05	0.000115	9.8e-05
Btbd2	8e-06	0	2.4e-05	2.3e-05
Csnk1g2	0.000218	0.000113	7.5e-05	7.7e-05
Abhd17a	3e-05	0.000116	9.7e-05	4.7e-05
Mob3a	2e-05	2.9e-05	1.7e-05	0
Cacnb3	4.7e-05	0.000162	7.5e-05	2.8e-05
Fkbp11	1.9e-05	0	0	1.7e-05
Ddx23	0	0	0	1.3e-05
Pld3	0.000127	0	0	4.5e-05
Rabac1	0.000291	0.000601	0.000358	0.000482
Etv3	1.6e-05	3.1e-05	0	7e-06
Prkcsh	9.6e-05	0.000351	7.2e-05	5.8e-05
Fcgrt	0.000345	0.000365	5.8e-05	0.000335
Nosip	7e-05	0.000103	1.3e-05	7.9e-05
Pih1d1	1.3e-05	0	3.6e-05	3.8e-05
Rps11	0.000703	0.000718	0.000521	0.000776
Supt5	9e-06	0	0.000115	5.2e-05
Paf1	2.1e-05	4.5e-05	3.2e-05	6.4e-05
Timm50	2.4e-05	0	3.5e-05	9e-06
Med29	0	5.2e-05	0	8e-06
Ncstn	6.3e-05	4.6e-05	8.7e-05	3.8e-05
Pex19	2.8e-05	0	9.4e-05	5.9e-05
Impdh1	1.7e-05	0	1.7e-05	0
Prodh	0	0	6e-06	0
Dgcr14	0	0	4.1e-05	9e-06
Slc25a1	3.4e-05	5.3e-05	3.6e-05	4e-05
Dgcr6	6e-06	3.7e-05	0.000101	1.4e-05
Ddr1	1.8e-05	0	2e-05	4e-06
Ier3	3.8e-05	0.000248	1.5e-05	7e-06
Fosb	0	0	0	2.2e-05
Klc4	2.9e-05	0	4e-06	2.8e-05
Ercc1	1.4e-05	0	5e-06	1.1e-05
As3mt	4e-06	5.2e-05	5.4e-05	3.9e-05
Crtc1	0	0	0	0
Rnf215	1.7e-05	0	0	5e-06
Sec14l2	0	0	1.8e-05	8e-06
Aven	2e-05	0	2.3e-05	1e-05
Crot	6.3e-05	0	2.4e-05	1.5e-05
Rps6ka1	0	0	0	0
Snrnp200	9e-06	0	0.000173	4.9e-05
Ciao1	3.1e-05	6.3e-05	9e-06	2.2e-05
Taf6l	1.9e-05	7.4e-05	3e-05	4.4e-05
Insig2	2.3e-05	5.3e-05	0	4.2e-05
Kpna6	2.1e-05	0	1.5e-05	4.1e-05
Man1a	0.000155	0	1.3e-05	0.00013
Itpkc	0	0	0	0
Adck4	9e-06	0	0	5e-06
Brd8	4.1e-05	0	3.7e-05	5.4e-05
Kif20a	0	0	9e-06	0
Farsa	1.9e-05	0	0	3e-05
Gcdh	0	0	4e-06	4e-06
Mast2	8.8e-05	1.4e-05	9e-06	1.4e-05
Dnase2a	0	0	0	1.2e-05
Rad23a	6.5e-05	0	6.7e-05	5.1e-05
Calr	0.000546	0.000782	0.000693	0.000483
Syce2	4e-06	0	0	4e-06
Nfat5	1.8e-05	0	3.5e-05	5.1e-05
Nob1	1.3e-05	0	0.000105	1.6e-05
Nqo1	0	0	0	0
Ppfia3	0	0	0	0
Gys1	0	0	0	0
Ruvbl2	0	0	3.5e-05	1.7e-05
Bax	8e-06	0	0	1.6e-05
Tfam	8.1e-05	0	9.1e-05	1.6e-05
Mmd	4.6e-05	0	3.8e-05	1.9e-05
Fam162a	3.2e-05	6.8e-05	9.6e-05	8.6e-05
Rpl8	0.001257	0.000557	0.001207	0.001016
Gstm5	4.8e-05	0.000321	9e-05	6.6e-05
Gstm7	0	0	7e-06	0
Gstm3	5e-05	0	0	7.8e-05
Stat3	0.000132	0.000148	0.000138	8.3e-05
Stat5a	5e-06	6.2e-05	1e-05	1.8e-05
Ptrf	0.000332	5.8e-05	0.000297	0.000529
Map3k11	0	0	0	3e-06
Akt2	6.4e-05	3.4e-05	4.8e-05	7.1e-05
Dnaja3	0	6.8e-05	4e-06	2.2e-05
Hmox2	1.3e-05	0	0.000111	5.5e-05
Cdip1	3.3e-05	0	0	4.6e-05
Zak	6.7e-05	0	0.00024	3.6e-05
Cwc15	4.7e-05	0.000223	2.3e-05	4.1e-05
Dnmt1	1.1e-05	9.8e-05	0	1.9e-05
Ppan	1.2e-05	0	3.5e-05	3.1e-05
Angptl2	0.000282	0.003804	0.00031	0.000319
Psap	0.000811	0.001099	0.000345	0.000589
Ikbkg	0	0	3e-05	2.8e-05
Wars2	7e-06	0	8e-06	0
Phb2	1.8e-05	8.8e-05	6.3e-05	0.000138
Ptpn6	0	0	0	0
Emg1	2.8e-05	6e-05	7.5e-05	4.7e-05
Lpcat3	2.1e-05	0	1.4e-05	1.5e-05
Atp6v1f	0.000116	0.000566	2.6e-05	0.000108
Clcn5	2.6e-05	0	0	1.2e-05
Clcn3	0	0	1.7e-05	0
Pde1c	0	0	6.6e-05	0
Cul3	7.6e-05	0.000171	5.7e-05	7.5e-05
Ddx56	1.3e-05	0	0	3e-06
Tmed4	2.8e-05	0	6.1e-05	5.5e-05
Bid	2e-05	0	0	8e-06
Ralb	2.1e-05	6.8e-05	0	4.1e-05
Ppp1cc	2.6e-05	0.000183	3.5e-05	9.3e-05
Dnajb11	2.3e-05	0	0.000103	4e-05
Tbccd1	0	0	5.4e-05	0
Gab2	1.4e-05	0	2.1e-05	1.4e-05
Coro1c	9.8e-05	0	0.000102	4.2e-05
Tax1bp1	0.000178	0.000197	0.000111	0.000151
Ndrg2	0.000126	0.000244	1.2e-05	8.9e-05
Mettl17	2.9e-05	0	0	0
Pnpla6	1.3e-05	5.2e-05	0	0
Mcoln1	4e-06	0	0	1.6e-05
Arhgef18	0	0	0	1.3e-05
Pkn2	0.000134	0	9.1e-05	9.4e-05
Etfb	0.000177	0.000186	9.2e-05	0.000152
Stxbp2	0	0	9e-06	0
Sgce	0.000105	0.000224	0.000233	0.000114
Chn2	0	0	0	0
Wwox	0	4.5e-05	0.000112	5e-06
Slbp	1.4e-05	0	4.7e-05	3.6e-05
Aqp1	0	0	0	0
Arid3b	0	0	0	0
Cnn2	0.000142	0.000402	0.000236	0.000128
Polr2e	4.5e-05	0	3.1e-05	6.4e-05
Myo9b	4.1e-05	0	1.5e-05	4.5e-05
Mtfp1	0	0	0	0
Rab11a	1.3e-05	3.7e-05	6.8e-05	7.8e-05
Eif2b2	1.1e-05	0	0	0
Dlst	1.5e-05	0.000146	4.9e-05	4e-06
Ulk2	1.1e-05	0	0	5e-06
Ccl24	0	0	0	0
Dgkq	0	0	0	8e-06
Chmp2b	3e-05	0	4e-05	3.6e-05
Plod3	5.3e-05	0	2.6e-05	4.5e-05
Ap1s1	1.4e-05	0.0003	3.7e-05	5.2e-05
Mapk13	0	0	0	8e-06
Srpk1	7.8e-05	0	0	1.8e-05
Lbr	3.3e-05	0	8e-06	6e-06
Prcc	4.5e-05	0	0	7e-06
Rrnad1	0	0	0	0
Hdgf	4.3e-05	0	0.000198	0.000146
Thop1	2.2e-05	0	0	4e-06
Apba3	0.00011	0	1.9e-05	2.4e-05
Pias4	0	0	1.9e-05	8e-06
Map2k1	8.4e-05	6.4e-05	1.2e-05	1.2e-05
Sgta	0.000209	0	1.1e-05	2.4e-05
Tmem242	3.3e-05	0	0	1.4e-05
Dtx2	3.9e-05	0	5.1e-05	4.3e-05
Hnrnpa2b1	0.000191	0.000168	0.000379	0.000304
Ccdc130	0	0	0	4e-06
Prkacb	3e-05	0	2.3e-05	7.2e-05
Cstb	6.2e-05	0.000142	0.000169	0.000172
Pex5	0	0	4.2e-05	1.1e-05
Jkamp	7.4e-05	5.3e-05	0.000153	8.8e-05
Cd44	1.7e-05	0.000251	9.5e-05	3.6e-05
Wdr1	8.4e-05	5.9e-05	9.5e-05	3.4e-05
Slc2a9	1.3e-05	0	0	1.2e-05
Ndrg1	1.5e-05	0.000274	5.4e-05	5.1e-05
Man2b1	4.1e-05	6.3e-05	7e-05	6.1e-05
Klf5	0	0	0	0
Wdr83	0	0	3e-05	2.7e-05
Prdx2	0.000195	0.000237	0.000411	0.000221
Polr2a	8e-05	0.00029	5.3e-05	5.6e-05
Senp3	4e-06	0	1.5e-05	2.2e-05
Plekha8	2.8e-05	0	0	0
Spc25	0	0	8e-06	0
Dnah2	0	0	0	0
Ripk4	0	0	0	0
Ufd1l	3.7e-05	0	0	1.3e-05
Zfp287	0	0	3.4e-05	2e-06
Prlr	8e-06	0	0	4.1e-05
Letm1	4.5e-05	0	4.2e-05	2.2e-05
Ubqln1	0	7.9e-05	1.4e-05	2.9e-05
Txn2	4e-05	0.000472	6.2e-05	9.1e-05
Slc1a3	2.7e-05	0	0	6e-06
Crbn	4e-06	0	0	0
Msh6	0	0	0	2.2e-05
Fbxo11	2.6e-05	0.000101	4e-05	2.8e-05
Mlxipl	0	0	3.1e-05	4e-06
Tbl2	1.3e-05	0	3.2e-05	2.3e-05
Wbscr22	5e-06	3.7e-05	7e-06	1.6e-05
Mcm5	0	7e-05	8e-06	2.4e-05
Mprip	0.000255	0.000422	0.000348	0.000207
Cic	7e-06	1.4e-05	7.8e-05	1.2e-05
Pafah1b3	2.3e-05	0	0	0
Prkaca	3.3e-05	0.000396	7.3e-05	6.6e-05
Asf1b	0	0	0	0
Ddx39	3e-06	0	0	1.7e-05
Dnajb1	2.4e-05	6.3e-05	1.9e-05	6.4e-05
Usp40	5.6e-05	0	0	1.8e-05
Kbtbd4	1.5e-05	5e-05	3e-05	1.6e-05
Celf1	3.8e-05	3.7e-05	2.8e-05	3.2e-05
Ndufs3	3.4e-05	0	0.000119	5.4e-05
Por	8.9e-05	0.000261	9e-06	9.8e-05
Igf1r	5.1e-05	0	0	6.4e-05
Insr	7e-05	0	0	2e-06
Trim28	3.5e-05	0.000243	9.3e-05	9.2e-05
Ube2m	0.000112	8.6e-05	1.6e-05	7.1e-05
Adcy9	2.2e-05	0	7.9e-05	5.2e-05
Ctr9	0	0.000368	8e-06	8e-06
Eif4g2	0.000279	0.000261	0.00058	0.000341
Pcyt1a	2.5e-05	0.000169	3.4e-05	4.1e-05
Zfp592	2.7e-05	0.000124	0	3.9e-05
Psmd4	9.3e-05	0.000116	3.4e-05	4.2e-05
Snx6	4e-05	0.000183	7e-05	6.3e-05
Mthfd2	0	0	0	0
Tomm40l	0	0	0	1.2e-05
Nr1i3	0	0	0	0
Apoa2	0	0	0	0
Pan2	0	0.000104	6e-06	0
Cs	1.8e-05	6.3e-05	9e-05	5.8e-05
Ampd3	3.3e-05	0	0	2.9e-05
Bcas2	5e-05	8.8e-05	5.7e-05	2.5e-05
Ctcf	7.7e-05	0.000128	5.3e-05	7.4e-05
Tfap4	7e-06	0	0	0
Ranbp1	6e-06	0.000159	0.000102	6.3e-05
Rfx5	0	0	0	2e-06
Psmb4	0.000206	0.00022	0.00015	0.000114
Slc30a4	0	0	4e-06	4e-06
Sqrdl	0.000109	0	5e-05	0.000107
Bloc1s6	1e-05	0	0	7e-06
Metap1	1.5e-05	0.000133	8e-06	3e-06
Gpr108	3.3e-05	0	2.3e-05	2.5e-05
Gata6	2.3e-05	5e-05	0	4.4e-05
Rsl1d1	6e-05	0.000122	2.2e-05	0.000111
Apc	4e-06	0.000105	7e-06	2.1e-05
Reep5	0.000155	4.8e-05	0.000198	0.000201
Ergic3	0.000174	0	0.00018	0.00014
Uqcc1	4e-06	0	1.3e-05	0
Ncoa2	9e-06	0	2.3e-05	8e-06
Nr2c2	5e-05	3.2e-05	2e-05	4.6e-05
Nr2c1	1.8e-05	0	0.000107	2.4e-05
Smpd4	7e-06	0	0	4e-05
Pex1	0	0	0	0
Kctd20	3.8e-05	9.8e-05	1.8e-05	5.7e-05
Itgae	0	0	0	0
Ctns	5e-06	0.000101	6.2e-05	1.2e-05
Shpk	7e-06	0	0	6e-06
Ephb3	1e-05	0	6e-06	2e-05
Tuft1	0	0	0	0
Rcn1	0.000218	0.000372	0.000127	0.000144
Dnase1	1e-05	0	0	1.3e-05
Trap1	0	0	0	3.6e-05
Naa60	3.2e-05	0	5.7e-05	4.4e-05
1700037C18Rik	0	0	0	0
Tpr	0.000128	0	4.7e-05	4.7e-05
BC003331	1.9e-05	9.7e-05	6.4e-05	2.6e-05
Dhx34	9e-06	0	9e-06	1.2e-05
Kptn	5e-06	3.1e-05	8e-06	0
Napa	0.000149	0.000289	3.2e-05	4.9e-05
Sra1	0.000103	0.000278	5e-05	6.4e-05
Atp5g1	3.4e-05	0.000184	0.000138	7.7e-05
Snf8	3.5e-05	3.9e-05	7e-05	2.7e-05
Tbcb	2.3e-05	0	8.5e-05	4.7e-05
Inpp5k	3.1e-05	0	4.2e-05	1.1e-05
Eps8l1	0	0	0	1e-05
Clint1	7.1e-05	3.1e-05	2e-05	7.2e-05
Cdkal1	5e-05	0	0	3e-06
Zbtb17	6e-06	0	9e-06	7e-06
Fblim1	2.4e-05	0	0.000356	9e-06
Mob1b	2.2e-05	0	0	2.5e-05
Atp6v1b2	7e-06	0	0	1.2e-05
Eps15l1	3e-06	0	0	2.1e-05
Tep1	9e-06	0	0	6e-06
Osgep	5.2e-05	0	3.3e-05	2.8e-05
Aamp	0.000102	0	7.4e-05	7e-05
Tmbim1	8.6e-05	0.000258	8.2e-05	3.7e-05
Arpc2	0.000172	0.000399	0.000272	0.000244
Kmt2b	1.5e-05	0	0	0
Tmem147	5.4e-05	3.7e-05	0.00011	4.5e-05
Rps9	0.000903	0.000721	0.000667	0.00102
Tfpt	0	0	0	7e-06
Susd2	1.9e-05	0	0.000118	0
Ggt5	0.000184	0.000563	0.000135	1.3e-05
Ggt1	0	0	0	3.9e-05
Crip2	0.000314	5.2e-05	0.000159	0.000188
Crip1	0.000489	3.1e-05	0.000392	0.001386
Cbfa2t3	0	0.000101	0	0
Fbln1	0.003013	0.002104	1.6e-05	0.000936
Pgrmc1	2.7e-05	0.000213	0.000167	3.5e-05
Gcat	0	0.000265	2.1e-05	2.5e-05
Elovl1	5.6e-05	3.2e-05	0.000127	5.2e-05
Med8	6.1e-05	5e-05	7e-05	2.7e-05
Hyi	2.2e-05	1.4e-05	3.6e-05	9e-06
Cdc20	0	0	1.8e-05	0
Pfdn2	8.4e-05	0.000193	2.4e-05	7.4e-05
Rnf114	0	0.000265	9.3e-05	1.9e-05
C330007P06Rik	0.000248	0.00018	4.5e-05	0.000243
Srm	2.9e-05	0	0.000192	0.000105
Epha2	0	0	0	1.3e-05
Zdhhc24	0	0	0	0
Ndor1	0	0	0	3e-06
Nsmf	6.2e-05	0.000186	0	4.2e-05
Pdk1	0	0	0	1.9e-05
Ptbp1	8e-05	7.2e-05	1.4e-05	5.2e-05
Mvd	0	0	0	1.3e-05
Cyba	0.000104	0.000186	0.000247	0.000152
Tmem110	2.5e-05	3.9e-05	0	0
Sfmbt1	0	0	1.7e-05	1.4e-05
Ihh	0	0	0	0
Atp7b	0	0	0	0
Rundc3a	0	0	0	0
Aprt	6.6e-05	3.4e-05	7.1e-05	0.000138
Gtf2h1	0	0	3e-05	4.3e-05
Hfe	6.8e-05	0	3e-05	1.2e-05
Abhd1	0	0	0	0
Nphs1	0	0	0	0
Aplp1	0	8.7e-05	0	4.8e-05
Qrich1	1.5e-05	0	3.1e-05	2.2e-05
Usp19	4.8e-05	0	3.5e-05	3.4e-05
Cdc42	0.00024	0.000123	0.000472	0.00042
Pknox1	7.1e-05	0	8.4e-05	0
D130043K22Rik	0	0	0	0
Gmnn	0	0	0	0
Acot13	6e-06	6.2e-05	0	2.9e-05
Cdk4	8.1e-05	0.00016	0.000227	7e-05
B4galnt1	2e-05	0	3.2e-05	0
Mettl1	2.5e-05	5.8e-05	0	5e-06
Tspan31	0.00011	2.8e-05	6.6e-05	0.000101
Kif5b	0.00014	0.000119	3.7e-05	4.7e-05
Saal1	2e-05	0	1.2e-05	2.9e-05
Krt23	0	0	0	0
Cnp	3.5e-05	0	3.9e-05	7.2e-05
Sulf2	0.000415	3.5e-05	4.8e-05	0.000385
Sod2	5e-06	7e-05	4.2e-05	3.4e-05
Tmco6	0	0	0	0
Stambp	4e-06	0	7.9e-05	4.9e-05
Ezh1	5.4e-05	3.1e-05	2.1e-05	2.5e-05
P3h4	3.3e-05	0	2.9e-05	4.9e-05
Ctnnb1	0.0002	0.000164	0.000195	0.000181
Eif1b	7.1e-05	0	8.4e-05	4.1e-05
Psmd2	3.3e-05	1.4e-05	6.8e-05	7e-05
Vars	3e-05	0	0	1.9e-05
Vwa7	5e-06	3.1e-05	0	0
Slc44a4	0	0	3.3e-05	0
Abhd16a	0.000145	6.2e-05	1.4e-05	5.2e-05
Neu1	6.7e-05	2.8e-05	1e-05	3.2e-05
Clic1	3.4e-05	0	8.1e-05	9.1e-05
Lsm2	2.4e-05	8.2e-05	9e-06	1.6e-05
Mrpl49	2.6e-05	0	3.4e-05	2.2e-05
Mark3	2e-05	0	2.4e-05	3.3e-05
Gatad1	3.7e-05	3.9e-05	2.6e-05	3.2e-05
M6pr	8.2e-05	0.000229	0.000134	9.8e-05
Lrrc8a	1.3e-05	6.3e-05	7.9e-05	0.000106
Ppp2r1a	5e-05	0.000207	0.00011	0.000104
Fance	9e-06	6.1e-05	0	0
Tinf2	4e-06	0	9e-06	8e-06
Dus3l	4e-05	0	0	1e-05
Gtpbp3	3.4e-05	0	0	1.3e-05
Tgfbr1	4e-06	0	1.4e-05	3e-05
Homer1	6e-06	0	0	1.3e-05
Arpp19	0.000129	9.5e-05	5.2e-05	0.000167
Bcl2l1	4e-06	0	2.3e-05	0
Khsrp	3.3e-05	0.000212	5.9e-05	1.1e-05
Ccdc124	2e-05	2.9e-05	2.3e-05	3.2e-05
Cct4	4.2e-05	0.000106	9.2e-05	6.4e-05
0610009B22Rik	2e-05	0	0	6.8e-05
Zfp655	6e-06	0	8e-06	1e-05
Rhoa	0.000132	0.000144	0.000196	0.00022
Zmiz1	8.7e-05	0.000786	0.000104	5.5e-05
Aldh16a1	3.9e-05	0	1.3e-05	0
Hnrnpa0	7.9e-05	7.6e-05	7.9e-05	0.000129
Prrg2	0	0	0	0
Hnrnph1	0.00012	0.000108	0.000189	2.4e-05
Ift43	6e-06	4.1e-05	1e-05	1.2e-05
Id3	0.000154	1.4e-05	0.000231	7.8e-05
Arid1a	4.2e-05	0.000123	4e-05	6.2e-05
Ctsd	0.000219	2.8e-05	0.000135	0.000209
Rplp1	0.003224	0.001177	0.002613	0.00318
Ift22	1e-05	0	0	2.8e-05
Mid1ip1	5e-06	7.9e-05	0.000126	7e-06
Ap2s1	7.2e-05	6.8e-05	4.4e-05	0.000108
Fgfrl1	0	5.3e-05	2.4e-05	0
Fhl2	0.000102	0.000193	0.000352	1.6e-05
Emc10	0.000191	5.9e-05	7.4e-05	8.4e-05
Fbxw9	0	0	2.4e-05	0
Fnbp4	4.4e-05	5.2e-05	0	0
Cers4	0.000137	0	0.000171	2.3e-05
Scrn3	7e-06	0	0	1.8e-05
Phax	5.8e-05	0	9e-05	4e-05
Tle1	5.4e-05	0	3.1e-05	1.7e-05
Snrpb2	2e-05	0	0.000107	7.3e-05
Ubc	0.000514	0.000602	0.000666	0.000457
Prpf31	1.2e-05	0	5.6e-05	0
Sertad1	1.3e-05	4.5e-05	2.1e-05	3e-06
Carhsp1	0.000107	6.6e-05	0.000132	0.000156
Elk3	1.3e-05	6.2e-05	5e-06	1.2e-05
Herpud2	5.3e-05	6.6e-05	0	4.1e-05
Rdh13	0	0	0	0
Nutf2	2.4e-05	4.8e-05	3.2e-05	1.6e-05
Arpc5	0.000174	0	5.2e-05	0.0002
Mgst1	0.000625	0	0.000143	0.000273
Nfib	0.000717	0	9.4e-05	0.000524
Rab25	0	0	0	0
Ubqln4	0	0	5.3e-05	0
Rps18	0.001548	0.000849	0.001252	0.00138
Rpl10	0.001527	0.000695	0.00134	0.001411
Rps15a	0.000758	0.00059	0.001101	0.000955
Ncaph2	1.1e-05	0.000181	7.3e-05	3.3e-05
Hipk1	6.2e-05	0	0	1.5e-05
Man1a2	1.3e-05	0.00046	0.000121	5.5e-05
Acyp1	5e-06	0	4e-06	5e-06
Hdac5	5e-05	0	6.7e-05	1.2e-05
Rala	5.7e-05	6.1e-05	0.000124	3.2e-05
Vdac3	0.000102	0.000121	0.000207	9.4e-05
Vps72	3e-05	8.9e-05	3.6e-05	1.8e-05
Gabpa	1.7e-05	3.9e-05	1.7e-05	1.2e-05
Bmp7	0	0	0.000402	1.3e-05
Dynll1	0.000221	0.000191	0.000197	0.000251
Pdcl	0	0	0	5e-06
Tmem184b	5.1e-05	6.3e-05	2e-06	3.8e-05
Nf2	1.5e-05	6.1e-05	0	2.4e-05
Zmat5	4.1e-05	5.3e-05	4.4e-05	1.7e-05
Ewsr1	2.2e-05	1.4e-05	2.9e-05	2.5e-05
Ap1b1	8e-06	0	0	4.9e-05
Bcl2l13	0	9.7e-05	1e-05	2.8e-05
Dqx1	0	0	0	0
Lnp	0	0	0	8e-06
Ascl2	0	0	0	0
Rarres2	0.002061	0.002357	0.001306	0.000967
Pttg1ip	0.000265	0.00065	0.000309	0.000369
Ube2g2	6e-06	0	2e-06	3.9e-05
Met	0	0	0	7e-06
Nav1	0.000207	3.7e-05	6.9e-05	0.000325
Tnpo1	5.2e-05	9.7e-05	2.8e-05	0.000119
Rnmt	6e-06	0.000124	0	6e-06
Kcnq1	0	0	0	0
Srp14	0.000133	0	7.3e-05	0.000124
Cdk9	0	0	1.4e-05	3.1e-05
Tor2a	5.5e-05	6.4e-05	3e-05	1.5e-05
Mkl2	1e-05	9e-05	2.8e-05	4e-06
Cbx5	0.00012	0.000202	8e-06	6.3e-05
Apobec3	0	0	4.6e-05	0
Sardh	0	0	0	3e-05
Vav2	1e-05	0	6.1e-05	4e-06
Ppp2cb	4.4e-05	1.4e-05	5e-05	4.7e-05
Dmap1	1.3e-05	0	4.2e-05	2.8e-05
Pla2g12b	0	0	5.5e-05	0
Mcu	2.6e-05	0	1.8e-05	2.5e-05
Bcr	2.5e-05	5e-05	0	5e-06
Fxyd5	4.4e-05	1.4e-05	0	0.000118
Ubp1	7e-06	0.000109	8.3e-05	1.6e-05
Nuak2	0	0	0	0
Ick	6.8e-05	0.000146	1.7e-05	7e-06
Sdhb	0.000154	0.000104	0.000127	8.2e-05
Snap47	2.9e-05	5.3e-05	1.5e-05	9.9e-05
Kdsr	1.4e-05	0	0	3.1e-05
Vps4b	0.000164	0.000117	2.7e-05	3.1e-05
Rps25	0.000786	0.000499	0.000686	0.001094
Taz	6.6e-05	4.5e-05	7e-06	4e-06
Aldh3a2	2.6e-05	3.9e-05	8.4e-05	5.5e-05
Tmem115	4.3e-05	5.3e-05	2.6e-05	1.7e-05
Hyal2	4e-05	0	0	4e-06
Ifrd2	0	5.8e-05	0	4e-06
Hyal1	3.3e-05	3.9e-05	9e-06	1.7e-05
Tusc2	2.4e-05	0	0	1.2e-05
Nprl2	3.1e-05	0	8e-06	5e-06
Rassf1	1.2e-05	6.3e-05	4.6e-05	1.1e-05
Slc3a2	5.7e-05	1.4e-05	0	3.7e-05
Nxf1	5.3e-05	6.3e-05	7e-05	3.1e-05
Stx5a	0.000109	0	0.000114	6.3e-05
Slc47a1	0	1.4e-05	0	6e-06
Raver1	0	4.5e-05	0	1.6e-05
2610507B11Rik	6.5e-05	0	0	4.4e-05
AI597479	0	0	3.5e-05	5e-06
Tmem86a	4e-05	0	8.9e-05	4e-06
Tex14	0	0	1.9e-05	0
Ifi35	6.7e-05	0	0	5.6e-05
Rdm1	7e-06	3.7e-05	3.4e-05	2.4e-05
Nedd8	0.000123	6.2e-05	0.000215	7.2e-05
Gosr1	0	0	7.6e-05	3.4e-05
Mrpl52	0.00019	3.1e-05	0.000153	9.3e-05
Kansl3	5.9e-05	0	4.1e-05	3.2e-05
Faf1	3.7e-05	0	1.4e-05	1.7e-05
Mettl16	1.5e-05	0	7e-06	2e-05
Apol7a	0	0	2.7e-05	0
Pigyl	2.3e-05	0	5.9e-05	3.4e-05
Rbm25	9.6e-05	0	9e-06	6.7e-05
Psen2	1.4e-05	0	3.4e-05	5.7e-05
Acaa1b	3.4e-05	0	5.1e-05	2.6e-05
Plcd1	4.1e-05	0	0	1.2e-05
Fads1	7.3e-05	0.000164	0.000222	0.000138
Lmbr1	0	1.4e-05	0	3.3e-05
Cars	3e-06	0	6e-06	0
Kdelr3	0.000178	6.8e-05	0.000161	3.6e-05
Apip	7.5e-05	0	0	1.4e-05
Pdhx	0	0	0	2.8e-05
Vac14	0	0	2.8e-05	4e-06
Mcoln2	0	0	0	0
Slc5a1	4e-05	7.9e-05	2.7e-05	0
Akt1s1	7e-06	0	0	3.9e-05
Tbrg1	0.000184	0	0.000104	0.000114
Brf1	1.5e-05	0	8e-06	0
Vipr2	1.6e-05	0	2.1e-05	9e-06
Odc1	1.5e-05	0	1e-05	2.4e-05
Thg1l	1e-05	6.1e-05	4e-06	2.8e-05
Pabpc4	2.7e-05	3.9e-05	7e-06	4.7e-05
Sugp1	2.2e-05	3.5e-05	1.1e-05	1.2e-05
Pgam1	4e-06	3.1e-05	1.7e-05	9e-06
Evi5	4e-06	0.000357	5e-05	6e-06
Snapc2	0	6.2e-05	0	2.7e-05
Git1	4.8e-05	3.4e-05	2.7e-05	4.3e-05
Gltp	7e-06	7.3e-05	7e-05	5e-05
Bnip2	9.4e-05	0	4.6e-05	1.2e-05
Ccnt1	2e-05	0	0	5.2e-05
Med15	5.1e-05	3.1e-05	2.2e-05	1.5e-05
Dhdds	8e-06	0	2.8e-05	3.7e-05
Aim1l	0	0	0	0
Tjap1	6e-06	0	0	1e-05
Ehf	0	0	0	0
Rpl15	0.000402	0.000248	0.000378	0.000415
Tmem167	5.6e-05	0	3.1e-05	0.000119
Mplkip	0	0	7.8e-05	1.8e-05
Kif11	0	0	2.7e-05	0
Rpa3	3.6e-05	0	0	2.8e-05
Mlkl	3.4e-05	0	2.4e-05	1.5e-05
Tnpo3	1.2e-05	0	0	4.9e-05
Zfp715	0	0	2.9e-05	0
Rps5	0.001152	0.000656	0.000926	0.001307
2200002J24Rik	0	0	0	0
Etv5	0	5.8e-05	0	0
Gfod2	0	0	0	2.4e-05
Atp6v0d1	3.8e-05	0	0.000127	9.3e-05
Ptprs	2.6e-05	0	0.000127	0.000133
Slc41a1	0	3.5e-05	2e-05	4.1e-05
B4galnt2	0	0	0	0
Nelfb	1.6e-05	0.000445	2.1e-05	3.7e-05
Card14	0	0	0	0
Tmem175	2.5e-05	0.000111	0	3.3e-05
Bcas1	5e-06	0	0	0
Tango2	6e-06	0	3.2e-05	2.3e-05
Aldh1a2	0.000115	0	0.000904	8.4e-05
Ndufs2	9e-05	0.000206	5.4e-05	8.3e-05
Atraid	0.000109	0.000201	3.8e-05	8.1e-05
Lypd8	1.8e-05	0	6e-05	5.6e-05
Sh3bp5l	2.1e-05	0	0	1.6e-05
1810065E05Rik	0	0	0	0
Atad1	5.3e-05	5.8e-05	2.5e-05	2e-05
Pten	3.6e-05	3.7e-05	0.000129	2.9e-05
Pea15a	0.000157	0.00027	4.5e-05	0.000235
Timm23	4e-05	0	7.5e-05	4e-05
Tnfaip8l2	0	0	0	0
Trnt1	4.8e-05	1.4e-05	1.7e-05	4e-06
Ehmt2	1.5e-05	0.0001	4.1e-05	4.2e-05
Elof1	8.2e-05	0.000108	8.3e-05	5.1e-05
Med16	4.5e-05	3.1e-05	3.4e-05	2.6e-05
St3gal1	3.4e-05	0.000103	2.8e-05	3e-05
Tmem259	5.7e-05	0.000116	3.4e-05	7.9e-05
Rnf170	0	0	1.9e-05	0
Dedd	9e-06	0	0	5e-06
Nit1	0	0	4e-06	3e-06
Prdm15	0	0	0	1.2e-05
Rnf168	2.4e-05	5.8e-05	6e-06	4e-06
Tctex1d2	0	0	0	1.3e-05
Chp1	8.2e-05	0	6.5e-05	4.4e-05
Tvp23b	3.2e-05	0.000234	1.5e-05	3.7e-05
Dnajc7	2.4e-05	0.000175	0	1.4e-05
Cacybp	3.4e-05	0.000114	0.000148	4.6e-05
Cluap1	5.7e-05	3.9e-05	2.4e-05	4.6e-05
Zswim7	3e-05	5.8e-05	1.8e-05	1.8e-05
Pigl	0	0	0	0
Ndufa2	0.000111	0.000317	0.000235	0.000149
Pam16	1.9e-05	3.7e-05	6.1e-05	0
Cox6c	0.000219	0.000165	0.000825	0.000169
Bicc1	0.00022	0.000141	5.4e-05	0.000459
Ube2z	8.2e-05	3.9e-05	6.9e-05	5.1e-05
Gip	0	0	2.9e-05	0
Tmem87b	1.9e-05	6.3e-05	4e-05	1.8e-05
Anapc1	0	0.000181	2.7e-05	2.9e-05
Mertk	2.5e-05	0	0	0
Tsg101	4.6e-05	0.000153	0.000118	2.9e-05
Hps5	8e-06	0	0	0
Map3k4	0	9.2e-05	0	1e-05
Rnf166	2.2e-05	0.000132	0.000121	4.6e-05
Ankrd28	0	0	0	3e-06
Ankrd52	0	0	0	0
Srp19	1.5e-05	0	3.3e-05	2.6e-05
Rbsn	6e-05	7.9e-05	6e-06	0
Mrps25	1.6e-05	0	6.6e-05	3.5e-05
Dguok	2.1e-05	0	0.000107	2.1e-05
Camta1	4.9e-05	9.8e-05	0.000118	4.7e-05
Csf1	0.000106	7.9e-05	9.5e-05	0.000154
Strip1	7e-06	5e-05	0	3.9e-05
Slc25a11	0.000129	0.000194	1.5e-05	8e-05
Cmc2	1.2e-05	0.000473	9e-06	4e-05
Chfr	7e-06	8.6e-05	0	6e-06
Tex261	0.000175	0.000159	7.4e-05	0.000128
Fam120b	6.1e-05	0	3.5e-05	2.8e-05
Tbp	1.7e-05	0	0	1.2e-05
Psmb1	0.000379	0.000373	0.000243	0.000155
Pdcd2	7.6e-05	0	2.4e-05	1.2e-05
Dll1	6e-06	1.4e-05	0	0
Fhod1	0	0	3.2e-05	0
Slc9a5	0	0	0	0
Elmo3	0	0	0	0
Tppp3	0.000185	6.4e-05	0.000118	0.000843
Msh3	5e-06	0	0	6e-06
Tmem208	3.5e-05	0	5.5e-05	2.4e-05
E2f4	2.5e-05	0	9e-06	4e-06
Surf4	0.000173	0.000237	0.000111	0.000191
Surf2	1.1e-05	0	1.1e-05	4.3e-05
Dnajb9	1e-05	3.1e-05	7e-06	4.3e-05
Naf1	1.5e-05	0	0	4e-06
Yes1	8e-06	0	4.1e-05	2e-05
Ppp1cb	8.6e-05	7e-05	0.000123	0.000102
Gorasp2	8e-05	0.000139	0.000136	7.6e-05
Tsen15	1.5e-05	7.3e-05	3e-05	6e-06
Efr3a	4.1e-05	0.000132	3.1e-05	5.3e-05
Ddx19a	2e-05	0	4e-05	8e-06
Galns	2.9e-05	1.4e-05	0	0
Entpd2	0.000223	0	1.2e-05	0.000309
Rabl6	6e-06	0	5.1e-05	3.3e-05
Edf1	0.00014	0.000168	0.000144	7.9e-05
Npdc1	3.8e-05	0	0.000133	0.000104
Fbxw5	0	0	3.8e-05	0
Slc25a13	0	0	0	0
Ube2i	8e-06	0.000156	0.000124	4.7e-05
Tsr3	2.8e-05	0	9e-06	7e-06
Unkl	5e-06	0	0	7e-06
Lrrk1	9.8e-05	0	2.1e-05	8.8e-05
Aldh1a3	0.000207	0.000308	0.000585	0.000131
Actn1	3.8e-05	0.000418	0.000264	1.3e-05
Sirt2	1.9e-05	4.1e-05	4.4e-05	1.2e-05
Hnrnpl	7.2e-05	0	2e-06	6.1e-05
Nolc1	0	9.7e-05	7e-06	1.2e-05
Casd1	5e-06	0	0	2.1e-05
Cnksr3	6e-06	0	0	4e-06
Mtmr1	1.9e-05	0	3e-05	8e-06
Hmgb3	0	0	4e-05	1.7e-05
Cyp2j9	4.5e-05	0	0	3.7e-05
Abca1	4.8e-05	8.6e-05	1.7e-05	8.6e-05
Nipsnap3b	1.1e-05	0	0	1.4e-05
Lage3	4e-06	5.8e-05	2.6e-05	3.4e-05
Ubl4a	2.3e-05	1.4e-05	9.2e-05	3e-05
Gdi1	5.8e-05	0	6.6e-05	4.1e-05
Sash1	9.9e-05	0.000266	0.000104	0.000107
Zdhhc12	0	0	0	7e-06
Endog	0	4.5e-05	0	3e-06
Golga7	4.6e-05	0.000121	6.3e-05	1.5e-05
Xk	0	0	7e-06	0
Clpx	4e-06	0	6e-06	7e-06
Trabd	7e-06	6.9e-05	6e-06	2.7e-05
Cd83	0	6.1e-05	0	0
Ace2	0	0	4.7e-05	1.9e-05
C4a	0.000907	0	5.2e-05	0.000116
Atf6b	5e-06	0.000278	0	1.5e-05
Prrt1	1.6e-05	0	0	0
Rnf5	3.1e-05	0.000135	9.9e-05	9e-06
Cacfd1	5.7e-05	0	3.1e-05	3.3e-05
Hivep2	1.7e-05	0	3.5e-05	1.7e-05
Arnt	3.3e-05	0	6.5e-05	8e-06
Mocs2	5.5e-05	5.6e-05	2.2e-05	4.5e-05
Nat9	1.2e-05	0	0	3e-06
Lpl	0.000149	0.000272	0.000483	0.000509
Atp6v0e	4.9e-05	0	6.3e-05	0.000127
Zfp318	1.7e-05	0	4.2e-05	0
Srf	5.4e-05	7e-05	2.6e-05	9e-06
Gata5	0	0	0	0
Steap2	7e-06	0	2.4e-05	0
Hspa8	0.000378	0.001017	0.000672	0.000311
Pdzd11	1e-05	0	0	2.4e-05
Psma2	7.3e-05	0.000159	0.00015	0.00015
Mrpl32	5e-06	0	5.3e-05	7e-06
Setdb1	1.3e-05	0	5.5e-05	1.4e-05
Prune	0	0	0	0
Cers2	9.2e-05	0.000148	6.1e-05	0.000131
Capza2	4.5e-05	0	4.2e-05	4e-05
Vps45	3.1e-05	0	9.6e-05	0
Prpf3	0	0	0	0
Anp32e	7e-05	5.8e-05	7.7e-05	4.3e-05
Aph1a	5e-06	0	2.6e-05	0
Tab2	4e-05	0	2.1e-05	6.2e-05
Ppil4	4.5e-05	0	6.4e-05	2.3e-05
Cnih1	2.9e-05	0	4.3e-05	7e-05
Eps8	2.1e-05	0	6.5e-05	9.1e-05
Med22	4.8e-05	8.2e-05	2e-05	1.4e-05
Surf1	3e-05	2.8e-05	0.000174	3.7e-05
Med28	9e-05	5.8e-05	0.000169	0.000103
Qdpr	3.6e-05	0	1e-05	9.9e-05
Sqstm1	0.000226	0.000144	0.0002	0.000275
Nfe2l2	6.7e-05	0	0.000135	0.000107
Rxra	8.4e-05	0	8.1e-05	4.5e-05
Prpsap1	0	0	0.000207	5.4e-05
Ncapg	0	0	0	0
Lcorl	0	0	7e-06	8e-06
Lta4h	0.000111	0.000289	0.000185	7e-05
Dstn	0.000358	0.00017	0.00081	0.000361
H2afy	2.4e-05	0.000441	0.000115	8.1e-05
Gtf2ird2	0	0	0	0
Bola1	0	2.8e-05	8.1e-05	8e-06
Gatsl2	1.1e-05	0	5.6e-05	1.1e-05
Adss	5.1e-05	0.000171	7e-05	8e-06
1700016C15Rik	0	0	5e-06	0
Cacna1d	2.4e-05	5e-05	8.9e-05	7e-06
Chdh	0	1.4e-05	0	0
Actr8	2.2e-05	0	2.3e-05	2.3e-05
Fnta	2.6e-05	3.9e-05	7e-06	4.3e-05
Skiv2l2	2.5e-05	6.4e-05	1.7e-05	3.3e-05
Fli1	1.4e-05	0	0	5e-06
Stard13	5e-05	0	0	3e-06
Diexf	0	3.9e-05	6e-06	1.4e-05
Lonrf3	0	0	0	0
Atp5e	0.000329	0.000344	0.000279	0.000266
Nelfcd	9e-06	3.1e-05	0	1.3e-05
Ctsz	0.000138	0.000121	0.000161	0.00015
Slmo2	5.8e-05	0	1.7e-05	2.7e-05
Ube2a	0	3.9e-05	6.5e-05	2.4e-05
Slc25a5	9.5e-05	5.3e-05	0.000173	7.2e-05
Ppdpf	6.3e-05	0	8.6e-05	3.6e-05
Pls3	0.000115	0	0.000173	0.000155
Nkap	4.4e-05	0	3e-05	1.5e-05
Ndufa1	0.000116	9.6e-05	0.000118	8.7e-05
E2f3	0	0	1.6e-05	6e-06
Cr1l	4.9e-05	0	7e-05	7.4e-05
Cd34	0.001013	3.2e-05	9e-05	0.001418
Plgrkt	5.1e-05	0	1.8e-05	2.1e-05
Gtf3a	6e-06	0.000125	8e-06	7.8e-05
Mtif3	1.2e-05	0	3.1e-05	1e-05
Lnx2	2.3e-05	0	2.8e-05	4.2e-05
Mapkapk2	6.4e-05	5e-05	8.4e-05	4.2e-05
Lamp2	0.000281	0.000283	0.000162	0.000259
Atxn10	0.000132	0.000235	0.000144	4.1e-05
Eif3d	3.8e-05	5e-05	0.000142	4.1e-05
H3f3b	0.000449	0.000464	0.000532	0.00025
Nup50	0	0	0	4.3e-05
Ift27	7.1e-05	8.6e-05	9e-05	0.000111
Pacsin2	2.2e-05	0	3.2e-05	1e-05
Ttll12	6.2e-05	0	0	3.1e-05
Tox4	2.7e-05	5.8e-05	9.2e-05	2.9e-05
Mrps18c	7e-06	1.4e-05	1.6e-05	7.9e-05
Srsf6	8.9e-05	0.000124	4.2e-05	4.7e-05
Plcg1	7.2e-05	0	2.2e-05	8e-06
Kctd2	0	0.000152	6.6e-05	2.7e-05
Kctd5	7e-06	0	6.7e-05	1.3e-05
Sdc4	7.1e-05	0	4e-06	3.5e-05
Il13ra1	1.5e-05	0	0	2.5e-05
Nbr1	5.5e-05	6.2e-05	7e-05	5.4e-05
Cyth1	0	0	0	8e-06
Rnd3	4.7e-05	0	0	8.5e-05
Cntnap1	0	5.6e-05	1e-05	1.8e-05
Coa3	3.3e-05	0	0.000111	6.6e-05
Med24	4e-06	0	1.1e-05	1.6e-05
Psmd3	4e-06	0.000122	0.000111	3.8e-05
Exosc10	6.9e-05	0	7.1e-05	1.6e-05
Glod4	4.8e-05	0	7.5e-05	5.7e-05
Vps53	1.4e-05	0	0	8.4e-05
Taok1	7e-05	0.000119	5.1e-05	5.6e-05
Dnttip1	6e-06	0	1.8e-05	4.2e-05
Acot8	6e-06	0	1.9e-05	1.1e-05
Nlk	9e-06	6.2e-05	2.9e-05	2.5e-05
Aldoc	0	0	0	0
Rpl19	0.000652	0.000688	0.000503	0.000791
Cacnb4	0	0	0	1.2e-05
Arl5b	4.2e-05	4.5e-05	3e-05	2.5e-05
Zfp207	0.000117	0.000263	8.8e-05	3.7e-05
Psmd11	4.6e-05	7e-05	0.000179	1.2e-05
Pipox	4e-06	0	0	0
Top2b	3.2e-05	0	5.6e-05	4.6e-05
Igfbp4	0.000769	0.000832	9.2e-05	0.001579
Cdc6	0	0	0	0
Suz12	1.3e-05	0	0	2.1e-05
Atad5	0	0	0	0
Crlf3	5e-06	0	2.7e-05	0
Tns4	0	0	0	0
Tnfaip1	3.9e-05	0.000103	9.9e-05	4.3e-05
Abr	1.1e-05	0	7.8e-05	1.9e-05
Rab11fip4	0	0	0	0
Slc35c2	1.8e-05	0	4e-05	2.6e-05
Elmo2	6.8e-05	3.4e-05	8.6e-05	8.6e-05
Wsb1	7e-06	0	4.1e-05	3.7e-05
Ttpal	3.6e-05	0	2.3e-05	1.8e-05
Rhot1	7e-06	3.1e-05	6.2e-05	0
Hnf4g	0	0	0	0
Ada	0	0	4.8e-05	5e-06
Serinc3	0.000342	0.000832	0.000234	0.000289
Tha1	0	0	0	0
Pgs1	3e-05	0	6e-06	0
Birc5	0	0	2e-06	0
Pigt	0	0	0	0
Wfdc2	0	0	0	0
Ghdc	4.8e-05	0	4e-06	3.5e-05
Pltp	0.000415	0	0.000194	0.000144
Slc12a7	0	0	1.3e-05	0
Ctsa	7.4e-05	6.8e-05	0.000112	5.4e-05
Myo1c	0.000168	4.5e-05	0.000103	3.8e-05
Crk	3.2e-05	0.000111	0.000106	5e-05
Cox7c	0.000339	0.000421	0.00028	0.000247
Pitpna	3.7e-05	0	1.1e-05	0.000108
Mlx	3.7e-05	0.000124	0	2.6e-05
Fam134c	5e-06	0	4e-06	0
Dhx58	0	0	0	4e-06
Rab5a	3e-05	3.9e-05	1.2e-05	6.2e-05
Nkiras2	6.8e-05	5e-05	2.8e-05	0
Ppp2r5c	2e-05	0	1.5e-05	3.6e-05
Ift52	2.1e-05	0	3.7e-05	8e-06
Sgk2	0	0	0	0
B4galt5	1.2e-05	0	0	1.5e-05
Hnf4a	2.2e-05	0	0	1.3e-05
Ptgis	7.8e-05	0.000333	0.00015	0.000133
Cadps2	1.4e-05	8.6e-05	0	0
Ddx27	2.7e-05	0.000118	0	3.5e-05
Cyth3	3.6e-05	0.000214	0.000192	0.00013
Rrp7a	3.9e-05	0	2.7e-05	3e-05
Cyb5r3	7.3e-05	7.9e-05	0.000397	0.000174
Ints2	0	0	6e-06	0
Med13l	5.1e-05	0	8.2e-05	1.3e-05
Hist1h2bc	0.000128	0.000137	0.000154	1.6e-05
Baiap2l2	0	0	2.1e-05	0
Mafk	2.2e-05	0	1.1e-05	1.7e-05
Med1	4.7e-05	0	2.9e-05	9.3e-05
Erbb3	1.3e-05	0	2.6e-05	7e-06
Stard3	0	0	7.7e-05	1.2e-05
Ikzf3	0	0	0	0
Vmp1	0.00084	0.000474	0.000966	0.000907
Uchl5	5e-06	6.6e-05	4.5e-05	3.6e-05
Glrx2	2.8e-05	0	3.2e-05	3.4e-05
Stk4	2.5e-05	0	6.9e-05	1.2e-05
Pmp22	0.000276	3.4e-05	0.000275	0.000509
Gdf9	0	0	0	0
Zcchc10	2.7e-05	0	0	0
Psmb6	5.6e-05	6.2e-05	0.000134	5.4e-05
Spag7	6.9e-05	0	0	2.6e-05
Pfn1	2.1e-05	3.9e-05	0.000142	5.8e-05
Tomm34	0	3.1e-05	3.3e-05	1.2e-05
Ywhab	0.000297	9.1e-05	0.000337	0.000311
Ksr1	4.1e-05	5e-05	4e-05	6.6e-05
Gpx3	0.002728	0.000644	0.00309	0.001281
Zkscan6	0	0	0	5e-06
Kpna2	0	0	0	1.2e-05
Smurf2	3.6e-05	0	1.6e-05	5.4e-05
Cep95	2.1e-05	0	2.6e-05	9e-06
Vezf1	7.7e-05	0.000128	0.000131	4.1e-05
Srsf1	3.6e-05	0.000165	5.8e-05	5.8e-05
Abi3	9e-06	0	0	7e-06
Shroom1	0	0	0	0
Kif3a	1.1e-05	0	0	2.2e-05
Mtmr4	6e-06	0.000125	3.4e-05	1.4e-05
Mrm1	2.3e-05	0	6e-05	1.6e-05
Kansl1	7.2e-05	6.2e-05	2.3e-05	1.2e-05
Gid4	3.4e-05	0	9.3e-05	1.4e-05
Myo1b	0	6.6e-05	0	0
Dhx40	2.8e-05	0	0	2.6e-05
Ypel2	2.8e-05	0	0	0
Akap1	0	0	0	0
Nol11	1.8e-05	0	2.6e-05	1.8e-05
Derl2	5e-06	0	4.1e-05	1.3e-05
C1qbp	1.5e-05	0	5.4e-05	5e-05
Rpain	1.5e-05	5e-05	0	4.4e-05
Chd3	0.000176	0.000362	4e-06	4.3e-05
Kdm6b	7e-06	0	9.7e-05	1.7e-05
Appbp2	1.4e-05	7.9e-05	5.7e-05	3.7e-05
Adora2b	0	0	0	0
Ncor1	0.00024	0.000125	0.000148	7.8e-05
Cenpv	0	0	3.2e-05	2e-05
Pcgf2	2.3e-05	8.7e-05	6e-06	2.7e-05
Cwc25	4.4e-05	0	4e-06	2.8e-05
Trim37	0	0	3.6e-05	6e-06
Ctdnep1	4.8e-05	6.3e-05	2.7e-05	8e-06
Elp5	3.5e-05	3.7e-05	5.2e-05	7.8e-05
Gabarap	0.000302	6.3e-05	0.00035	0.000236
Cldn7	1.2e-05	0	5.4e-05	3e-06
2810408A11Rik	0	0	0	0
Phf23	1.8e-05	8.7e-05	3.4e-05	4.6e-05
Acadvl	1.1e-05	4.1e-05	3.1e-05	5.4e-05
G3bp1	3.7e-05	0	2e-06	2.8e-05
Atox1	0.00013	0.000229	0.000169	0.000178
Sparc	0.011159	0.002528	0.005159	0.006437
Mief2	0	0	0	0
Tbx3	0	0	1.7e-05	0
Mmp7	0	0	0	0
Dusp14	1.1e-05	0	2e-05	0
Pnpo	0	0	0	5e-06
Cog1	8e-06	1.4e-05	2.4e-05	8e-06
Cbx1	7.6e-05	0.000117	6.8e-05	5.5e-05
Cdk5rap3	2.7e-05	3.9e-05	5.3e-05	2.9e-05
Slc25a39	4.7e-05	3.1e-05	0.000126	6.4e-05
Sp2	0	0	2.5e-05	8e-06
Aatf	0	0.000111	0	0
Dync1h1	0.000188	0.000312	6.1e-05	4.3e-05
Pex12	0	0	0	1.3e-05
Ndel1	0	0	8e-06	2.9e-05
Slc25a35	0	3.4e-05	0	1.5e-05
Zbtb4	3.7e-05	0.000241	0.000105	9.4e-05
Tnfsfm13	0.00011	0.000559	9.4e-05	0.000116
Mpdu1	4.2e-05	0	0	2.5e-05
Fxr2	1e-05	5.8e-05	0	0
Atp5g3	9.8e-05	0.00038	0.000259	0.000232
Acsl1	0	0	1.4e-05	1.8e-05
Smyd4	0	0	0	1.4e-05
Zfyve27	1.5e-05	0	2.8e-05	5e-06
Myh11	9e-06	0	0.000291	0
Rad51d	1.1e-05	0	0	7e-06
Pank3	3.5e-05	8.2e-05	0	2.9e-05
Rars	7.1e-05	0	5.1e-05	1.3e-05
Wwc1	0	0	0	0
Ict1	8.3e-05	1.4e-05	6.8e-05	5e-05
Fdxr	3e-06	0	0	0
Mrpl45	0	3.2e-05	3.7e-05	1.4e-05
Irf1	4.2e-05	0	0.000102	3.3e-05
Slc22a5	0	0	0	4e-06
Arrb1	4e-06	3.1e-05	0.000168	1.9e-05
Tm4sf5	1.3e-05	0	1.7e-05	0
Cxcl16	8.4e-05	0	0.000194	4e-05
Pelp1	6e-06	0	8e-06	6e-06
Med11	4e-06	3.1e-05	5e-05	5.1e-05
Ccl6	0	0	0	0
Map2k3	5.3e-05	0.000191	4.9e-05	1.2e-05
Ywhah	9.2e-05	0	0.000255	7.5e-05
Sart3	1.8e-05	6.2e-05	0	3e-05
E2f2	0	0	0	0
Nars2	0	0	0	0
Slc35b4	8e-05	0	9.2e-05	2.4e-05
Dalrd3	1.2e-05	2.8e-05	0	0
Fis1	6.8e-05	7.1e-05	9.2e-05	7.7e-05
Rab3d	0.000134	0	2.9e-05	6.9e-05
Mfsd3	5e-06	0	0	4e-06
Slc25a22	1.1e-05	0	2e-05	1.2e-05
Atp6ap1	0.000117	5.9e-05	0.00017	0.000156
Dnase1l1	7e-06	0	0	2e-05
BC005537	0.000195	0.000215	0.000101	0.00015
Isyna1	1.2e-05	0	6.8e-05	0
Hars2	0	0	0	5e-06
Tmem160	4.2e-05	0	6.1e-05	3.2e-05
Rab5c	9e-06	0	1.3e-05	2e-05
Styxl1	0	0	0	0
Mdh2	9.2e-05	0.00036	0.000155	9.4e-05
H13	0.000211	9.2e-05	4.8e-05	0.000162
Rnf145	0	0	1.4e-05	3.3e-05
Atp6v1e1	1.6e-05	0.0001	0.000108	7e-05
Chtf18	0	0	0	1.2e-05
Ppp1r12c	3.2e-05	0	9e-06	3.3e-05
Ahr	0	0	1.2e-05	0
Map1s	5e-06	0	6e-05	1.4e-05
Tmem129	1e-05	0	6e-06	2.7e-05
Nop9	0	0	1.3e-05	1.5e-05
Atp6v0a1	3.2e-05	3.9e-05	5.2e-05	2e-05
Grb7	7e-06	0	0	0
Noxo1	3e-06	0	0	0
Zfp687	8e-06	0	1.5e-05	0
Gdpd2	3e-06	0	2e-05	0
D8Ertd738e	0.000103	0.000313	0.000129	9.9e-05
Calm3	2.9e-05	0.000172	8.5e-05	5.7e-05
Cops3	2.7e-05	0.00022	0	4.3e-05
Fkbp8	7.6e-05	0.000267	7.6e-05	0.000138
Ddx39b	0.000137	7.6e-05	0.000124	5.3e-05
Gipc1	8.5e-05	6.6e-05	9e-06	3e-05
Tlcd1	0	6.1e-05	0	0
Plscr3	3.1e-05	7e-05	0.000109	0.000118
Arhgef25	2.3e-05	0	1e-05	3.9e-05
Xab2	6.2e-05	0	4e-06	3e-05
Cdc37	1.6e-05	0.000179	4.2e-05	5.9e-05
Trip10	5.1e-05	7e-05	0	6.8e-05
Cops6	3.8e-05	0.000103	7.8e-05	2.4e-05
Ubb	0.001369	0.001289	0.00247	0.001385
Ap4m1	0	0	1.4e-05	0
Gyg	6.6e-05	0	3.5e-05	6e-06
Slc6a8	2.4e-05	0.000161	2.1e-05	2.9e-05
Arid3a	0	0	0	0
Pdk4	1e-05	0	0	3.2e-05
Ubxn6	5.1e-05	0.000111	3.6e-05	1.6e-05
Mydgf	5.2e-05	3.7e-05	0.000109	9.8e-05
Cyb561	6e-06	0	0	2.1e-05
Sema6a	8e-05	9.9e-05	2.6e-05	0
Ccdc12	1e-05	0	0.000101	3.6e-05
1110001J03Rik	3.2e-05	0	3.7e-05	2.5e-05
Mrpl24	3.5e-05	0.000214	1.7e-05	5.4e-05
Gle1	1.9e-05	4.2e-05	2.2e-05	3e-06
Slc35e1	1e-05	0.000118	2.3e-05	1.3e-05
Tmc4	0	0	3e-05	0
Syne4	0	0	0	0
Polr2i	4.6e-05	0	2.9e-05	5.3e-05
Krt10	3e-05	0.000156	6e-06	2.1e-05
Iyd	0	0	1.1e-05	6e-06
Rmnd1	0	9.1e-05	0	7e-06
Fbxo5	0	0	3.9e-05	0
Hdac2	2.9e-05	6.2e-05	9e-06	3.3e-05
Frk	6e-06	0	0	0
Rwdd1	4e-06	0	9.7e-05	7.5e-05
Stxbp5	1.5e-05	0	0	2.4e-05
Hint3	0	0	2e-05	0
Trmt11	1.7e-05	0	2.2e-05	1.6e-05
Katna1	0	0	5e-06	1.6e-05
Pcmt1	1e-05	8.9e-05	9e-06	4.1e-05
1700021F05Rik	0	0	0	6.2e-05
Sec63	9.5e-05	0.000218	0.00017	9.2e-05
Snx3	0.000222	0.000223	0.00023	0.000142
Aig1	0	5.6e-05	1.6e-05	2.4e-05
Adat2	0	0	1.7e-05	0
Pex3	1.8e-05	0	0	5e-05
Fuca2	2.6e-05	0	4.6e-05	0
Cep57l1	0	0	5e-06	0
Ltv1	5e-06	0	1.4e-05	9e-06
Cd164	0.000178	0.000254	0.000286	0.000252
Utrn	0.000132	0.000312	4.6e-05	4.2e-05
Smpd2	1.1e-05	0	7e-06	8e-06
Mical1	1e-05	0.000184	1.9e-05	3.4e-05
Zbtb24	0	0	0	3.3e-05
Rab32	1e-05	3.1e-05	7e-06	6.1e-05
Amd-ps4	0	0	0	0
Gtf3c6	1.3e-05	1.4e-05	0	1.2e-05
Slc16a10	6e-06	0	7e-06	2.7e-05
Rev3l	8.3e-05	0	0	4.1e-05
Traf3ip2	3.2e-05	0.000236	0	4e-05
Fyn	9.2e-05	0	3.5e-05	0.000131
Prep	3.1e-05	0	2e-06	3.2e-05
Tnfaip3	3e-05	0	0	1.6e-05
Perp	0	0	0	7e-06
Asf1a	0	0	3.8e-05	7e-06
Gopc	8e-06	0	3.6e-05	2e-05
Qrsl1	1.4e-05	0	0	0
Rtn4ip1	0	0	2.2e-05	0
Aim1	0	0	0	3.7e-05
Vta1	3.4e-05	0	0	1.3e-05
Smpdl3a	6e-05	2.8e-05	3.4e-05	8.4e-05
Reep3	0.000139	0.000195	4.6e-05	0.000144
Serinc1	0.000123	0.0001	7.5e-05	0.00011
Echdc1	7e-06	0	0	0
Mgat4c	0	0	0	0
Ptprk	1.3e-05	0	9.3e-05	0
Nts	0	0	0	0
Dcbld1	0	0	0	8e-06
Ros1	0	0	0	0
Ccdc59	4.5e-05	0	5e-05	1.5e-05
Lama2	0.000256	0.00026	0.00012	0.000219
Ppp1r12a	2.7e-05	8.2e-05	6e-06	2.9e-05
Sept10	0	0	0	1.5e-05
Lims1	1.5e-05	3.1e-05	6.5e-05	4e-05
Zwint	1.3e-05	0.000124	0.000161	4.3e-05
Ube2d1	7e-06	0	2.6e-05	1.2e-05
Dcn	0.019006	0.007188	0.002007	0.011248
Cdk1	0	0	0	0
Atp2b1	4.7e-05	0.000217	1e-05	8.2e-05
Arid5b	0	5e-05	7e-06	2.6e-05
Uhrf1bp1l	0	0.000256	7e-06	2.2e-05
Poc1b	2.1e-05	0.00021	1.2e-05	3e-05
Dusp6	1.4e-05	3.4e-05	8.7e-05	8e-06
Tmpo	1.1e-05	6.4e-05	2e-05	4.7e-05
Kitl	8.2e-05	0.000531	5.3e-05	7e-06
Psen1	0.0002	0	6e-06	5.9e-05
Sgk1	0	0	4.4e-05	1.8e-05
Cep290	0	0	6e-06	0
Ikbip	0.000102	0.000234	3.6e-05	8.2e-05
Hbs1l	0	0	2e-06	1.3e-05
Epb41l2	0.000179	0.000246	0.000161	0.000199
Apaf1	2.7e-05	1.4e-05	0	2e-05
Myb	0	0	0	0
Med23	1e-05	0	6e-06	0
Nedd1	8e-06	0	0	2.6e-05
Enpp3	3e-05	0	2.6e-05	3.8e-05
Pde7b	0	0	0	1.5e-05
Map7	0	0	3.2e-05	0
Stx7	4.9e-05	0	0.000105	1.6e-05
Pex7	5e-06	3.1e-05	2e-06	0
Ifngr1	0.000147	3.1e-05	9.2e-05	0.00021
Snrpf	5.9e-05	0.000109	7.6e-05	0.000115
Ntn4	5.3e-05	0.000117	0	5.7e-05
Fgd6	0	0	3.3e-05	0
Ndufa12	5.3e-05	0.000158	7.3e-05	4.3e-05
Tmcc3	0.000127	0	5.7e-05	1.8e-05
Cep83	2.4e-05	0	5.8e-05	1e-05
Socs2	9.8e-05	0.00017	7.7e-05	5.3e-05
Nudt4	2.5e-05	3.9e-05	4.9e-05	0.000111
Tcp11l2	9.4e-05	3.1e-05	7.3e-05	6e-05
Cry1	3.1e-05	0	0	0
Hsp90b1	0.000685	0.000437	0.000463	0.00064
Igf1	0.000246	0.000167	0.00018	0.000227
Ccdc53	1.5e-05	0	2e-06	3.4e-05
Slc5a8	0	0	0	0
Sirt1	0	0	9e-06	1.5e-05
Herc4	1.4e-05	0	0	1.5e-05
Hnrnph3	2.2e-05	0.000106	8.1e-05	1.7e-05
Rufy2	3.3e-05	0	1.4e-05	3e-06
Pbld2	0	0	0	0
Ccar1	4e-05	0.000132	0	6.4e-05
Ddx21	2.4e-05	6.6e-05	2.1e-05	3.1e-05
Ddx50	1.8e-05	0	7.1e-05	4e-05
Srgn	0	0	9e-06	0
Vps26a	2.6e-05	0.000101	4.6e-05	4.9e-05
Supv3l1	0	3.2e-05	2e-05	7e-06
Hkdc1	0	0	0	0
2010107G23Rik	0	0	0	0
Aifm2	1e-05	0	0	0
Tysnd1	0	0	7e-06	1.1e-05
Sar1a	0.00023	0.000113	0.000213	0.000188
Ppa1	2.7e-05	0	2.8e-05	1.3e-05
Npffr1	0	0	0	3e-06
Eif4ebp2	0	0	0	1e-05
Tbata	2e-05	3.4e-05	0	2.3e-05
Sgpl1	4.7e-05	0	6.9e-05	1.1e-05
Pcbd1	8e-06	0	0	0
Unc5b	0	0.000122	0	0
Lrig3	4.5e-05	0	0	1.9e-05
Anapc16	8.9e-05	3.4e-05	6.7e-05	5.6e-05
Dnajb12	1.3e-05	0	3.4e-05	2.2e-05
Micu1	0.0001	0	1.8e-05	6e-05
Cand1	4.6e-05	0	0	8.2e-05
Tbk1	2e-05	1.4e-05	8e-06	4.9e-05
Pno1	0	0	2.7e-05	6e-06
Srgap1	6.3e-05	0	0	0
Egfr	5.2e-05	7.6e-05	1.3e-05	0.000124
Usp15	8.9e-05	0	8e-06	4.4e-05
Vps54	2.9e-05	0	0	2.9e-05
Tbc1d15	0.000142	0	9e-06	2.3e-05
Pcsk4	0	0	0	0
Rab21	2.3e-05	0.0001	0	2.9e-05
2310011J03Rik	3.7e-05	0	1.8e-05	1.4e-05
Peli1	2.8e-05	5.3e-05	5.2e-05	1.6e-05
Thap2	0	0	0	6e-06
Lgr5	6e-06	1.4e-05	6e-06	3.8e-05
Slc1a4	0	0	0	0
Rab1a	0.000139	0.000125	8.6e-05	8.2e-05
Gamt	0	0.000183	0	5.6e-05
Ptprr	0	0	2.7e-05	0
Actr2	2.3e-05	0.000263	9.8e-05	0.000106
Ndufs7	4.1e-05	0.000369	8.8e-05	3.4e-05
Mum1	0	0	1.3e-05	7e-06
Meis1	5.1e-05	0.000246	1.7e-05	5.1e-05
Uqcr11	0.000176	0.000284	0.000206	8.9e-05
Cnot2	2e-05	5.2e-05	6e-06	4.7e-05
Tcf3	2.1e-05	0	5.4e-05	2e-05
Frs2	1e-05	0.000276	0	0
Yeats4	2.1e-05	0	3.8e-05	1e-05
Cobl	0	0	0	3.2e-05
Snrpd3	3.7e-05	0.000125	1.5e-05	4.6e-05
Ddc	7e-06	0	0	6e-06
Cpm	0	0	0	0
Mdm2	8e-06	0	2e-06	2.1e-05
E2f7	0	0	0	0
Csrp2	0.0001	3.9e-05	2e-06	0.000153
Osbpl8	3.2e-05	0	0	1.3e-05
Mknk2	1.1e-05	8.6e-05	0	4.5e-05
Cabin1	6.9e-05	0.000132	3.2e-05	9.9e-05
Ap3d1	7.6e-05	5.2e-05	1.5e-05	7.9e-05
Phlda1	0.000299	0.000141	0.000299	0.000184
Sf3a2	1e-05	0	1.2e-05	4.3e-05
Timm13	2.6e-05	5.8e-05	0.000122	6.6e-05
Vps13d	1.3e-05	4.5e-05	4.2e-05	9e-06
Llph	6e-06	0	3.2e-05	1.5e-05
Tmbim4	5e-06	3.9e-05	0.000178	4.7e-05
Slc5a4b	0	0	0	0
Irak3	8e-06	0	4e-06	0.0001
Helb	1.6e-05	0	0	9e-06
Slc5a4a	0	0	0	0
Prmt2	2e-05	0	0	1.3e-05
Dip2a	0	0	7e-06	1e-05
Hmg20b	2.8e-05	0	9.9e-05	1.9e-05
Fzr1	4.1e-05	0.000124	0	2.6e-05
Ncln	4.4e-05	0	7.4e-05	5.2e-05
Col6a2	0.001728	0.000824	0.004009	0.001467
Hcfc2	0	3.2e-05	0	3.2e-05
Nfyb	2.1e-05	9e-05	3.4e-05	0
Txnrd1	2.2e-05	0.000129	4.8e-05	1.2e-05
D10Wsu102e	2.7e-05	0	0	4e-06
Wdr82	6.4e-05	6.8e-05	8e-06	0
Glyctk	0	0	0	0
Pofut2	8.4e-05	0.000108	0.000135	8.5e-05
Slc36a1	1.4e-05	0	0	2.3e-05
Appl2	0.000104	1.4e-05	0	2.2e-05
Sumo3	4.5e-05	0.000346	0.000176	0.000153
Hint1	0.000225	0.000342	0.000237	0.000189
Lyrm7	0	0	0	3e-06
Fbxw11	8e-06	0	7.1e-05	9.2e-05
Stk10	0	0	0	0
Papolg	1.5e-05	3.2e-05	6e-06	2.1e-05
Rel	0	0	0	0
Pfkl	0	0	0	1.6e-05
Pus10	2.2e-05	0	2.8e-05	6e-06
Pex13	1.8e-05	6.6e-05	1.4e-05	2.5e-05
Ahsa2	6e-06	0	3.7e-05	6.3e-05
Nprl3	0	0	2.1e-05	4e-06
Xpo1	7.6e-05	0.000217	0.000107	9e-05
Cpeb4	9e-06	0	4e-06	7e-06
Asb3	1.1e-05	0	0	0
Cdc34	1.3e-05	0.000118	0	4.8e-05
Tpgs1	1.4e-05	0	0	0.000133
Chac2	9e-06	0	6e-06	5e-06
Erlec1	0.000127	0.000151	7e-05	2.1e-05
Sptbn1	0.000551	0.000329	0.000214	0.000589
Wdpcp	0	0	2.4e-05	8e-06
Mdh1	0.000212	0.000179	0.000189	5.6e-05
Ccng1	2.3e-05	0	5.7e-05	7.8e-05
Nudcd2	1.2e-05	0	0	6e-06
Hmmr	0	0	0	0
Slc22a4	0	0	0	0
Mgat1	3.8e-05	0	2.4e-05	1.6e-05
Ppp2ca	0.000193	3.9e-05	0.000214	0.000117
Sgcd	2.5e-05	0	2.5e-05	0
Hnrnpab	0.000169	6.6e-05	0.000107	9.7e-05
Phykpl	1.3e-05	0	0	4e-06
Hspa4	6.7e-05	0.000196	2.2e-05	3.6e-05
Cnot6	0.000109	4.5e-05	0.000116	0.000141
Mapk9	2.4e-05	0	3.5e-05	4e-05
Canx	0.000307	0.000103	0.000174	0.000228
Gnb2l1	0.000762	0.000738	0.000769	0.000915
Rufy1	1.3e-05	0	0.000116	4e-05
Rnf130	0.00015	8e-05	0.000101	6e-05
Ltc4s	0	0	1.4e-05	0
Rad50	5e-06	0	1.7e-05	9e-06
3010026O09Rik	0	0	0	3e-06
Clk4	1.4e-05	3.5e-05	3.1e-05	8e-06
Sar1b	0	0	3.1e-05	4e-06
Cdkn2aipnl	0	0	0	4.4e-05
Med7	1.8e-05	0	9e-06	5.5e-05
Tnip1	3.6e-05	0	0	2.6e-05
Vdac1	4.2e-05	0.000129	0.000109	6.8e-05
Upp1	0	0	0	0
Slu7	2.3e-05	0	4.4e-05	5.3e-05
Ascc2	0	0	2.1e-05	4.7e-05
Pttg1	9.5e-05	0.000124	6.7e-05	4.1e-05
Zfp607	1.8e-05	0	0	0
Tns3	6e-06	4.1e-05	0	1.5e-05
Btg2	2e-05	0	8.9e-05	0
Gatsl3	0	0	0	1.2e-05
Igfbp3	5.4e-05	2.8e-05	0.000417	1.6e-05
Pes1	1.1e-05	0	0	4e-06
Tcn2	5.2e-05	0	1.4e-05	7.5e-05
Arf5	0.000106	0	2.2e-05	9.5e-05
2310033P09Rik	8e-06	0	3.2e-05	6e-06
Guk1	1.6e-05	0	7.4e-05	4.8e-05
Npc1l1	2.5e-05	0	1.4e-05	3.3e-05
Rnf185	4e-06	0	9e-06	1.1e-05
Limk2	0	0	6.3e-05	4.7e-05
Patz1	0	0	3.8e-05	1.9e-05
Eif4enif1	2.4e-05	3.7e-05	8e-06	2.3e-05
Trim11	1.3e-05	8.2e-05	0	0
Ogdh	0.000118	0.000381	6.4e-05	8e-05
Drg1	8.9e-05	5.8e-05	1.9e-05	3e-05
Rtn4	0.000184	0.000546	0.000221	0.000176
Mtif2	0	0	0	1.9e-05
Rps27a	0.000848	0.000342	0.000788	0.000668
Cfap36	1.2e-05	3.5e-05	4.3e-05	5.4e-05
Smek2	7.5e-05	0	1e-05	7.9e-05
Pnpt1	0	7.9e-05	0	3e-06
Myl7	0	0	0	0
Pold2	1e-05	0	2e-06	1e-05
Zkscan17	5.2e-05	3.9e-05	2.1e-05	2.8e-05
Polm	0	0	0	3e-06
Dbnl	4e-05	0.000183	5.4e-05	5.6e-05
Mrps24	0.000103	3.1e-05	5.6e-05	4.4e-05
Ankrd36	1.7e-05	0	4.3e-05	1.4e-05
Ccdc117	0	0	0	2.4e-05
Dynll2	7.2e-05	0.000285	6.4e-05	3.8e-05
Xbp1	0.000267	6.4e-05	9.4e-05	0.00022
Supt4a	2.7e-05	3.2e-05	6.5e-05	2.1e-05
Ska2	1e-05	0	0	4e-06
Rnf187	4.6e-05	0.000151	0.000159	6.3e-05
Tubd1	0	0	4.3e-05	4e-06
Mrpl22	9e-06	5.2e-05	0	1.6e-05
Cnot8	3.3e-05	0.00015	2.1e-05	3.2e-05
Rps6kb1	0	0	2.7e-05	5.2e-05
Sap30l	8e-06	0	0	8e-06
Galnt10	1.5e-05	5.2e-05	0	9e-06
Rnft1	4.9e-05	3.9e-05	6e-06	9e-06
Mfap3	3e-05	4.5e-05	2.5e-05	6.5e-05
Fam114a2	5.4e-05	9.5e-05	0.000167	3.1e-05
Znhit3	3.4e-05	3.9e-05	1.7e-05	1.4e-05
Myo19	6e-06	0	0	0
Prpsap2	4e-06	0	0	2.8e-05
Ggnbp2	6.1e-05	0	1.9e-05	6.3e-05
Acaca	8e-06	1.4e-05	0	9e-06
Shmt1	1.9e-05	0	0	0
Drg2	1.8e-05	0	2.1e-05	5.5e-05
Srebf1	2.4e-05	0.000144	2.8e-05	2e-05
Tom1l1	1.4e-05	0	3.3e-05	0
Cox11	1.7e-05	0	8e-06	7e-06
Stxbp4	7e-05	6.6e-05	1.4e-05	6.8e-05
Bzw2	0	7.9e-05	1.5e-05	1.8e-05
Elac2	8e-06	0	0	8e-06
Pctp	0	0	0	2e-05
Twistnb	0	0	4.5e-05	4e-06
Atxn7l1	1.4e-05	0	9e-05	0
Sypl	6.7e-05	7.9e-05	4.2e-05	7.4e-05
Pdia6	0.000156	6.8e-05	0.000264	0.000232
Nampt	1.1e-05	0	0	0
Nbas	0.000137	0	0	7.8e-05
Tspan13	0	0	0.000224	1.8e-05
Rock2	9.4e-05	8.2e-05	0.000134	0.000143
Agr2	0	0	0	0
Laptm4a	0.000495	0.00037	0.000174	0.000477
Snx13	6e-06	0	0	5.2e-05
Sdc1	8.2e-05	6.8e-05	6.6e-05	0
Pum2	0.000159	3.1e-05	6e-05	3.8e-05
Slc7a15	0	0	0	0
Arsg	1.1e-05	0	0	1.8e-05
Hs1bp3	0	9.5e-05	0	2.5e-05
Fam84a	0	0	0	7e-06
Smc6	0.000108	0	2.2e-05	7.9e-05
Apob	5.9e-05	0	3.2e-05	7.4e-05
Amz2	7.3e-05	0.000221	2.7e-05	2.9e-05
Gna13	1.2e-05	9.4e-05	0.000135	0.000105
Prkar1a	0.000269	3.4e-05	0.000314	0.000171
Fam20a	2.1e-05	0	5.6e-05	1.5e-05
Rdh14	1.9e-05	0	0	1.5e-05
Map2k6	1e-05	0	0	0
Klhl29	0	0	0	7e-06
Trappc12	6e-06	0	7e-06	4e-06
Adi1	8e-06	2.8e-05	3.3e-05	6e-06
Rnaseh1	1.9e-05	0	2.9e-05	6e-06
Ubxn2a	1.5e-05	0	0	0
Cmpk2	0	0	1.4e-05	0
Itsn2	3.1e-05	0	6e-05	1.4e-05
Id2	8.2e-05	0	5.6e-05	3.5e-05
Ncoa1	6e-06	0.000152	1.6e-05	1.7e-05
Bcap29	1.1e-05	0	0	2e-05
Efr3b	0	0	0	0
Cbll1	9e-06	0	2.9e-05	0
Dnmt3a	0	3.2e-05	6.6e-05	1.7e-05
Dld	4e-05	0	3.8e-05	4e-05
Sh3yl1	6e-06	0	8e-06	5e-06
Rab10	8.8e-05	0.000181	8.9e-05	0.000231
Pxdn	8.2e-05	0.000214	7.5e-05	8.8e-05
Ccl11	0.000511	0	0.001171	0.000307
Ddx52	2.1e-05	0	5e-05	5.2e-05
Hnf1b	0	0	0	0
Taf15	0	0	0	0
Ace	3.8e-05	1.4e-05	7e-06	0.000152
Nle1	8e-06	0	0	0
Tlk2	3.4e-05	0	9e-06	5.9e-05
Rffl	0	0	3.8e-05	9e-06
Lig3	0	0	4.2e-05	1.3e-05
Map3k3	0	0	1.7e-05	0
Ddx42	8e-05	0	4.9e-05	5.8e-05
Ftsj3	1.8e-05	0	3.5e-05	1.3e-05
Rnf135	7e-06	3.1e-05	0	0
Psmc5	0.000112	0	8.4e-05	3.1e-05
Adap2	9e-06	0	1.4e-05	2.3e-05
Ern1	2.3e-05	0	1.1e-05	1.9e-05
Nf1	2.3e-05	0	9.9e-05	3.9e-05
Pecam1	0	0	0	2e-05
Polg2	6e-06	0	0	0
Ddx5	0.000228	0.000324	0.000151	0.000196
Psmd12	3.7e-05	0	0.000104	5.4e-05
Helz	1.3e-05	0.000104	6.2e-05	2.8e-05
Cep112	0	0	0	1.8e-05
Rab37	0	0	0	0
Slc9a3r1	5.4e-05	0	1e-05	2.4e-05
Nt5c	2.9e-05	0	7e-06	3.3e-05
Hn1	4.6e-05	0	6.8e-05	0.000214
Sumo2	8e-06	3.2e-05	1.4e-05	3.2e-05
Gga3	1e-05	0	0	0
Cluh	1.5e-05	0.000172	0	1.2e-05
Mif4gd	8.6e-05	0	0	1.7e-05
Slc25a19	6e-06	0	0	1.2e-05
Pafah1b1	0.000113	0.00012	0.000231	0.00012
Tmem94	7e-06	0	0	0
Sap30bp	3.5e-05	0	2.6e-05	3.8e-05
Itgb4	0	0	0	7e-06
Galk1	1.2e-05	7.9e-05	0	0
Unk	1.7e-05	0	0	5e-06
Aspa	1.1e-05	0	4.2e-05	3.3e-05
Mrpl38	1e-05	7e-05	1.7e-05	1.3e-05
Fbf1	2.6e-05	0	0	1.6e-05
Acox1	7.9e-05	0	2.6e-05	1.4e-05
Ten1	4.1e-05	0	0	8e-06
Srp68	4.3e-05	0	6.4e-05	8e-06
Tsen54	0	0	0	0
Llgl2	4e-06	0	0	0
Ncbp3	1.2e-05	0	4.8e-05	2e-05
Atp2a3	0	0.000203	0.000206	1.9e-05
Ankfy1	1.9e-05	3.9e-05	1.3e-05	5.2e-05
Exoc7	2.5e-05	0.000199	6e-06	1.2e-05
Ube2g1	0	0	6.4e-05	1.9e-05
Spns3	1.3e-05	0	0	1.4e-05
Med31	0	6.6e-05	2.9e-05	1.4e-05
Txndc17	0.000108	0.000187	0.000211	0.000175
Rhbdf2	0	0	2.7e-05	0
1810032O08Rik	1.2e-05	0	0	6e-06
Mxra7	0.000123	3.9e-05	9e-06	0.000118
Rabep1	2.5e-05	5.8e-05	0.000127	4.8e-05
Mfsd11	1.2e-05	0.000122	0	0
Kif1c	7.6e-05	8.7e-05	2.7e-05	8.4e-05
Sec14l1	4.1e-05	0	5e-05	0.000157
Nos2	0	0	0	0
Mink1	7e-06	0	0	1.5e-05
Pld2	4e-06	0	3e-05	2e-05
Slc46a1	2.3e-05	0	5.7e-05	0
Eral1	0	0	2e-05	0
Slc6a4	0	0	0	0
Tmigd1	0	0	0	0
Blmh	8.1e-05	0	4e-06	4e-05
Cpd	4.3e-05	3.2e-05	0	2.8e-05
Timm22	1.4e-05	0	5.6e-05	2.6e-05
Fam101b	0	3.7e-05	7e-05	3e-06
Rph3al	0	0	1.7e-05	2e-06
Ywhae	0.000262	0.000685	0.000437	0.000381
Prpf8	0.000177	0.000163	0.00011	6.5e-05
Nme2	0.000441	0.000392	0.000426	0.00031
Spag9	8.3e-05	0	0	0.000141
Luc7l3	3.7e-05	0.000265	7.7e-05	7.1e-05
Ankrd40	1.3e-05	0	7.1e-05	3e-05
Abcc3	0	0	0	0
Xylt2	1.3e-05	0	0	7e-06
Lrrc59	0.000121	0	0.000181	4e-05
Cdc34b	3e-06	7.9e-05	0	1.3e-05
Slc35b1	3.8e-05	0	4e-05	2.3e-05
Snx11	0	0	2e-06	0
Scrn2	0	0	0	0
Fbxl20	5.9e-05	0	5.7e-05	2.1e-05
Nr1d1	0.00015	0.000651	4.3e-05	0.000168
Per1	3.6e-05	0	2e-06	1.7e-05
Vamp2	6.4e-05	3.1e-05	9.9e-05	5.9e-05
Aurkb	0	0	0	0
Ctc1	7e-06	0.000175	0	1.3e-05
Pfas	6e-06	0	1.4e-05	0
Stx8	4.3e-05	3.9e-05	2.9e-05	1.7e-05
Usp43	0	0	0	0
Adprm	1.3e-05	0	2.2e-05	1.4e-05
Krt19	1.4e-05	0.000124	2.9e-05	3.2e-05
Krt12	0	0	0	0
Top2a	0	5e-05	1.7e-05	0
Acly	1.2e-05	0	0.00014	5.2e-05
Kat2a	1.9e-05	0	3e-05	3e-06
Stat5b	5.9e-05	0.000103	1e-05	3.5e-05
Tmem101	0.000115	0	1.1e-05	2.5e-05
Lsm12	5e-06	0	0	1.7e-05
Ubtf	4.9e-05	0.000126	5e-05	4.8e-05
Ccdc43	3.1e-05	4.5e-05	1.4e-05	6e-06
Eftud2	2.1e-05	1.4e-05	3.1e-05	1.6e-05
Dcakd	6.5e-05	6.3e-05	5.5e-05	1.6e-05
Gosr2	2.1e-05	0	9e-06	3.5e-05
Fkbp3	3e-05	0	2e-06	5.1e-05
Scfd1	5.8e-05	0	6e-06	3.2e-05
Strn3	5.7e-05	9.5e-05	5.3e-05	3.9e-05
Ap4s1	5.1e-05	0.000124	6.9e-05	3e-05
Dtd2	1.4e-05	0	4e-06	0
Ston2	0	0	0	1.2e-05
Gtf2a1	1.2e-05	0	0	4e-06
Sel1l	4.8e-05	6.3e-05	1.8e-05	0.000127
Dnaaf2	7e-06	0	2.4e-05	1.7e-05
Klhdc2	0.0001	3.1e-05	1.8e-05	1.7e-05
Nemf	0	0.000132	0	4.3e-05
Sec23a	2.1e-05	6.3e-05	3.1e-05	5.2e-05
L2hgdh	3e-06	0	0	0
Trappc6b	5.7e-05	7.4e-05	1.7e-05	6.1e-05
Pnn	4.7e-05	0	2e-06	6.9e-05
Ctage5	7e-06	3.7e-05	6e-06	2.1e-05
Ptpn21	9e-06	0	6.3e-05	3.3e-05
Zc3h14	8.5e-05	0.000255	4e-06	3.8e-05
Polr2h	0	0	0	0
Ppp2r3c	0	0	9e-06	1.2e-05
1110008L16Rik	0	0	0	0
Psma6	6e-05	3.9e-05	7.8e-05	0.000121
Nfkbia	9.3e-05	0	1.1e-05	7.3e-05
Ralgapa1	8.6e-05	0	0	1.3e-05
Mbip	4e-06	9e-05	1.7e-05	4e-06
Gstz1	3e-05	0	0	4e-06
Sptlc2	1e-05	5e-05	2.4e-05	2.9e-05
Ahsa1	9.7e-05	0	0	4.3e-05
Vipas39	4e-05	0	8.7e-05	2.5e-05
Snw1	6.9e-05	0	1e-05	5.3e-05
Slirp	4.3e-05	3.2e-05	6e-06	0.000107
Adck1	0	5e-05	0	0
Nova1	0	0	0	1.4e-05
Mthfd1	0	0	0	2e-05
Ppp2r5e	2.9e-05	0	4e-05	0
Sgpp1	1.5e-05	0.000216	2.4e-05	1.1e-05
Rab15	6e-06	7e-05	0	0
Fut8	3.5e-05	0.000175	6.9e-05	7e-06
Sav1	3.8e-05	0.000101	5.2e-05	6.2e-05
Tmx1	4.9e-05	0	9e-06	5.8e-05
Actr10	6.7e-05	1.4e-05	0	6.7e-05
Timm9	2e-05	0	5.4e-05	5e-06
Dhrs7	4.7e-05	0.000121	2.1e-05	0.000115
Ppm1a	0.000104	0	2.4e-05	8.1e-05
Clmn	0	0	3.4e-05	1.5e-05
Glrx5	4.6e-05	1.4e-05	4.9e-05	4.4e-05
Mnat1	1.8e-05	1.4e-05	6e-06	1e-05
Hif1a	6.3e-05	0	7e-06	7e-06
Papola	6.7e-05	3.2e-05	6.1e-05	0.000186
Mpp5	1.4e-05	0	0	3.3e-05
Atp6v1d	3.7e-05	3.9e-05	5e-05	0
Vrk1	1.7e-05	0	4e-06	0
Eif2s1	5.2e-05	0	0	3.7e-05
Plek2	0	0	0	0
Pigh	1.5e-05	0	1.7e-05	1.1e-05
Vti1b	4.8e-05	1.4e-05	0	5.5e-05
Arg2	1.1e-05	0	7e-06	0
Zfp36l1	0.000373	0.000218	0.000216	0.000233
Erh	3.3e-05	3.2e-05	0	2.8e-05
Susd6	3.9e-05	0.000154	3.5e-05	3.2e-05
Srsf5	4.3e-05	4.5e-05	7.1e-05	0.000137
Gm20498	7.4e-05	9e-05	0.000137	8e-05
Pcnx	6e-06	0	4.6e-05	4e-06
Pacs2	2.8e-05	0	0	0.000109
Mta1	7.7e-05	0	0	4.3e-05
Wdr37	0	0	0	0
Gtpbp4	7e-06	0.000124	0	1.3e-05
Zmynd11	8.3e-05	6.2e-05	0.00012	4.7e-05
Esyt2	9.9e-05	0	2.8e-05	8.1e-05
Cdca7l	0	0	2e-06	0
Psmc1	5e-05	0	0.000144	2.1e-05
Rps6ka5	0	0	0	0
Ccdc88c	0	0	2.1e-05	1e-05
9030617O03Rik	0	1.4e-05	6.3e-05	8e-06
Fbln5	0.00031	0	8.2e-05	0.000497
Tc2n	0	0	0	0
Trip11	3.2e-05	8.4e-05	6.4e-05	3.9e-05
Atxn3	0	0	0	0
Lgmn	9.9e-05	0.000101	0.000123	1.9e-05
Golga5	3.4e-05	4.5e-05	2.6e-05	2.1e-05
Pitrm1	5.8e-05	0	4.4e-05	5.4e-05
Chga	0	0	0	0
Pfkp	7.6e-05	0	3.2e-05	4.5e-05
Ifi27l2b	0	1.4e-05	0.000112	1e-05
Akr1c12	0	0	7e-06	1.2e-05
Akr1c13	0	0	0	6e-06
Net1	0	0	0	1.3e-05
Tubal3	0	0	0	0
Gdi2	0.000197	0.000206	0.000213	0.000162
Dpf3	0	0	0	0
Numb	0	0	3.8e-05	3.7e-05
Acot2	5.7e-05	0	2.8e-05	6.7e-05
Fam161b	0	0	0	0
Coq6	2e-05	0.000118	0	1.4e-05
Entpd5	7e-06	0	9e-06	4e-05
Aldh6a1	5.7e-05	0	1.1e-05	5.9e-05
Abcd4	0	0	0	0
Isca2	1e-05	0	1.4e-05	1.2e-05
Npc2	0.00043	0.000299	0.000164	0.00023
Fcf1	5.8e-05	0	1.5e-05	2.9e-05
Ylpm1	3e-05	0	1.7e-05	3.4e-05
Tmed10	0.000177	0.000327	0.000285	0.000281
Fos	0.000113	0	4.5e-05	5.8e-05
0610007P14Rik	5.6e-05	5.2e-05	5.1e-05	4.1e-05
Gpatch2l	0	0	4e-06	0
Ccnk	3.8e-05	0	5.4e-05	2e-05
Evl	8e-06	0	2.2e-05	2.9e-05
Degs2	0	0	5.8e-05	0
Yy1	0	0	2.5e-05	4.4e-05
Slc25a29	7e-06	0	0	3e-06
Wars	5e-06	0	5.3e-05	5e-05
Hsp90aa1	0.000105	0.00013	0.000363	0.000186
Fdft1	0	0	8e-06	0
Tecpr2	0.00051	0.000319	0.000751	0.000721
Cinp	3.7e-05	0	4.1e-05	3.9e-05
Traf3	3.1e-05	0	0	0
Amn	0	0	0	1.3e-05
Cdc42bpb	2.5e-05	3.1e-05	1.3e-05	8e-06
Exoc3l4	3e-05	0	4.7e-05	4e-06
Eif5	0.000109	0	5.6e-05	9.5e-05
Ppp1r13b	0	0	0	0
Zfyve21	4e-06	9.8e-05	3e-05	7.4e-05
Xrcc3	0	0.000106	0	1.2e-05
Klc1	1.5e-05	0	2.1e-05	6.3e-05
2010107E04Rik	0.000138	0.000369	0.000118	0.000144
Ggps1	7e-06	0	1.7e-05	0
Trim27	7.7e-05	0.000176	9e-06	9.9e-05
Zkscan3	3.1e-05	9e-05	0	3.8e-05
Slc17a4	0	0	0	0
Scgn	0	0	0	0
Lrrc16a	1.4e-05	6.4e-05	0	3.2e-05
Mrs2	0	0	0	0
Gpld1	0	0	0	0
Exoc2	0	0	7.8e-05	1.4e-05
Gcnt2	9e-06	0	3.3e-05	0
Tmem14c	3.1e-05	9.2e-05	3e-05	8.3e-05
Nedd9	0	1.4e-05	3.1e-05	0
Hivep1	4.6e-05	0	1.7e-05	4e-06
Tbc1d7	0	5.3e-05	9e-06	1.1e-05
Mcur1	2.7e-05	0	4.7e-05	1.2e-05
Nup153	8.2e-05	0	5.8e-05	0
Kif13a	6.1e-05	0	0	2.3e-05
Tpmt	0	0	8e-06	0
Dek	7e-05	3.9e-05	0.000149	0.00012
Ippk	0	0	0	1.1e-05
Aspn	0.00038	0.000807	0.000304	0.000403
Cenpp	0	0	0	0
Spin1	4.1e-05	0.000402	6e-05	8.2e-05
Wrnip1	1.9e-05	0	0	1.2e-05
Ripk1	1.7e-05	0	1.8e-05	2.4e-05
Pxdc1	2.8e-05	0	1.2e-05	2.2e-05
Prpf4b	2.6e-05	0	2.8e-05	1.7e-05
4933417A18Rik	4e-06	0	0	0
Eci3	0	8.6e-05	3.1e-05	5e-06
Eci2	4.8e-05	3.4e-05	3.1e-05	5.9e-05
Fars2	5.2e-05	0.000247	2e-05	0
Ssr1	8.8e-05	0.000668	3.3e-05	0.000159
Riok1	9e-06	0	0	5.2e-05
Snrnp48	7e-06	0	0	3e-06
Slc35b3	7e-06	0	9e-06	3e-05
Sema4d	0	0	0	7e-06
Gadd45g	1.2e-05	0	0	1.5e-05
Fbp2	3e-06	0	0	0
2010111I01Rik	0	1.4e-05	7e-06	0
Auh	6e-06	0	1.9e-05	1.2e-05
Fancc	1.4e-05	0	0	1.8e-05
Sptlc1	2.1e-05	0	2e-05	2.1e-05
Ercc6l2	5e-06	0	0	2.2e-05
Sfxn1	0.000135	0.000182	7e-06	8.3e-05
Ctsl	0.00091	0.00053	0.000352	0.000626
Aaed1	6e-06	0	3.1e-05	0
Lman2	0.000124	0.000103	5.2e-05	0.000103
Mxd3	1.4e-05	0	1.7e-05	0
Prelid1	7.4e-05	0.000201	0.000198	0.000121
Nsd1	0.000129	5e-05	0	5.1e-05
Ddx41	3.5e-05	0	3.3e-05	0
Fam193b	0	3.4e-05	2.1e-05	2.6e-05
Pcbd2	2.8e-05	3.4e-05	4e-05	7e-06
Txndc15	4.6e-05	4.5e-05	2e-06	7.4e-05
Ddx46	2.3e-05	0	0.000113	9e-06
Caml	2e-05	4.5e-05	0	1.2e-05
B4galt7	0	0	0	1.9e-05
Pitx1	0	0	0	0
Zfp729a	0	6.6e-05	0	3.7e-05
Zfp369	0	0	0	1.2e-05
Ptdss1	3.4e-05	5.8e-05	1.9e-05	2.9e-05
Mterf3	6.3e-05	2.9e-05	4.4e-05	2.7e-05
Uqcrb	7.7e-05	0.000145	0.000215	0.000183
Fastkd3	5e-06	0	0	0
Adcy2	5e-06	0	5.1e-05	3.8e-05
Cetn3	4e-06	0	0.000114	2.3e-05
Lect2	0	0	0	0
Smad5	4.6e-05	0.000443	7.9e-05	6.1e-05
Hnrnpk	0.000207	0.000685	0.000238	0.000217
Ccnh	1.8e-05	0	5e-05	3.7e-05
Rasa1	8e-06	0	5e-05	3.1e-05
2210016F16Rik	1.2e-05	0	2.1e-05	5.2e-05
Gkap1	2.5e-05	3.1e-05	6e-06	6e-06
Slc28a3	0	0	0	0
Naa35	7e-06	0	6.2e-05	0
Golm1	4e-06	0	2e-06	2.9e-05
Dapk1	6.7e-05	0	1e-05	4.6e-05
Slc6a19	0	0	9e-06	0
Trip13	0	0	5e-06	0
Cep72	0	0	0	0
Tppp	0	0	0	1e-05
Pdcd6	7.3e-05	0.000103	1.1e-05	4.8e-05
Sdha	9.3e-05	0	8e-05	5.6e-05
Ccdc127	4.3e-05	3.1e-05	2.6e-05	0.000101
Erap1	0	5.6e-05	9.7e-05	0
Cast	0.000107	0.0001	9.6e-05	8.7e-05
Pcsk1	0	0	0	0
Rhobtb3	9.5e-05	0.000139	2.9e-05	2.8e-05
Glrx	2e-05	0	6.9e-05	1.4e-05
Srd5a1	0	0	1.1e-05	0
Nsun2	4e-05	0.000107	5.2e-05	0
Mctp1	1.3e-05	5e-05	9e-06	2.6e-05
Slf1	5e-06	0	0	9e-06
Med10	2.8e-05	0	3.1e-05	4.5e-05
Ndufs6	0.000105	3.1e-05	0.00017	9.2e-05
Mrpl36	7e-06	5.8e-05	0	7.3e-05
Clptm1l	5.9e-05	0.00022	0.0001	6.9e-05
Vcan	5.2e-05	0	0	0.000133
Xrcc4	3.9e-05	0	0	0
Atg10	0	0	4e-06	4e-06
Acot12	5e-06	0	0	0
Zcchc9	2.1e-05	0	0	2.4e-05
Slc30a5	4.7e-05	3.4e-05	0	1.3e-05
Mrps36-ps1	4e-06	6.6e-05	3e-05	3.2e-05
Rad17	1.5e-05	0	0	5.4e-05
Marveld2	9e-06	0	0	7e-06
Ocln	0	0	0	0
[truncated: 14,223 more rows]
