# Supplementary material for: Lgr5+ telocytes are a signaling source at the intestinal villus tip
Source: Nat Commun. 2020 Apr 22;11:1936. doi: 10.1038/s41467-020-15714-x (PMC7176679; doi:10.1038/s41467-020-15714-x)
Supplement: Supplementary file 8 — Supplementary Data 5 [file 41467_2020_15714_MOESM8_ESM.xlsx]

## Sheet: Table S5
Supplementary Table 5
sample name	48hr control 1	48hr control 2	48hr control 3	48hr control 4	48hr DT 1	48hr DT 2	48hr DT 3	48hr DT 4
batch	a	a	b	b	a	a	b	b
Gnai3	186	68	754	491	161	299	568	333
Cdc45	3	0	32	31	6	11	32	19
Scml2	0	0	0	2	0	1	0	1
Apoh	0	1	2	4	1	0	2	1
Narf	59	35	176	107	58	81	158	77
Cav2	0	0	1	1	0	0	1	1
Klf6	545	187	1208	497	328	303	435	284
Scmh1	3	2	43	26	5	10	30	18
Cox5a	993	169	4368	3639	811	2288	4173	3148
Tbx2	0	0	0	0	1	2	0	0
Ngfr	0	0	0	0	0	0	0	0
Wnt3	1	1	16	11	2	4	5	5
Fer	41	16	95	54	18	56	72	30
Xpo6	29	16	115	105	32	50	88	72
Tfe3	38	21	92	56	39	30	75	49
Axin2	42	46	162	133	57	139	142	118
Brat1	6	0	38	20	1	9	41	14
Gna12	6	4	43	34	10	17	22	10
Slc22a18	223	121	422	344	163	226	335	198
Igsf5	114	47	261	208	70	105	214	131
Pih1d2	1	1	7	1	2	0	9	2
Dlat	82	21	316	328	83	165	383	246
Sdhd	546	129	2049	1762	448	1068	2270	1089
Ccnd2	312	161	2028	1720	432	806	1301	1267
Gpr107	166	86	298	217	127	124	187	169
Nalcn	0	0	1	0	1	0	2	0
Slfn4	9	11	9	3	10	4	2	7
Tspan32	0	0	14	0	0	0	0	1
Gmpr	0	0	2	2	0	1	0	0
Glra1	0	0	0	0	0	0	0	0
Mid2	10	5	51	26	9	18	15	17
Trim25	204	129	435	219	149	217	187	204
Dgke	7	2	17	15	4	12	16	9
Scpep1	21	17	109	80	18	89	191	64
Mnt	30	18	44	41	33	29	31	28
Itgb2	3	3	26	29	2	2	26	13
Hddc2	19	9	85	75	28	58	115	78
Tpd52l1	1	1	6	12	2	4	9	3
Pemt	29	24	21	17	31	39	27	20
Cdh1	766	314	1779	1240	628	730	1204	821
Ckmt1	2209	912	5865	4578	1947	2966	4689	3220
Bcl6b	0	0	0	1	0	1	1	0
Arvcf	3	6	19	17	5	3	14	6
Comt	504	270	742	676	397	649	640	447
Rtca	23	4	140	115	40	56	116	85
Dbt	30	23	59	63	28	39	65	40
Dazap2	385	177	1741	1254	292	564	1500	784
Mcts1	46	28	169	160	52	82	170	93
Rem1	0	0	0	0	0	0	0	0
Trappc10	201	82	492	237	145	271	310	189
Ccm2	11	3	100	78	7	16	72	54
Tbrg4	82	42	186	184	85	118	155	140
Tmprss2	105	34	367	296	89	171	352	224
Mx1	34	22	24	22	25	6	17	7
Fap	2	1	6	3	3	4	7	3
Gcg	4	2	82	75	6	11	61	19
Ndufa9	165	31	798	739	145	331	1004	499
Lck	46	16	244	135	23	14	108	64
Tssk3	0	0	0	0	0	0	0	0
Cttnbp2	15	24	63	73	22	28	45	30
Galnt1	275	163	665	484	252	398	420	276
Mkrn2	16	12	87	85	19	30	94	46
Pparg	7	2	70	54	3	12	62	17
Raf1	45	17	308	225	51	90	247	126
Sept1	16	11	28	20	13	12	14	23
Pdgfb	1	2	8	3	1	1	2	1
Acvrl1	0	0	1	2	1	0	3	2
Grasp	0	1	0	1	1	1	2	1
Acvr1b	33	13	104	86	26	57	79	42
Tom1l2	84	38	236	160	61	80	115	66
Gpa33	387	146	1766	1155	328	518	1171	551
Zfp385a	0	0	0	0	1	0	0	0
Itga5	0	1	1	0	0	1	0	0
Gabra2	58	54	16	10	33	37	4	8
Wdr77	26	19	162	142	31	65	219	109
Adora3	0	0	0	3	0	0	1	1
Atp5f1	740	124	3561	3020	562	1551	4214	2014
Sox9	48	34	242	217	47	109	272	157
Hnrnpd	245	179	489	326	270	462	368	267
Dynlt1c	4	6	144	140	13	30	171	123
C1d	64	25	319	289	60	128	376	184
Gm2a	15	11	90	65	22	26	49	41
Krit1	87	42	287	197	54	83	220	98
Clcn4	84	37	299	250	86	145	251	151
Grm6	0	0	1	0	0	0	0	0
Hk2	35	18	100	97	33	56	41	73
Myo18a	558	656	728	660	541	588	396	381
Sez6	0	0	1	4	2	2	4	3
Cd52	20	7	232	78	12	9	47	64
Abhd15	2	0	3	0	2	3	2	4
Hoxb6	1	0	1	1	0	1	0	0
Loxl3	0	0	1	0	0	0	0	0
Kat2b	52	17	94	82	38	70	39	43
Rab5b	27	5	53	31	26	21	33	30
Icosl	9	1	13	11	8	10	10	6
Chmp1a	134	73	442	335	107	136	312	170
Rpa1	14	7	144	97	17	43	113	81
Serpinf1	0	0	0	1	0	0	0	0
Tubgcp3	18	14	81	55	19	46	66	50
Oprm1	0	0	1	0	0	0	0	0
Polr3d	32	35	61	90	30	51	48	52
Ddx3x	235	115	827	718	237	372	490	369
Slc5a5	0	0	0	0	0	0	0	0
Kcnn3	0	1	0	0	0	0	0	0
Usp32	56	32	104	86	54	82	67	57
Car4	379	125	1046	1442	358	361	595	537
Txnrd3	6	2	29	34	7	8	19	13
Fasl	1	0	10	10	2	1	18	4
Zfp512b	4	0	5	7	1	6	3	1
Dnajc5	148	54	359	322	133	199	267	162
Tpd52l2	32	12	219	174	34	82	197	109
Fmr1	93	60	360	287	95	188	287	202
Bcl11a	25	7	100	64	31	19	73	43
Pxmp4	40	16	117	112	42	74	360	89
Dlg3	143	68	292	223	97	169	161	97
Gnb1l	2	0	23	19	3	12	28	22
Dbh	0	0	0	0	0	0	0	0
Mmp11	0	0	1	0	0	0	0	0
Smarcb1	42	16	233	212	50	105	248	142
Vpreb3	0	0	11	1	0	1	0	0
Hip1r	212	124	273	207	139	215	144	135
Nsun5	4	6	43	50	3	19	63	38
Top1mt	4	6	35	33	2	11	42	16
Gm38393	32	11	94	95	25	32	130	36
Mmp14	14	14	98	96	18	38	99	56
Slc7a7	319	114	736	661	249	385	510	392
Oxa1l	58	28	231	242	65	126	301	149
Heatr6	52	31	169	151	72	100	146	90
Ccl3	1	0	3	4	1	0	1	2
Icam4	0	0	1	1	0	1	2	2
Ilf2	42	37	258	226	57	104	225	148
Chtop	53	10	222	214	48	82	218	146
Snapin	5	2	60	39	9	17	77	29
S100a6	124	38	312	219	70	114	447	221
Icam2	0	0	0	1	0	1	4	1
Mapk7	7	4	19	12	2	6	12	11
Epn2	11	3	26	17	8	8	20	12
B9d1	0	0	20	5	0	2	9	6
Sec24b	37	20	81	88	27	42	71	55
N4bp3	2	4	14	25	2	6	23	19
Rmnd5b	8	2	50	35	3	17	56	27
Nhp2	73	31	677	705	85	365	829	625
Vps9d1	20	9	42	29	11	17	34	17
Mfsd10	6	0	115	92	9	22	92	63
Luzp1	425	265	976	746	351	532	541	420
Slc13a2	521	275	1038	980	170	534	302	490
Kctd10	36	13	169	141	46	58	166	98
Poldip2	54	48	209	170	52	100	238	121
Ift20	282	114	637	636	240	343	483	400
Col6a1	5	5	7	2	2	0	3	2
Pcbp3	0	0	2	0	2	0	0	0
Lgals9	458	108	2316	1107	427	766	1460	1263
Araf	91	49	259	187	75	90	198	113
Cfp	1	1	13	2	2	2	2	3
Timp1	0	0	1	0	1	1	0	0
Uxt	17	10	110	93	23	47	111	85
Cnnm3	9	3	29	35	10	19	41	19
Lman2l	25	20	55	60	33	20	50	19
Mcm3ap	26	19	65	72	38	46	54	36
Pcnt	128	138	243	187	146	149	146	137
Mxd1	868	448	2007	1175	598	662	726	456
Gmcl1	103	54	241	212	89	95	240	123
Snrnp27	118	48	245	232	105	141	276	225
Oas1c	4	3	10	7	1	3	0	6
Ocrl	10	1	23	31	6	7	14	12
Calm1	4162	1322	19322	15308	2848	6639	12745	9124
Agpat3	197	101	365	240	208	297	286	204
Slc26a3	276	86	442	373	186	387	451	227
Sema6b	6	2	7	7	2	3	6	4
Uhrf1	28	7	173	141	33	80	113	96
Dpp9	17	5	100	88	24	30	71	58
Ramp2	79	38	486	391	76	182	497	318
Lsr	236	105	899	716	201	329	682	519
Gramd1a	18	4	42	37	10	6	28	27
Hpn	0	0	0	1	0	0	0	1
Gabrg1	0	0	0	0	0	0	0	1
Ckb	1057	808	1792	1325	1151	1953	1880	1322
Sp1	88	39	268	197	67	121	180	132
Itgb7	12	1	69	44	12	8	28	19
Myg1	28	8	120	100	26	42	114	105
Rarg	2	2	3	3	0	0	1	0
Pfdn5	236	81	798	879	170	376	947	523
Efnb2	120	62	319	214	120	154	277	102
Rrp15	10	6	69	81	10	45	113	63
Rnd2	18	10	84	58	19	31	95	35
Srr	53	16	131	80	28	55	116	71
Sync	1	0	0	1	0	0	0	0
Fndc5	2	0	3	2	1	2	2	0
Acp5	99	30	421	384	77	189	522	240
Cnn1	0	0	4	0	1	0	0	0
Fbxo9	74	46	255	181	75	114	194	135
Vps50	20	15	117	85	19	37	86	56
Hars	56	26	212	207	77	100	194	142
Zmat2	203	156	335	399	187	269	202	225
Ube2c	47	12	344	289	61	188	426	308
Smg5	62	24	89	74	18	52	131	49
Cct3	106	39	541	533	103	320	645	362
Glmp	82	29	313	289	52	123	360	155
Mef2d	34	18	98	57	21	36	96	36
Tmem79	23	11	96	63	11	48	108	37
Snd1	116	75	300	277	119	169	244	190
Col18a1	5	5	9	4	2	3	7	3
Slc19a1	13	12	72	77	21	38	139	68
Kpnb1	86	58	419	378	106	233	302	236
Npepps	232	98	630	480	231	358	444	297
Tbx21	2	1	17	11	0	0	3	5
Mrpl10	47	17	188	165	29	85	191	112
Cyp51	54	28	172	186	47	115	105	117
Tubb6	2	0	3	1	1	0	2	0
Pax9	0	0	0	0	0	0	1	0
Col1a1	2	0	2	0	5	1	1	0
Itga3	142	65	200	136	101	130	120	112
Sgca	0	0	0	0	0	0	0	0
Foxm1	9	7	39	36	7	18	31	23
Itfg2	18	7	45	52	11	19	43	25
Tulp3	24	21	42	81	21	78	80	85
Gtf2h4	6	4	28	63	14	22	31	33
Tubb5	86	28	961	782	86	359	811	564
Ell2	129	64	339	245	83	119	179	111
Jup	128	37	436	318	107	141	338	213
Fkbp10	0	0	1	0	0	0	0	0
Mnx1	3	2	12	11	3	3	8	9
Nom1	59	51	145	169	61	132	140	109
Ergic1	18	8	173	93	18	47	168	102
Tnk1	45	26	95	82	39	46	84	38
Acap1	22	13	50	21	12	4	19	8
Tcea3	65	26	214	180	47	71	95	102
Ifrd1	143	61	290	151	66	92	144	131
Stk38l	16	10	45	44	7	21	46	26
Brpf1	33	21	94	67	28	42	81	56
Akr1b3	1	0	37	42	3	8	44	39
Gstt1	106	36	285	349	60	103	449	92
Ddt	52	4	205	179	45	131	224	121
Marveld3	89	50	204	189	60	79	182	105
Ddx18	33	20	124	159	42	76	107	103
Ubl3	148	48	509	409	100	186	310	252
Gramd3	188	88	560	428	170	231	521	211
Eef1e1	10	2	96	78	17	52	132	81
Akt1	37	16	193	141	41	103	150	146
Cldn15	799	458	1696	1211	667	736	1170	740
Il16	9	2	35	18	4	1	13	10
Tcirg1	55	30	102	83	42	69	60	39
Naglu	9	1	32	26	14	18	20	12
Coasy	68	29	142	126	50	64	106	74
Smo	3	3	21	26	3	9	13	11
Tspan33	0	1	3	1	2	1	2	1
Crnkl1	66	52	129	128	79	125	124	94
Rin2	21	16	60	47	23	32	43	34
Folh1	0	0	0	0	0	0	0	0
Chordc1	103	58	184	170	92	132	199	132
Rtcb	83	21	345	363	50	102	358	202
Pwp1	15	8	84	65	8	49	92	40
Fbxo7	33	7	48	53	26	33	59	22
Capns1	217	89	666	605	183	240	532	395
Lrp3	0	2	2	0	0	0	1	0
Dsg4	0	0	2	1	0	0	0	0
Folr1	3	0	7	5	0	0	0	0
Clpb	16	6	83	82	17	44	113	49
Sept7	202	101	629	461	188	299	511	289
Zdhhc4	46	29	131	118	31	57	74	50
Rac1	340	119	1453	1094	244	558	1203	710
Nup214	30	18	117	117	42	57	74	66
Ltbp1	1	0	0	1	0	1	0	1
Ugp2	170	85	620	398	131	335	547	276
Trmt1	21	14	107	125	22	45	100	71
Nacc1	46	22	80	52	38	48	35	48
Nfix	44	23	75	77	57	47	58	52
Slc1a5	28	12	153	201	15	41	94	127
Uba1	143	45	621	437	128	243	541	251
Vwf	0	0	1	1	1	0	0	0
Siae	48	11	86	90	34	46	71	41
Esam	0	1	4	3	0	1	8	3
Spa17	11	3	14	16	3	10	10	9
Fam50a	69	60	162	158	109	96	128	103
Emd	24	13	137	127	23	46	139	103
Taco1	16	10	42	45	28	26	54	34
Grik3	129	35	532	615	96	269	590	432
Gria3	0	0	1	0	1	0	1	0
Sipa1l2	16	8	27	38	14	20	36	24
Ap4e1	21	11	34	31	13	19	27	19
Blvra	60	41	216	181	52	87	135	113
Pdzd4	1	0	2	1	0	0	1	0
Srpk3	0	0	1	0	0	0	0	0
Idh3g	169	70	624	635	153	326	756	351
Pnck	0	0	0	1	0	1	1	0
Ssr4	141	29	755	658	137	367	980	392
Bcap31	270	118	1083	1073	229	439	1135	683
Fam98a	22	13	94	84	26	66	96	73
Ltbp2	0	0	4	1	0	1	0	1
Kmt2a	199	145	273	219	192	193	164	175
Ift46	34	19	101	86	40	50	60	49
Tmem25	2	2	12	5	4	1	12	3
Cd3g	46	11	535	252	46	25	293	129
Trappc6a	62	11	294	271	54	92	394	180
Supt6	188	186	257	246	193	347	171	163
Spag5	12	16	50	73	16	41	59	36
Unc119	3	2	14	6	1	3	10	13
Rab34	1	1	0	0	0	0	1	1
Sdf2	82	29	245	182	68	125	249	106
Ccne1	5	7	43	50	3	23	43	38
Hsf2bp	1	0	1	2	0	1	1	0
Bbc3	4	2	19	14	3	9	15	7
Psmc3	176	87	811	645	194	380	666	498
Acp2	71	40	168	119	78	85	113	67
Slc39a13	4	2	13	11	2	2	7	6
Celf2	15	5	97	61	15	17	22	31
Nr1h3	135	92	275	251	91	96	252	110
Ddb2	10	2	31	25	2	11	26	8
Spi1	0	1	3	0	0	1	2	1
Sf3a1	54	31	184	164	62	95	177	130
Stat6	125	67	399	332	116	202	391	210
Clgn	1	0	0	2	0	0	0	0
Napsa	1	0	38	8	1	2	15	6
Vrk3	48	14	219	184	44	90	199	100
Smg9	14	8	61	66	13	25	59	41
Paxip1	10	2	80	56	6	34	73	47
Rmnd5a	64	39	148	140	76	111	182	71
Mov10	93	44	224	162	97	123	125	94
Ppm1j	25	14	97	75	30	30	112	24
Rhoc	280	160	583	560	201	276	458	297
Tead3	17	7	25	31	16	11	18	24
Ppard	84	19	111	105	43	94	43	80
Def6	4	4	22	13	4	1	17	8
Peg3	15	9	7	20	6	5	12	3
Metrn	2	2	4	3	4	2	1	7
Lmf1	5	2	44	30	11	18	60	21
Narfl	15	6	55	58	7	19	66	48
Angptl4	15	10	43	51	14	83	395	54
Dbf4	21	7	103	82	23	75	77	55
Daxx	52	38	137	105	36	34	99	95
Cd320	8	2	45	42	8	26	74	33
Ipo4	113	23	452	325	75	187	413	234
Tm9sf1	9	10	26	29	15	23	18	18
Rec8	89	47	107	80	55	39	101	68
Irf9	83	47	182	105	53	78	79	75
Gmpr2	7	4	68	43	11	22	76	45
Mdp1	110	79	298	292	104	151	290	167
Dhrs1	425	127	789	854	331	609	1060	483
Ncan	0	0	2	1	0	1	0	1
Tmem161a	30	8	76	91	35	40	104	46
Armc6	6	1	42	34	6	9	28	9
Borcs8	33	4	120	72	18	26	78	83
Slc25a42	13	3	33	22	10	18	31	15
Snx9	102	66	249	202	110	180	167	128
Ranbp3	31	20	152	124	19	42	110	100
Ndufa11	395	170	1413	1163	318	719	1275	958
Bmp8b	5	2	24	9	1	2	5	3
Nr2f6	120	41	530	316	79	169	506	299
Use1	94	27	318	260	72	123	246	146
Ocel1	50	6	121	51	21	20	58	58
Dyrk1b	9	10	15	11	6	5	9	5
Braf	30	13	63	61	30	41	56	29
Ndufb2	185	41	541	480	157	397	627	413
Hltf	59	26	159	101	49	82	100	48
Prpf6	87	53	166	180	81	149	158	92
Rgs19	1	1	24	8	0	0	9	2
Rgs20	0	0	0	0	0	0	2	1
Abhd3	61	18	140	131	59	110	244	196
Snrpd1	46	19	327	342	45	205	332	275
Tchp	14	20	29	41	22	16	30	18
Tiam1	10	7	35	40	14	23	22	19
Tsc2	24	17	66	65	26	36	63	39
Rpl3l	0	0	0	0	0	0	0	0
Slc9a3r2	0	1	11	3	3	2	12	6
Puf60	64	28	296	242	45	84	292	172
Golga2	101	87	207	133	106	112	149	91
Uck1	41	15	105	108	30	50	96	69
Scin	240	129	329	501	172	259	368	172
Ikzf4	1	0	5	3	0	1	4	1
Mien1	164	22	484	446	112	413	641	335
Pon1	0	0	0	0	0	0	0	0
Axl	3	0	0	0	1	0	3	4
Tgfb1	6	4	10	8	3	2	5	4
Ccdc97	25	9	96	81	18	17	83	45
Zfp40	2	0	9	7	1	1	6	3
Akap8l	71	77	83	109	66	71	68	49
Shh	0	0	0	1	0	0	2	0
Pdcd2l	6	0	51	73	3	18	51	47
Gtf2f1	175	152	301	236	156	196	240	164
Clpp	55	37	251	266	58	103	296	198
Alkbh7	34	11	133	127	29	54	130	80
Dennd1c	17	1	31	14	6	4	8	13
Med6	19	4	80	80	17	47	74	55
Prkd1	0	0	0	0	0	0	0	0
Lcp2	13	5	62	42	9	5	30	17
Cse1l	15	8	138	114	17	61	162	107
Naa20	18	14	148	132	16	37	164	94
Prkra	29	12	116	95	28	32	91	59
Fkbp7	3	0	3	6	3	4	7	4
Plekha3	44	21	110	39	35	60	59	40
Ykt6	115	47	333	273	99	158	217	155
Baz1b	460	439	623	679	399	531	405	443
Kdelr1	467	230	630	559	394	480	432	347
Tmem143	22	10	38	36	22	27	43	20
Ggct	25	12	42	48	17	40	29	28
Jag2	0	1	2	2	0	0	5	0
Btbd6	18	11	70	51	9	17	53	24
Nudt14	32	15	172	139	26	64	155	94
Epdr1	1	0	4	1	1	0	6	0
Flii	113	57	301	245	89	119	210	123
Top3a	12	3	18	21	4	8	21	12
Atg4d	139	66	351	253	123	137	199	151
Qtrt1	7	2	59	58	3	23	80	43
Plin4	0	0	0	0	0	0	1	0
Hdgfrp2	32	16	101	86	23	39	95	36
Chaf1a	47	63	123	111	61	66	74	93
Adprh	32	10	168	125	24	55	143	87
Tmem39a	27	12	61	59	15	26	55	57
Timmdc1	19	19	84	63	17	29	77	40
Pla1a	0	0	0	0	0	1	0	0
Mcm2	19	8	131	125	20	61	147	94
Tpra1	31	11	90	66	22	39	107	35
Nab1	56	30	202	107	55	86	112	100
Adgre5	7	2	57	37	5	22	51	30
Il17ra	24	9	64	39	6	20	36	18
Lamb1	2	1	5	4	9	5	7	3
Arrdc2	6	0	18	9	3	4	9	8
Cd36	155	43	290	417	109	160	533	84
Map2k7	17	10	95	78	20	39	67	35
Timm44	113	51	358	318	128	257	450	276
Ap2a2	463	304	823	517	472	434	521	405
Pnkp	20	5	85	69	15	29	55	44
Med25	45	19	229	197	37	90	253	129
Bcam	2	2	5	11	1	2	7	4
Clptm1	128	49	479	372	111	207	431	285
Relb	127	61	287	259	90	149	184	125
Tomm40	80	31	485	401	79	148	484	337
Apoe	22	32	106	51	43	37	83	104
Apoc2	3407	1377	6905	6766	3233	5649	9086	4939
Hbp1	58	25	174	115	42	85	186	72
Prkar2b	0	0	1	1	0	1	0	0
Cdkn1b	60	23	122	111	47	73	90	51
Klf4	331	149	994	605	238	259	352	252
Ap1m1	114	50	157	100	84	104	158	97
Rab8a	372	179	781	584	288	406	597	355
Hmgn2	14	13	260	308	25	82	300	230
Fam32a	149	73	505	292	108	148	308	256
Elf3	256	189	874	807	197	499	1038	713
Cyp2c29	29	17	31	96	5	25	584	8
Stard3nl	23	11	153	151	19	54	204	85
Stk11	86	59	190	152	66	70	168	86
Efna2	0	0	1	0	0	0	0	0
Atp5d	1111	432	5836	5316	1027	1810	6065	3806
Ppp5c	98	22	287	299	64	129	289	147
Cdk12	142	120	340	296	151	199	210	175
Lipe	167	129	132	136	62	101	76	64
Pafah1b2	40	11	245	212	44	109	205	137
Tbc1d8	12	5	28	39	6	11	24	11
Cnot11	9	3	68	46	5	18	79	44
Slc2a3	1	2	8	4	1	0	5	5
Foxj2	31	16	86	53	30	24	42	21
Sri	294	93	1532	1292	298	626	1773	1004
Irf3	48	28	201	198	45	74	183	104
Bcl2l12	13	8	78	49	5	22	56	32
Zfp959	10	2	22	12	8	5	17	7
Mpnd	172	61	503	407	89	156	373	232
Sh3gl1	67	42	299	155	51	66	227	95
Ccdc94	6	2	10	15	3	6	19	13
Ranbp2	147	92	262	267	134	244	241	164
Grk5	15	3	16	11	4	3	13	3
Dvl3	5	10	40	17	8	14	24	13
Abcf3	34	21	103	88	33	44	110	63
Eif2b5	50	42	160	170	86	96	177	124
Cyth2	34	22	187	117	36	56	125	77
Sult2b1	162	51	426	355	115	201	211	230
Car11	0	1	1	0	0	1	2	1
Dlgap1	1	3	201	192	3	8	211	142
Plag1	2	0	1	2	3	2	3	2
Hck	38	10	92	108	1	5	4	3
Mrpl4	59	8	276	271	51	139	427	180
Keap1	87	52	296	228	72	111	191	140
Ap1m2	90	18	402	381	77	155	386	234
Glg1	150	117	501	384	171	265	301	237
Btbd2	34	12	145	116	33	42	156	69
Csnk1g2	117	74	423	277	127	186	382	232
Abhd17a	174	61	846	720	176	300	941	545
Mob3a	22	11	110	55	11	16	69	33
Cacnb3	8	5	35	26	8	14	18	25
Ccdc65	0	0	0	0	0	0	0	0
Fkbp11	5	1	39	33	9	27	54	41
Ddx23	134	115	146	210	145	165	141	112
Pld3	7	3	71	52	7	10	70	40
Grik5	4	3	4	4	2	5	5	3
Cd79a	1	0	5	0	0	0	0	0
Rabac1	25	15	190	195	30	66	243	113
Etv3	169	73	257	177	116	136	173	91
Prkcsh	195	160	446	387	185	312	415	265
Elavl3	0	0	0	0	0	0	0	0
Rab3b	0	0	4	1	0	0	0	0
St8sia6	0	0	1	0	0	0	0	0
Fcgrt	150	83	462	326	177	204	613	295
Nosip	25	18	143	117	18	43	114	71
Pih1d1	79	31	192	166	54	94	191	125
Rps11	224	61	3186	3242	213	840	4039	2214
Supt5	226	206	320	368	257	248	259	223
Dll3	0	0	0	0	0	0	0	1
Paf1	57	62	132	101	72	106	106	62
Timm50	48	37	366	319	66	131	374	261
Med29	10	6	61	55	14	24	71	40
Bicd1	11	5	31	27	5	21	25	12
Ncstn	47	18	325	244	44	64	269	183
Pex19	71	50	273	231	71	110	289	163
Crhr2	0	0	0	0	0	0	1	0
Inmt	0	0	0	1	0	1	0	0
Cyp4f18	0	1	9	3	3	1	6	2
Impdh1	1	1	23	29	3	7	19	12
Dusp3	5	2	21	11	13	5	6	12
Prodh	25	12	152	147	28	45	86	94
Dgcr14	12	7	48	26	18	20	48	37
Slc25a1	201	97	708	542	194	338	559	396
Dgcr6	119	57	282	269	119	142	160	168
Ddr1	76	20	158	84	63	73	122	46
Ier3	8	9	12	10	5	13	17	9
Fosb	15	12	40	4	8	14	9	8
Klc4	147	61	367	246	115	155	282	163
Ercc1	6	1	39	34	7	13	63	35
Cyp17a1	1	0	2	3	3	3	0	1
As3mt	87	23	326	283	61	103	241	186
Crtc1	3	5	14	24	2	5	18	9
Rnf215	24	6	34	30	13	26	39	27
Sec14l2	296	75	374	263	197	219	338	102
Aven	26	13	66	64	25	61	151	43
Cp	0	0	4	0	3	0	1	0
Crot	192	73	505	408	160	275	763	201
Rps6ka1	248	98	892	719	201	306	802	435
Calb2	0	0	0	0	0	0	0	0
Snrnp200	70	105	238	214	102	263	157	148
Ciao1	12	0	77	55	13	21	53	41
Taf6l	27	8	188	176	25	81	255	136
Insig2	39	18	223	149	24	56	213	81
Kpna6	33	24	78	70	36	33	58	50
Man1a	160	64	492	355	121	222	357	201
Itpkc	18	11	66	52	8	14	42	22
Adck4	43	30	62	40	40	34	52	28
Brd8	129	96	272	315	124	178	210	140
Kif20a	4	4	64	30	5	12	76	36
Farsa	20	13	143	112	19	39	129	107
Gcdh	20	11	121	108	26	48	85	52
Mast2	91	57	201	157	82	98	135	97
Dnase2a	22	10	66	38	16	33	50	31
Rad23a	69	29	235	288	68	124	286	165
Calr	978	766	1719	1592	1011	1445	1096	1083
Syce2	8	2	50	56	8	31	79	69
Nfat5	180	72	318	242	99	125	150	105
Nob1	6	1	79	73	8	17	105	42
Nqo1	26	16	213	133	18	61	215	104
Ppfia3	22	12	63	35	49	46	42	40
Gys1	14	8	20	11	14	10	14	13
Ruvbl2	3	0	30	26	3	24	33	19
Lin7b	0	0	0	0	0	0	1	1
Bax	21	7	77	47	18	25	63	34
Il7r	2	1	6	10	4	2	0	7
Tfam	51	17	251	189	53	112	285	150
Zfp81	7	5	25	23	5	16	26	17
Efnb3	1	1	7	3	0	2	2	3
Mmd	42	22	199	189	47	142	238	97
Hlf	33	20	39	51	15	38	38	14
Fam162a	79	21	380	323	91	267	754	280
Rpl8	655	274	3697	4107	665	1753	3966	2675
Ssbp2	5	2	12	13	3	1	10	7
Fancl	5	0	38	33	7	8	23	22
Brinp2	0	0	0	0	1	0	0	0
Gstm5	41	7	115	97	22	43	149	97
Gstm7	12	4	45	56	12	42	99	43
Gstm3	328	58	1334	823	132	459	2328	512
Stat3	196	72	476	299	125	153	249	201
Stat5a	7	3	20	29	1	9	16	16
Ptrf	7	9	7	5	9	12	7	6
Map3k11	62	41	326	225	70	70	221	114
Akt2	29	7	60	48	18	22	52	35
Dnaja3	29	14	186	179	32	63	245	116
Hmox2	54	33	314	215	81	107	276	170
Cdip1	85	29	226	205	50	98	202	84
Zak	14	16	116	88	29	58	92	65
Cwc15	119	55	326	271	96	197	263	172
Col5a3	0	0	1	0	0	0	0	0
Dnmt1	63	57	196	189	99	159	193	124
Ppan	15	14	102	96	16	34	104	67
Angptl2	0	0	0	1	0	0	0	0
Cacna1e	0	2	2	0	1	0	1	0
Cacna1b	0	2	2	4	1	0	1	1
Trmt10a	6	4	43	42	9	27	34	43
Etv1	0	0	4	4	1	0	9	1
Kifc2	10	5	14	6	6	10	10	3
Psap	120	59	456	382	88	108	320	291
Ikbkg	20	12	79	59	28	29	76	32
Wars2	6	5	43	37	10	22	43	26
Phb2	207	67	993	973	194	476	1164	737
Ptpn6	56	28	188	121	32	40	126	56
Eno2	0	0	0	0	0	0	0	0
Emg1	81	29	454	413	72	223	503	371
Lpcat3	273	60	910	699	252	384	1289	460
Atp6v1f	93	22	393	323	85	215	428	308
Clcn5	106	54	262	158	76	107	112	72
Clcn3	275	184	824	633	262	422	650	335
Hif3a	0	0	0	1	0	0	1	1
Pde1c	1	1	4	3	2	1	1	3
Utp20	17	18	75	79	30	66	64	47
9330159F19Rik	0	0	1	0	2	0	0	0
Cul3	116	52	268	239	104	237	168	140
Sst	58	7	167	344	23	56	172	61
Il11	2	0	0	2	0	0	0	0
Large	9	2	26	18	11	10	10	8
Ddx56	37	24	135	153	46	87	154	127
Tmed4	226	68	855	729	169	363	807	368
Bid	9	2	28	33	2	19	52	26
Ralb	148	62	282	259	111	155	238	171
Ppp1cc	63	29	298	298	53	105	364	216
Dnajb11	102	57	528	486	116	235	459	363
Tbccd1	9	6	60	35	14	19	36	21
Clec11a	0	0	7	6	0	2	5	0
Zfp324	8	5	17	18	3	8	7	9
Gab2	16	16	41	28	27	24	27	23
Coro1c	258	131	815	514	212	346	574	354
Tax1bp1	1268	632	2341	1714	976	1771	1579	1341
Ctse	0	0	26	6	2	0	11	5
Ndrg2	48	12	96	71	24	45	67	39
Mettl17	34	8	74	60	17	35	72	53
Arhgef40	5	9	17	9	8	8	4	9
Pnpla6	65	32	171	115	42	60	142	75
Mcoln1	31	17	70	57	13	23	70	34
Arhgef18	37	20	84	73	39	39	65	42
Pkn2	329	172	676	556	203	373	452	316
Cd33	0	1	3	1	1	1	2	3
Etfb	443	226	1380	1450	420	760	2058	1088
Nkg7	26	4	449	221	26	12	250	135
Stxbp2	205	94	457	378	176	204	377	250
Sgce	6	6	3	3	8	6	2	0
Chn2	67	16	152	119	53	62	143	87
Wwox	17	10	51	43	16	26	40	29
Slbp	41	23	101	152	36	92	87	58
Tyr	0	0	0	0	0	2	0	0
Aqp1	183	53	379	316	46	107	109	145
Arid3b	16	7	27	20	11	11	21	17
Cnn2	29	5	126	70	31	18	84	35
Polr2e	71	26	305	322	67	145	420	257
Myo9b	38	42	77	63	32	48	39	48
Hdac9	0	0	2	0	0	0	0	0
Ly9	3	0	8	1	2	1	2	1
Cd244	19	8	127	62	23	13	48	27
Adgre1	0	0	3	2	1	0	1	0
Mtfp1	48	14	155	117	37	78	168	112
Rab23	2	2	15	16	7	4	7	5
Rab11a	208	77	848	687	202	377	690	521
Eif2b2	26	13	168	121	27	53	148	83
Dlst	240	83	701	527	193	379	535	401
Pgf	1	0	0	0	1	0	0	0
Ulk2	36	12	75	49	25	29	33	29
Ccl24	41	4	44	24	15	8	0	16
Dgkq	204	101	229	174	130	135	162	121
Grap	3	0	12	8	2	1	0	4
Chmp2b	145	54	514	386	112	202	529	228
Plod3	14	9	70	63	12	26	60	54
Ap1s1	289	173	710	607	271	380	675	543
Mapk13	425	208	1647	1308	281	488	1416	873
Srpk1	224	141	533	478	212	289	482	372
Lbr	83	48	584	450	87	217	502	387
Nes	0	0	1	0	2	0	0	0
Bcan	0	0	0	0	0	0	0	0
Prcc	32	19	114	88	22	38	91	71
Rrnad1	20	12	52	46	20	22	43	24
Hdgf	325	192	929	869	299	500	744	729
Thop1	18	8	76	60	18	28	80	65
Apba3	69	26	201	162	45	67	180	99
Matk	16	8	47	61	6	3	13	6
Pias4	70	47	145	105	49	56	118	64
Map2k1	71	19	320	186	61	110	243	122
Sgta	555	470	470	413	523	511	343	298
Tmem242	26	6	173	147	30	76	180	99
Dtx2	5	4	31	26	3	11	18	14
Hspb1	0	0	0	0	0	1	1	0
Rasa4	13	6	62	45	19	20	24	24
Syt5	13	10	8	9	21	8	9	3
Hnrnpa2b1	504	488	2768	2369	572	1200	3011	1813
Ccdc130	10	7	33	29	6	7	30	12
Mri1	12	7	78	100	15	37	121	63
Prkacb	34	10	141	112	20	21	67	41
Sgsh	9	4	21	27	8	12	9	21
Chd5	1	3	2	3	1	0	3	2
Cstb	43	10	358	313	49	122	424	255
Sh2b2	0	0	1	1	1	2	0	0
Pex5	54	11	161	123	34	49	125	72
Jkamp	21	5	91	79	22	49	103	67
Cd44	18	8	127	88	22	41	110	76
Slc1a2	0	0	14	2	0	4	0	6
Eif2ak4	9	1	34	41	8	11	29	32
Wdr1	259	108	1079	821	200	337	830	472
Slc2a9	15	15	60	37	10	33	30	13
Wisp1	0	0	0	0	0	0	0	0
Ndrg1	126	38	256	409	65	166	364	136
4930550C14Rik	0	0	0	2	0	0	1	0
Man2b1	38	19	204	205	37	83	314	104
Klf5	301	105	1476	1180	219	465	1305	615
Wdr83	14	12	58	53	20	42	72	50
Prdx2	219	57	884	975	171	458	1194	646
Polr2a	95	54	254	211	89	137	150	107
Senp3	20	13	91	67	28	41	70	43
Corin	0	0	0	0	0	0	0	0
Plekha8	120	69	203	167	78	125	190	121
G6pc2	0	0	0	0	0	0	0	0
Spc25	18	8	104	129	24	58	135	121
Dnah2	60	23	82	89	60	61	52	47
Ripk4	24	7	88	68	25	27	96	38
Ufd1l	55	23	189	141	43	79	159	95
Zfp287	5	1	12	6	2	2	2	2
Prlr	381	115	741	621	312	453	537	337
Letm1	280	121	763	562	296	420	515	369
Ubqln1	125	45	467	358	102	211	526	228
Fgfr4	0	1	9	4	1	4	10	5
Cadm3	0	0	0	0	0	0	0	0
Txn2	207	117	810	713	183	317	911	568
Slc1a6	0	0	0	0	0	0	0	0
Slc1a3	12	5	72	106	10	25	73	9
Crbn	35	14	156	108	38	53	118	68
Il5ra	1	0	2	0	0	0	0	0
Msh6	12	11	90	79	14	41	70	50
Fbxo11	38	23	132	91	38	77	86	48
Mlxipl	183	113	392	337	164	208	315	151
Tbl2	25	15	128	105	43	45	117	71
Wbscr22	35	9	170	138	35	67	192	99
Nid1	0	0	3	1	1	0	0	0
Mcm5	15	14	106	128	15	48	120	96
Mprip	80	68	195	128	79	105	124	94
Cic	32	21	43	43	33	35	18	28
Pafah1b3	62	11	277	259	58	127	306	176
Il27ra	4	0	17	9	0	1	5	4
Prkaca	54	26	207	144	61	90	230	94
Asf1b	5	0	105	87	6	26	99	57
Ddx39	41	17	524	387	61	164	476	378
Dnajb1	46	15	171	113	36	68	145	51
Usp40	96	52	184	243	63	128	202	123
Kbtbd4	4	1	50	30	5	8	31	13
Celf1	329	229	731	707	256	352	534	415
Ndufs3	160	61	659	598	136	341	796	460
Por	911	548	1466	1132	639	788	1452	734
Igf1r	7	12	52	63	17	26	40	36
Insr	110	67	172	187	85	116	135	63
Trim28	54	18	382	347	52	163	421	255
Ube2m	223	118	249	171	190	251	206	149
Adcy9	68	33	150	166	66	61	133	95
Mef2c	1	1	65	1	0	1	0	3
Ctr9	128	107	201	207	137	133	192	146
Eif4g2	423	219	1485	1249	397	704	1420	883
Mrvi1	0	0	1	2	1	0	2	1
Pcyt1a	291	228	540	439	355	438	353	278
Zfp592	48	25	106	70	44	42	67	42
Psmd4	296	187	703	581	279	317	576	452
Tmod4	9	5	1	4	4	4	3	1
Insrr	1	0	7	3	1	0	2	1
Snx6	129	48	537	457	125	250	417	272
Mthfd2	21	19	139	109	25	59	87	83
Kit	16	3	34	27	13	18	46	14
Tomm40l	28	16	97	81	27	50	78	68
Nr1i3	152	84	247	264	111	207	307	95
Apoa2	8	4	5	5	6	16	36	6
Pan2	37	16	70	50	35	40	50	28
Cs	808	303	1924	1515	640	985	1311	966
Ampd3	12	3	24	20	8	19	24	13
Bcas2	45	18	295	263	34	124	348	184
Ctcf	204	124	505	406	172	316	364	312
Pard6a	4	2	15	10	2	5	9	3
Agrp	1	0	7	6	1	3	7	2
Tfap4	9	6	86	74	9	33	70	47
Ranbp1	146	54	1294	1080	154	577	1263	1035
Cd247	5	0	22	8	2	3	13	8
Rfx5	13	13	40	22	13	14	25	8
Psmb4	358	117	1188	950	312	594	960	768
Mmp8	0	0	0	0	0	0	0	0
Slc30a4	104	49	286	214	75	141	208	123
Sqrdl	143	36	208	256	45	122	489	64
Bloc1s6	48	16	130	118	42	92	128	86
Metap1	59	26	212	180	42	84	207	132
Gpr108	29	14	155	142	35	47	175	72
Tnfsf14	0	1	4	2	0	0	1	0
Gata6	200	98	433	449	174	179	468	205
Rsl1d1	72	57	280	235	53	162	323	197
Apc	177	95	338	299	138	290	244	157
Reep5	29	6	53	57	9	11	28	21
Ergic3	170	54	699	524	151	270	698	355
Uqcc1	19	10	110	98	27	48	127	56
Ncoa2	138	58	278	247	104	132	173	121
Nr2c2	62	34	252	191	76	80	116	95
Nr2c1	16	6	35	32	13	25	41	29
Smpd4	13	9	63	60	19	39	54	36
Pex1	41	12	84	107	32	42	114	59
Kctd20	33	22	87	74	35	49	101	41
Itgae	30	2	148	75	14	11	87	43
Ctns	21	7	38	37	5	22	33	25
Shpk	51	25	68	60	31	48	53	32
Ephb3	7	3	19	33	5	16	20	14
Tuft1	56	26	160	71	35	49	67	37
Rcn1	8	6	50	44	6	6	14	18
Dnase1	602	226	1472	516	176	214	78	100
Trap1	60	20	300	285	48	94	335	166
Naa60	50	15	223	201	42	68	188	80
1700037C18Rik	4	0	12	9	7	4	10	7
Ankrd13d	0	0	1	3	1	0	0	0
Tpr	403	252	1258	1123	378	754	952	802
BC003331	62	44	129	129	60	81	128	76
Prg4	0	0	0	0	0	0	0	0
Dhx34	12	6	26	23	10	3	31	9
Kptn	28	5	65	51	16	20	47	31
Napa	106	26	424	348	89	161	404	231
Sra1	183	59	677	554	132	243	621	333
Atp5g1	653	190	2455	2609	611	1220	3001	1934
Snf8	141	68	513	433	116	213	447	285
Tbcb	97	24	427	343	60	142	341	248
Inpp5k	15	13	76	48	14	12	41	29
Crkl	6	6	17	5	6	12	8	7
Eps8l1	12	9	15	6	9	3	2	0
Clint1	572	450	1050	688	718	965	1053	660
Prss16	2	1	4	5	3	1	2	3
Cdkal1	14	12	73	62	9	31	67	40
Htra1	0	0	8	1	0	1	4	2
Zbtb17	21	22	53	58	21	26	61	30
Fblim1	107	41	306	244	123	130	255	188
Hspb7	0	0	0	0	0	0	0	0
Ccdc159	1	0	1	0	1	0	0	2
Mob1b	139	70	287	220	115	170	183	122
Atp6v1b2	97	39	340	287	93	160	238	160
Eps15l1	30	16	43	49	23	28	50	27
Tep1	305	184	433	312	192	298	250	191
Ttc5	22	19	121	79	12	35	111	43
Osgep	18	6	124	114	18	49	118	72
Aamp	290	258	354	375	312	288	290	297
Tmbim1	192	86	575	384	156	179	377	225
Arpc2	460	133	2427	2020	420	1022	2084	1116
Kmt2b	67	60	117	104	71	75	83	69
Upk1a	0	2	3	3	1	5	4	2
Tmem147	96	27	578	636	85	254	647	494
Rps9	457	128	3177	3598	447	1491	4112	2675
Tfpt	2	5	13	16	3	14	16	15
Susd2	119	28	348	178	49	44	65	41
Ggt5	2	0	10	6	2	2	2	3
Ggt1	1647	1148	1889	1718	958	1185	1467	822
Crip2	2	0	7	4	5	2	13	1
Crip1	7031	2340	20171	16392	3803	7249	12079	7802
Cbfa2t3	9	5	41	65	8	18	35	26
Fbln1	318	130	497	418	204	309	408	204
Pgrmc1	272	110	920	678	163	379	758	299
Gcat	75	39	221	219	69	139	280	205
Tek	0	0	0	0	0	0	0	1
Elovl1	104	52	455	337	92	161	343	302
Med8	72	30	258	182	49	112	219	126
Cdc20	16	6	164	170	19	77	270	173
Adamts4	0	0	0	1	0	0	0	0
Pvrl4	0	0	1	0	1	2	1	2
Pfdn2	60	29	262	228	51	100	289	189
Rnf114	67	19	301	218	55	97	261	149
C330007P06Rik	41	15	101	105	38	58	86	66
Neurl1a	2	1	2	3	0	0	0	3
Srm	10	0	77	79	2	33	122	86
Epha2	47	32	129	65	18	31	80	48
Actn3	0	1	2	1	0	0	1	0
Zdhhc24	3	0	36	18	4	5	29	16
Bbs1	0	0	3	2	0	0	2	1
Ndor1	8	10	49	35	13	19	34	26
Nsmf	37	14	80	37	16	9	19	26
Pdk1	28	11	130	98	27	55	191	66
Ptbp1	75	33	146	168	67	116	134	114
Mvd	11	7	56	58	20	10	32	46
Cyba	60	32	316	140	51	123	134	254
Itih3	0	0	1	0	0	0	0	0
Tmem110	6	5	44	36	7	12	39	20
Sfmbt1	19	10	62	39	15	34	37	32
Ihh	52	19	160	139	33	55	170	93
Atp7b	23	10	42	41	17	18	58	20
Rundc3a	3	0	5	4	0	2	7	6
Slc4a3	0	0	0	0	0	0	2	0
Runx1t1	3	1	8	6	3	7	6	4
Snai3	2	1	7	3	0	0	7	5
Aprt	444	189	1293	1178	394	753	1434	965
Gtf2h1	57	37	168	162	61	110	154	100
Hfe	1	0	12	8	3	3	18	10
Slc5a6	18	7	63	63	20	38	57	37
Tcf23	2	2	4	8	0	4	14	4
Aplp1	116	53	287	214	94	106	82	99
Qrich1	53	27	223	167	46	72	180	67
P4htm	0	0	3	0	0	0	4	2
Usp19	45	38	110	84	48	76	110	58
Pola1	25	43	178	174	43	105	105	97
Cdc42	474	129	1917	1359	362	740	1536	904
Pknox1	22	11	81	65	9	31	65	40
D130043K22Rik	20	29	39	44	25	39	60	28
Gmnn	49	28	246	197	38	128	229	164
Acot13	124	22	439	464	95	249	632	223
Cdk4	33	12	395	357	39	177	516	344
B4galnt1	269	157	988	910	230	357	1044	526
Mettl1	18	22	74	92	28	47	64	77
Tspan31	121	37	498	380	111	182	523	255
Kif5b	541	278	1641	1333	510	700	1264	748
Saal1	8	4	66	53	14	23	52	43
Krt23	10	4	25	34	6	8	23	10
Cnp	7	1	117	66	9	15	85	51
Ttc25	1	0	1	0	1	0	0	0
Sulf2	138	75	196	125	85	129	146	148
Sod2	152	50	570	463	135	259	718	334
Tmco6	6	3	36	9	2	9	21	22
Stambp	51	18	139	122	30	63	92	75
Ezh1	50	29	129	84	42	80	87	54
Hap1	3	0	8	2	0	3	4	5
P3h4	0	0	4	4	1	1	3	1
Ctnnb1	444	141	1146	820	370	581	818	489
Eif1b	35	9	127	119	30	73	150	111
Psmd2	203	110	551	427	231	270	414	336
Syngr3	0	0	0	2	0	0	0	0
Vars	75	37	319	305	56	140	278	233
Vwa7	2	2	1	0	1	1	0	1
Slc44a4	87	22	231	174	72	159	142	171
Msh5	4	1	13	8	1	3	5	5
Abhd16a	39	9	236	135	23	61	175	102
Neu1	45	17	120	63	65	93	76	92
Ddah2	6	6	6	2	2	4	1	0
Clic1	179	67	659	441	118	158	370	296
Lsm2	35	18	216	221	47	109	196	158
Pole	4	6	55	52	9	33	42	30
Atp1a2	1	0	3	2	0	0	2	1
Stx1a	1	0	1	6	1	2	2	2
Scube2	0	0	0	0	0	0	0	0
Mrpl49	25	14	171	170	22	78	163	102
Mark3	104	63	353	219	94	130	279	192
Gatad1	74	22	233	143	54	112	246	128
M6pr	60	24	476	367	67	138	479	245
Lrrc8a	51	32	74	61	33	58	74	38
Ppp2r1a	61	16	291	289	57	107	261	147
Fance	8	4	32	35	5	11	37	18
Tinf2	25	14	63	59	12	23	53	60
Tssk4	0	2	2	3	0	0	8	5
Hapln4	0	0	1	2	3	1	2	1
Dus3l	16	12	66	60	28	29	73	55
Gtpbp3	7	0	28	32	6	10	33	14
Tgfbr1	15	8	67	60	17	27	58	36
Homer1	43	12	78	61	31	38	54	43
Rad51c	1	0	4	4	1	0	5	7
Gabrb2	0	0	0	0	0	0	0	0
Cav1	0	0	7	7	1	1	4	0
Arpp19	287	108	1043	888	276	539	931	736
Bcl2l1	76	44	208	158	50	56	139	94
Khsrp	63	38	166	154	94	99	151	102
Ccdc124	81	41	331	327	93	147	345	255
Cct4	107	46	474	440	96	223	686	305
0610009B22Rik	16	3	111	77	16	42	191	67
Cpt1c	0	0	0	0	0	0	0	0
Zfp655	49	27	160	106	30	53	146	68
Rhoa	243	78	701	499	177	295	493	325
Zmiz1	128	66	325	242	95	126	192	109
Ankrd26	16	11	51	65	8	26	46	34
Aldh16a1	107	36	431	377	87	150	413	211
Hnrnpa0	89	28	244	205	111	225	164	184
Prrg2	115	72	243	175	108	141	158	115
Hnrnph1	88	97	267	256	118	196	243	183
Ift43	8	4	103	58	16	38	80	55
Id3	89	19	442	234	45	113	247	178
Tcap	0	0	0	1	0	1	0	1
Arid1a	114	60	294	255	89	143	215	162
Ctsd	194	81	704	571	182	272	684	317
Rplp1	1654	593	4895	6336	1519	6759	6224	5174
Hmgcll1	0	0	0	0	0	0	0	0
Ttc9b	0	0	0	0	0	0	0	0
Abhd8	1	0	13	11	0	1	8	4
Ift22	36	16	86	58	37	35	36	62
Fzd3	0	0	0	2	0	0	0	0
Mid1ip1	18	8	112	130	16	47	133	82
Ap2s1	217	140	424	454	151	311	356	397
Fgfrl1	11	4	24	22	4	13	16	12
Fhl2	51	12	111	140	45	47	150	59
Emc10	132	96	365	355	132	186	411	257
Clstn3	1	0	1	1	0	0	0	0
Fbxw9	39	23	64	78	24	68	145	40
Spib	4	0	27	13	1	2	3	0
Fnbp4	140	113	300	231	123	155	148	125
Cers4	60	60	180	206	59	63	178	113
Scrn3	13	6	22	30	10	18	40	16
Phax	34	16	214	163	32	71	191	118
Tle1	78	36	239	204	78	137	194	103
1700109H08Rik	4	5	3	10	7	11	4	5
Relt	1	0	5	2	2	1	2	2
Snrpb2	26	17	251	196	42	105	199	183
Ubc	626	204	2962	1144	481	688	1388	399
Prpf31	15	12	146	127	17	48	141	102
Sertad1	92	40	291	153	78	94	157	71
Carhsp1	65	13	326	321	53	115	427	198
Elk3	4	1	20	10	6	3	10	8
Herpud2	19	8	107	71	16	31	83	22
Rdh13	14	10	62	45	22	37	51	32
Adam21	0	0	0	0	0	0	0	0
Nutf2	11	3	80	75	5	28	124	82
Fut1	0	1	4	2	1	0	2	1
Arpc5	418	173	1362	1012	308	572	1130	710
Elavl2	0	0	0	0	0	0	0	0
Pou2f2	9	2	32	3	1	6	4	4
Mgst1	199	55	1821	1268	149	632	3019	1078
Nfib	124	55	521	499	145	282	461	307
Htr3b	0	0	0	0	0	0	0	0
Rab25	65	25	384	347	96	193	429	210
Ubqln4	34	13	124	110	37	43	104	72
Rbfox1	0	0	0	0	0	0	0	0
Rps18	254	59	6680	6370	240	1035	10046	4848
Rpl10	188	64	1340	1496	167	461	3249	1077
Rps15a	306	63	2379	4715	300	1217	3366	1757
Ncaph2	75	35	290	240	57	104	250	205
Hipk1	84	31	214	187	89	144	187	113
Gprc5b	1	0	0	0	0	0	0	0
Man1a2	211	124	581	530	202	361	483	343
Acyp1	8	0	34	34	3	17	47	20
Cd163	0	0	0	0	0	0	0	0
Hdac5	12	6	59	49	13	14	73	16
Rala	197	59	579	557	159	266	490	391
Clec3a	0	0	0	0	0	0	0	0
Vdac3	89	22	460	418	80	172	531	327
Slc1a7	0	0	1	0	1	1	0	0
Vps72	32	16	134	107	34	56	126	64
Gabpa	38	18	149	100	39	66	129	57
Bmp7	1	0	26	20	3	3	18	9
Dynll1	48	16	294	278	36	152	444	339
Pdcl	40	32	112	98	40	54	88	63
Tmem184b	39	27	91	50	40	33	66	56
Nf2	39	34	147	108	41	52	129	70
Zmat5	18	11	141	141	15	41	168	94
Ewsr1	107	129	531	501	107	154	554	251
Ap1b1	128	79	360	249	131	172	275	194
Derl3	1	0	3	1	2	1	3	4
Bcl2l13	27	12	97	94	33	33	91	45
Dqx1	46	29	161	121	39	54	117	51
Ccl8	0	0	1	0	0	0	1	0
Lnp	19	13	72	57	15	39	48	32
Trpm5	16	10	31	47	5	2	4	5
Ascl2	6	7	84	135	3	62	187	130
Rarres2	0	3	17	10	4	5	11	4
Pttg1ip	268	217	732	595	213	300	544	290
Trpm2	6	3	5	8	2	1	6	1
Ube2g2	18	5	112	84	17	22	102	60
Met	62	27	150	126	54	92	106	99
Slc16a12	0	0	5	5	3	4	9	2
Syn2	1	0	4	4	0	0	5	2
Elk1	3	0	7	4	2	2	4	5
Nav1	14	11	36	51	11	25	42	39
Tnpo1	71	33	189	163	83	130	158	116
Rnmt	33	12	108	94	26	38	137	65
Kcnq1	47	24	274	284	41	91	271	180
Srp14	66	12	254	198	38	90	265	187
6330409D20Rik	0	0	0	0	0	0	0	0
Cdk9	33	10	141	79	15	35	137	82
Tor2a	18	7	191	129	17	44	200	66
Fpgs	9	2	44	55	5	15	67	38
Mkl2	45	21	102	109	44	70	66	66
Cbx5	159	84	430	439	194	357	363	337
Apobec3	30	17	190	117	31	65	164	85
St6galnac1	0	1	16	0	0	4	17	0
Sardh	19	10	40	16	10	14	35	3
Vav2	48	23	162	108	35	44	72	50
Tex15	0	0	0	0	0	0	0	0
Ppp2cb	85	32	148	129	80	152	109	129
G0s2	1	0	1	16	1	6	175	18
Dmap1	13	7	48	60	16	25	52	38
Pla2g12b	114	28	496	457	76	172	553	177
Mcu	243	91	619	491	151	327	481	276
Oit3	3	0	1	1	0	0	0	1
Bcr	96	69	185	124	72	106	88	73
Fxyd5	18	6	97	51	11	5	31	28
Kcnd1	5	1	5	1	4	1	0	0
Tfcp2	6	2	23	13	5	5	23	9
Pou6f2	0	0	0	0	0	0	0	0
Pou6f1	0	0	9	5	0	2	0	0
Ubp1	98	68	312	236	91	165	270	149
Nuak2	118	70	316	174	62	82	152	128
Ick	71	38	165	174	58	109	157	68
Sdhb	489	138	2394	2086	371	904	2740	1235
Cox4i2	0	0	0	0	0	0	0	0
Snap47	15	4	46	62	14	20	91	40
Kdsr	24	9	184	135	23	55	192	69
Vps4b	139	82	548	427	126	249	430	252
Rps25	327	83	1693	1774	350	1255	2079	1233
Taz	49	39	172	146	45	67	136	78
Aldh3a2	120	35	456	347	95	150	722	150
Tmem115	19	10	128	89	18	29	94	61
Hyal2	66	22	199	169	47	66	253	113
Ifrd2	16	15	72	78	26	46	49	44
Hyal1	2	4	19	17	4	8	21	6
Tusc2	43	9	144	155	46	56	180	102
Nprl2	24	14	56	33	11	20	62	35
Slc38a3	1	0	0	0	0	0	0	0
Cacna2d2	3	2	3	13	2	0	1	1
Rassf1	72	43	237	118	63	78	147	88
Epn3	4	3	19	19	0	4	21	9
Slc3a2	502	138	1631	1394	359	805	917	644
Nxf1	127	52	481	475	99	300	636	337
Stx5a	108	48	294	222	94	106	229	140
Slc47a1	62	27	79	97	24	48	96	31
Tnfrsf13b	2	0	9	3	4	0	3	3
Prox1	2	1	7	13	2	0	4	4
Raver1	21	8	56	47	18	26	45	34
2610507B11Rik	173	139	399	352	161	236	328	182
AI597479	24	13	38	32	21	16	36	23
Tmem86a	148	32	373	308	79	108	219	127
Optc	0	0	0	0	0	0	0	0
Tex14	287	269	659	852	234	213	306	333
Ifi35	241	101	748	457	196	255	548	405
Rdm1	16	3	63	57	7	34	76	32
Nedd8	241	80	885	762	204	453	914	679
Gosr1	58	31	157	128	56	70	149	65
Mrpl52	172	73	601	673	156	438	718	568
Spaca7	0	0	0	0	0	0	0	0
Kansl3	98	67	239	179	105	114	174	82
Ebf3	0	0	1	0	0	0	0	0
Myt1	0	2	3	6	1	6	7	3
Faf1	50	21	207	170	39	96	207	87
Tsacc	0	0	3	4	0	1	1	0
Mettl16	36	18	103	110	32	64	97	61
Apol7a	481	403	456	269	295	381	205	135
Pigyl	17	3	183	187	22	63	241	150
Rbm25	1081	901	1410	1493	911	945	902	1068
Psen2	15	9	68	66	16	24	48	27
Acaa1b	97	65	373	379	72	135	754	192
Plcd1	24	6	79	46	14	29	35	18
Fads1	11	10	154	115	13	76	120	74
Lmbr1	17	8	71	46	18	25	34	19
Tnfrsf22	0	0	0	0	0	0	0	0
Cars	89	78	169	114	85	104	98	92
Wnt2	0	0	1	0	0	0	0	0
Gabra1	0	0	1	2	0	0	0	0
Kdelr3	23	18	29	43	40	42	30	54
Apip	7	0	124	54	7	39	64	75
Pdhx	25	11	128	97	33	64	125	85
Vac14	14	12	84	66	15	21	77	42
Mcoln2	23	7	76	56	19	33	65	40
Slc5a1	4209	2363	8627	6650	2928	4814	4357	3931
Akt1s1	5	3	11	9	1	10	16	9
Tbrg1	276	124	708	561	248	456	615	451
Adssl1	0	0	1	0	0	0	2	0
Brf1	34	27	89	72	26	33	84	30
Vipr2	4	2	8	4	0	1	3	0
Odc1	48	28	209	183	42	102	157	120
Thg1l	3	0	19	32	3	16	38	41
Adam19	13	9	36	48	9	5	9	18
Pabpc4	59	70	220	213	54	93	162	143
Exoc3l2	0	0	0	0	0	0	0	0
Zfp296	0	0	5	5	0	0	0	3
Plin5	0	0	0	0	0	0	0	0
Sugp1	16	11	95	75	23	34	77	57
Dhdh	0	0	2	2	2	0	3	1
Zfp790	13	12	32	20	13	20	22	10
Fsd1	1	0	4	5	0	1	7	4
Fuz	1	1	6	2	0	3	1	2
Sptbn4	0	1	1	0	0	1	0	0
Pgam1	6	1	14	12	4	13	28	10
Evi5	54	40	193	166	61	105	190	111
Evi5l	0	2	1	7	3	0	7	5
Snapc2	6	0	42	26	3	9	36	19
Git1	56	22	172	98	42	64	93	69
Gltp	123	53	581	358	90	169	322	212
Bnip2	42	25	88	47	32	53	52	52
Ccnt1	100	51	186	161	84	100	98	122
Scarf2	3	0	2	3	2	0	3	1
Brms1l	17	4	34	20	10	11	29	16
Med15	28	17	179	108	23	56	112	55
Dhdds	33	14	95	71	22	49	55	53
Aim1l	68	34	145	94	60	66	105	60
Ubxn11	0	0	2	3	0	1	8	1
Mogat1	0	0	0	3	0	1	0	0
Tjap1	33	15	103	97	31	45	132	52
Ehf	77	58	448	398	82	197	380	230
Rpl15	36	9	516	534	45	108	694	390
Tmem167	212	62	701	579	152	280	614	356
Steap4	0	0	0	1	0	0	0	0
Mplkip	14	6	166	126	22	57	194	75
Kif11	38	34	175	166	60	115	161	114
Rpa3	11	5	149	125	14	42	162	116
Mlkl	23	10	53	32	20	29	20	39
Phox2b	1	0	0	0	0	1	0	0
Tnpo3	123	56	286	276	114	194	303	163
Ttll5	49	50	44	37	35	48	20	26
Zfp715	12	5	27	26	3	11	32	10
Retn	0	0	0	0	0	0	0	1
Cdh23	0	0	1	0	0	0	1	0
Rps5	517	136	8211	7899	524	2168	12108	6428
Podnl1	1	0	5	0	0	0	0	1
Adgrl1	4	2	10	7	3	2	8	5
Amotl1	0	0	1	0	0	1	1	2
2200002J24Rik	1	2	7	24	1	7	26	10
Etv5	1	1	4	3	1	1	7	8
Gfod2	9	7	34	25	9	12	21	8
Enkd1	2	1	8	11	2	2	19	13
Atp6v0d1	90	37	301	236	79	159	284	121
Ptprs	8	3	35	27	4	8	24	19
Slc41a1	11	4	35	10	12	4	16	5
Fer1l4	13	1	4	2	9	4	5	4
Iglon5	0	0	0	0	0	0	0	0
Igf2bp1	0	0	1	0	0	0	0	0
B4galnt2	65	27	234	253	55	113	218	128
Zfp651	2	1	2	2	1	0	1	1
Nelfb	52	19	211	149	39	79	202	112
Card14	14	9	26	35	8	18	29	13
Tmem175	12	4	43	28	15	18	65	27
Bcas1	21	7	38	41	18	8	28	11
Tango2	120	48	279	243	78	123	292	160
Aldh1a2	0	0	4	3	0	0	1	0
Ndufs2	253	65	1359	1206	223	582	1717	960
Atraid	25	8	188	167	20	77	252	118
Cad	2	2	48	46	8	18	60	48
Lypd8	2347	381	10532	6552	1704	3982	6428	6256
Sh3bp5l	20	6	85	58	14	31	57	31
1810065E05Rik	7	2	42	18	1	11	9	17
Atad1	54	27	234	173	40	94	216	89
Pten	138	53	638	451	130	285	544	281
Pea15a	7	6	21	16	2	3	4	4
Timm23	8	4	134	155	11	34	185	114
Tnfaip8l2	11	4	26	16	6	6	5	3
Trnt1	31	22	153	129	38	67	148	80
Ly6g6e	0	0	0	0	0	0	0	1
Ehmt2	88	82	233	217	112	137	179	146
Elof1	45	13	262	273	50	94	245	180
Med16	21	14	92	73	14	31	78	47
St3gal1	15	5	36	12	6	5	8	6
Tmem259	82	36	320	201	59	88	315	163
Rnf170	59	23	136	130	49	58	103	67
Clip3	0	0	0	0	0	1	0	0
Dedd	33	23	150	109	29	40	116	69
Nit1	68	48	170	146	63	92	185	106
Pax5	0	0	14	0	0	0	1	0
Prdm15	14	12	24	32	10	14	24	21
Rnf168	64	46	135	150	52	84	155	96
Tctex1d2	6	1	41	13	7	20	18	18
Chp1	165	39	461	329	132	236	407	152
Trpv4	0	0	0	0	1	1	0	2
Klhl3	0	0	1	2	1	0	0	3
Tvp23b	32	20	143	102	23	51	156	90
Dnajc7	210	174	394	352	173	272	360	202
Cacybp	102	34	460	363	68	364	507	290
Cluap1	43	62	126	164	50	106	126	130
Zswim7	30	4	92	92	22	41	83	57
Pigl	10	2	35	31	8	14	36	16
Ndufa2	684	256	1501	1644	542	1135	1608	1273
Pam16	23	7	137	127	34	59	157	95
Glis2	1	0	3	1	0	1	2	0
Cox6c	1417	327	3903	4483	1044	2691	4518	2947
Bicc1	66	47	28	36	74	68	37	18
Ube2z	94	54	257	176	88	106	205	175
Gip	416	128	1267	1232	167	244	563	243
Tmem87b	157	77	429	319	162	219	317	222
Anapc1	64	28	187	187	72	80	171	105
Mertk	339	186	488	452	175	315	272	199
Tsg101	98	53	418	307	122	175	353	164
Hps5	128	64	187	153	100	103	93	86
Map3k4	78	33	136	93	73	101	102	82
Piezo1	6	4	14	14	5	11	20	20
Rnf166	18	11	131	89	15	21	129	55
Ankrd28	20	7	55	42	17	31	44	35
Ankrd52	7	7	23	12	16	8	14	9
Srp19	73	20	240	226	81	118	214	173
Klra17	0	0	1	3	1	1	3	0
Wdfy2	3	1	5	5	1	2	2	4
Rbsn	24	13	66	51	27	34	53	37
Mrps25	71	24	271	299	56	163	336	208
Dguok	18	5	128	96	26	35	125	71
Camta1	189	89	748	583	148	273	509	338
Csf1	0	0	3	1	0	0	3	3
Strip1	50	16	130	147	29	50	107	76
Kif1a	1	0	2	1	0	0	2	0
Slc25a11	235	81	759	664	238	394	743	416
Cmc2	40	37	137	139	65	105	130	146
Chfr	52	35	134	91	55	59	102	74
Hoxa2	0	0	0	0	0	1	1	1
Adam28	0	0	0	0	0	1	0	0
Tex261	219	83	572	588	158	271	462	308
Fam120b	47	27	128	85	53	69	106	52
Tbp	22	7	65	62	17	26	85	32
Psmb1	292	91	1485	1269	287	683	1534	970
Pdcd2	16	14	107	103	15	54	147	78
Dll1	54	17	85	77	36	30	80	33
Nol3	1	0	1	1	1	0	3	3
Fhod1	11	1	15	20	7	16	11	16
Slc9a5	3	1	25	22	2	1	3	4
Elmo3	30	13	86	66	17	46	62	36
Stc1	0	0	0	0	0	0	0	0
4931428F04Rik	0	1	3	7	0	1	6	1
Tppp3	6	0	44	4	2	1	23	16
Msh3	36	25	114	109	35	60	91	49
Adamts13	0	0	0	0	0	0	1	1
Tmem208	78	25	402	352	87	198	456	289
E2f4	39	13	105	68	31	51	88	69
Surf4	740	311	1923	1408	631	798	1551	1104
Surf2	7	4	41	40	9	12	72	32
Dnajb9	26	8	112	85	27	30	98	51
Naf1	6	1	33	26	7	16	20	30
Yes1	125	64	314	241	127	171	319	161
Ppp1cb	160	59	684	632	138	251	648	388
Gorasp2	216	86	620	528	198	421	530	390
Tsen15	2	5	40	39	6	16	58	28
Efr3a	81	40	373	256	76	152	270	165
Ddx19a	15	5	78	48	21	21	47	46
Galns	25	22	86	53	26	38	64	49
Gata2	0	0	0	0	0	0	0	0
C8g	5	2	16	8	1	2	8	8
Entpd2	31	12	99	79	32	34	63	48
Rabl6	107	85	306	284	103	138	252	206
Ptgds	0	0	0	0	0	0	1	0
Edf1	588	153	2151	1961	507	1003	2225	1146
Clic3	0	0	1	0	0	0	0	0
Npdc1	47	24	156	120	54	86	111	89
Fbxw5	41	14	119	94	28	41	125	53
Slc25a13	46	17	120	86	33	58	102	61
Ube2i	30	11	158	143	38	43	151	108
Tsr3	19	10	42	66	6	25	65	45
Unkl	6	2	8	3	7	0	15	4
Lrrk1	35	16	119	100	40	39	93	58
Aldh1a3	8	3	3	4	6	2	3	0
Actn1	31	13	104	96	21	67	112	77
Sirt2	41	20	152	100	42	49	103	54
Hnrnpl	445	524	1114	892	426	432	1090	562
Nolc1	63	39	276	283	78	166	248	202
Casd1	8	2	41	36	8	15	36	25
Cnksr3	18	19	28	44	15	28	35	14
Mtmr1	35	4	86	58	21	28	75	43
Hmgb3	43	13	206	204	48	97	159	144
Map2	1	0	3	2	0	0	1	1
Cyp2j9	9	0	9	34	3	6	53	9
Abca1	49	39	158	77	51	117	91	31
Nipsnap3b	78	18	399	307	61	138	409	158
Lage3	13	5	123	116	23	57	164	121
Ubl4a	73	27	373	286	60	155	309	250
Gdi1	27	15	200	123	32	38	133	63
Sash1	56	46	159	115	59	124	91	76
Gadd45b	10	10	38	28	18	43	59	40
Slamf6	1	1	16	0	0	0	0	3
Slamf1	0	0	2	1	1	1	0	1
Zdhhc12	30	7	71	69	22	35	56	53
Endog	67	28	283	281	63	122	311	196
Cybb	2	3	42	4	5	3	4	4
Golga7	10	13	93	58	15	23	103	42
Xk	17	11	93	44	14	20	42	41
Pcolce2	0	0	0	0	0	0	0	0
Cd48	9	1	91	20	4	3	33	13
Clpx	208	186	233	173	168	212	256	114
Trabd	82	54	250	185	74	99	215	167
Dennd6b	7	0	14	24	4	11	15	10
Cd83	4	4	42	7	3	3	26	0
Ace2	2566	973	4774	3125	1567	2416	1831	1532
Gzmb	45	6	514	218	30	15	206	130
Ager	0	1	2	4	1	0	2	0
Atf6b	20	5	94	68	14	32	103	52
Egfl8	2	0	4	6	2	1	3	5
Notch4	1	0	15	4	0	1	8	4
Prrt1	13	2	11	15	5	0	7	12
Rnf5	120	21	615	430	66	151	501	256
Fam163a	0	0	0	0	0	0	0	1
Cacfd1	82	46	116	140	54	87	134	111
Hivep2	55	57	86	37	51	60	30	33
Arnt	85	66	88	72	66	65	80	55
Itga2	4	3	35	19	15	20	32	13
Mocs2	384	164	1115	777	252	458	659	381
Nat9	33	25	62	66	43	40	62	46
Lpl	1	0	4	0	0	0	2	1
Atp6v0e	292	46	1082	776	265	448	1127	525
Zfp318	36	30	116	96	28	57	56	64
Ttbk1	0	1	0	0	0	0	0	0
Srf	21	11	79	53	17	26	73	42
Gata3	8	1	9	8	2	6	6	7
Gata5	67	42	284	272	46	90	229	151
Lama5	0	0	6	5	0	1	3	1
Steap2	6	4	35	40	8	16	28	27
Hspa8	518	227	1793	2777	380	1344	2656	1547
Serac1	1	2	2	6	0	1	2	2
Pdzd11	59	14	240	207	50	109	210	132
Psma2	152	32	958	774	129	363	942	596
Mrpl32	44	19	155	160	48	99	219	113
Setdb1	31	11	84	70	23	41	60	48
Anxa9	1	1	3	2	1	1	3	0
Arnt2	4	0	9	11	0	5	9	13
Prune	9	6	36	43	10	19	32	21
Cers2	164	81	456	340	86	225	485	209
Capza2	223	100	1154	763	213	410	930	446
Plekho1	8	8	9	2	4	0	3	3
Vps45	14	14	51	59	15	15	43	31
Prpf3	40	26	85	75	32	44	72	47
Anp32e	88	104	327	289	107	201	322	220
Aph1a	53	22	124	116	53	60	100	66
Tab2	132	59	324	259	96	154	140	164
Ppil4	101	66	184	164	78	114	158	112
Cnih1	69	18	301	289	71	165	366	164
Eps8	408	176	726	572	262	384	499	333
Med22	10	4	56	48	21	23	51	29
Surf1	34	9	165	126	20	67	196	96
Med28	97	27	502	377	96	170	508	351
Qdpr	108	35	415	439	54	143	461	258
Gnrh1	4	3	8	4	6	4	7	2
Tnr	0	0	0	0	0	1	0	0
Sqstm1	106	45	362	210	84	154	315	131
Nfe2l2	446	336	1491	969	372	709	1630	623
Rxra	106	56	240	206	96	114	145	98
Adamtsl4	1	1	5	1	0	2	2	2
Fcrls	0	0	0	0	0	0	0	0
Prpsap1	367	118	1457	1138	350	419	1473	697
Fam184b	0	0	0	0	0	0	0	1
Ncapg	11	10	75	74	25	66	76	44
Lcorl	205	100	522	477	171	238	383	207
Lta4h	418	203	1030	788	361	599	921	459
Dstn	1301	754	1814	1398	1417	1269	1144	888
H2afy	199	112	729	662	198	303	660	487
Gtf2ird2	5	5	27	20	5	10	27	10
Bola1	15	4	130	132	11	53	156	123
Gatsl2	111	65	207	158	83	76	90	88
Fcgr1	1	0	0	0	0	0	3	2
Ncf1	6	3	37	29	10	5	20	22
Adss	221	159	586	405	219	317	530	235
1700016C15Rik	5	3	36	9	7	16	27	11
Il17rb	1	1	6	8	2	1	5	1
Cacna1d	3	1	5	4	2	3	3	3
Chdh	146	52	291	208	109	170	255	118
Actr8	14	19	91	82	14	40	83	46
Lrrc27	0	0	1	1	0	0	3	1
Stk32c	0	1	2	2	0	0	0	0
Fnta	41	12	239	202	54	72	293	121
Skiv2l2	37	23	152	159	52	83	165	120
Lbp	1	1	3	0	0	0	1	4
Celsr1	7	1	9	15	2	3	4	9
Fli1	4	8	51	36	16	1	16	16
Stard13	27	9	29	39	7	26	21	20
Camk1g	0	0	0	0	0	0	0	0
Diexf	10	11	28	30	11	22	23	20
Hsd11b1	1	1	9	7	2	0	4	2
Syt14	1	0	3	6	0	1	4	0
H2-M3	4	2	29	19	3	7	11	9
Lonrf3	7	1	8	8	2	5	10	4
Atp5e	1040	315	2430	2481	833	1698	2460	1656
Nelfcd	41	29	118	103	37	51	118	70
Ctsz	286	164	1162	941	298	472	1160	702
Slmo2	130	41	427	376	89	197	461	236
Sertad4	1	0	7	4	1	0	1	2
H2-M2	0	2	8	0	1	3	2	3
Ube2a	89	21	398	337	56	155	382	247
Slc25a5	1274	192	10833	7672	881	2222	9707	3993
Ppdpf	42	8	166	189	32	67	247	126
Kcnq2	0	0	0	1	0	1	0	0
Col20a1	2	0	3	2	2	1	4	1
Pls3	5	1	12	16	1	3	24	3
Mpped2	0	0	0	0	0	0	0	0
Nkap	52	41	140	138	43	73	135	99
Ndufa1	481	62	1449	1428	365	895	1589	984
Wt1	0	0	1	1	1	0	1	1
E2f3	36	24	96	52	46	34	56	43
Cr1l	84	32	294	276	99	129	260	187
Ppfibp1	23	43	52	35	19	63	49	51
Cd46	5	1	9	8	2	9	6	8
Cd34	0	0	3	1	0	0	3	0
Plgrkt	111	36	513	414	84	213	523	266
Cd274	18	3	21	3	8	4	4	5
Gtf3a	17	13	129	147	17	61	218	91
Mtif3	59	31	117	103	66	92	149	91
Lnx2	16	4	49	40	14	18	40	26
Dyrk3	1	0	6	4	1	3	12	9
Mapkapk2	92	35	245	175	98	104	184	129
Lamp2	161	67	535	411	168	253	517	249
Atxn10	7	4	63	43	11	13	62	34
Foxred2	1	0	7	2	0	0	1	3
Eif3d	91	54	345	319	94	171	363	248
H3f3b	475	122	3017	2620	297	955	2772	1845
Nup50	110	67	270	252	127	187	206	149
Phf21b	2	4	14	11	1	5	15	11
Ift27	6	2	56	36	4	10	52	31
Pacsin2	124	94	461	402	100	187	268	181
Cmah	1	0	17	2	1	2	1	1
Ttll12	17	9	45	62	17	45	40	51
Bik	1	0	4	4	0	1	1	0
Scube1	0	0	1	0	1	1	1	0
Tox4	48	22	174	131	50	75	138	110
Mrps18c	100	35	527	515	56	220	592	448
Sulf1	0	1	3	2	2	0	1	1
Srsf6	98	45	403	342	80	167	459	251
Plcg1	21	18	60	48	29	27	36	19
Kctd2	25	23	85	54	23	39	54	51
Tmprss6	0	0	1	0	1	0	0	0
Kctd5	61	28	329	217	65	94	280	125
Etaa1	20	9	85	57	19	40	53	35
Matn4	0	0	0	0	0	0	0	0
Slpi	0	0	37	19	6	1	18	7
Sdc4	170	89	465	441	145	285	384	356
Il13ra1	105	28	472	250	66	92	321	128
Nbr1	79	51	248	190	69	121	195	105
Cyth1	145	173	208	135	157	110	86	74
Rnd3	37	11	79	56	43	61	88	32
Brca1	10	8	27	43	16	35	27	22
Cntnap1	14	8	4	8	9	8	0	5
Nt5c3b	13	3	29	19	5	9	28	16
Coa3	230	52	1579	1429	219	527	2001	1084
Med24	17	11	62	44	24	28	54	51
Gsdma2	0	0	1	2	2	0	1	1
Psmd3	74	31	350	268	61	152	269	217
Exosc10	24	3	99	81	14	29	84	62
Glod4	54	12	228	223	28	63	205	137
Vps53	47	30	195	158	50	95	149	121
Taok1	207	103	558	386	170	219	376	246
Dnttip1	48	15	207	94	28	76	200	128
Acot8	52	17	219	207	40	71	284	157
Cd300lg	0	0	0	0	0	0	0	0
Pyy	3	0	33	4	2	3	9	3
Mpp2	0	1	0	0	0	0	0	1
Vtn	0	0	0	0	0	0	0	0
Nlk	71	20	113	107	58	89	73	53
Traf4	30	18	98	115	24	52	112	58
Aldoc	15	5	23	31	12	26	55	22
Stac2	0	0	2	0	0	0	0	0
Rpl19	240	90	1973	2088	241	887	2614	1582
Nek8	1	1	30	11	3	7	15	14
Cacnb4	0	0	2	3	0	0	1	0
Plxdc1	1	0	2	0	1	0	1	1
Arl5b	75	25	113	83	44	75	77	51
Zfp207	109	57	471	355	77	185	360	237
Psmd11	112	36	555	417	99	222	521	314
C1qtnf1	0	0	0	3	1	1	0	2
Pipox	21	3	106	112	23	40	75	37
Timp2	1	0	22	12	2	1	9	1
Top2b	131	83	365	408	123	281	342	212
Rarb	2	1	2	5	1	1	2	0
Igfbp4	7	6	119	90	26	83	142	99
Cdc6	7	6	34	24	10	15	27	25
Suz12	191	97	421	294	163	304	307	292
Atad5	22	16	74	84	25	58	58	30
Crlf3	34	9	100	77	17	25	55	42
Tns4	49	27	282	195	44	46	40	84
Tnfaip1	185	72	623	430	181	209	407	295
Abr	241	96	524	408	191	247	396	270
Rab11fip4	23	24	40	40	18	19	15	20
Cd40	0	0	4	1	0	0	2	1
Slc35c2	398	177	643	548	272	343	621	408
Zfp334	0	0	1	1	0	0	0	0
Elmo2	45	18	114	82	35	44	117	64
Wsb1	75	67	219	152	53	101	130	80
Ttpal	10	9	64	42	18	14	48	31
Rhot1	29	13	135	111	27	50	149	63
Hnf4g	500	279	698	496	407	720	647	256
Rhbdl3	0	0	1	1	0	1	0	1
Ada	856	431	2594	2111	178	181	753	364
Serinc3	632	207	2620	2610	454	1088	3303	1476
Tha1	43	37	107	92	20	52	62	85
Pgs1	30	10	90	72	21	34	83	57
Birc5	53	24	447	383	86	211	438	429
Pigt	4	5	17	26	10	17	48	10
Etv4	0	0	0	0	3	3	5	2
Mmp9	2	0	4	2	1	2	0	5
Ghdc	11	6	27	28	18	14	19	14
Pltp	1	0	20	6	2	1	4	3
Slc12a7	208	93	391	297	143	227	301	223
Ctsa	131	55	473	482	101	188	525	284
Zswim1	3	2	25	37	7	12	34	21
Slc12a4	0	1	2	3	0	0	2	3
Myo1c	7	4	61	46	12	19	66	46
Crk	131	59	352	308	139	189	291	166
Cox7c	1615	402	3211	3615	1212	3022	3621	2678
Pitpna	490	170	2221	1097	360	681	1432	1067
Mlx	152	53	615	450	112	260	484	279
Fam134c	21	21	34	35	20	23	16	12
Jph2	1	1	0	0	0	0	0	0
Dhx58	12	4	55	12	5	10	12	17
Rab5a	61	36	115	94	45	89	81	53
Nkiras2	38	11	217	179	38	72	193	111
Ppp2r5c	116	60	244	235	98	142	325	162
Ift52	23	16	120	101	26	44	110	55
Mybl2	4	0	15	16	1	2	12	6
Sgk2	23	21	54	42	15	13	31	25
B4galt5	108	28	214	122	77	102	99	85
Gdap1l1	0	0	3	3	1	1	2	3
Hnf4a	300	163	1187	1000	311	436	820	565
Ptgis	0	0	3	0	0	1	1	0
Cadps2	26	11	84	64	18	36	36	38
Ddx27	114	111	160	232	107	181	141	148
Cyth3	13	12	39	35	20	6	36	23
Cyth4	23	6	33	34	13	8	10	15
Rac3	2	1	1	3	0	3	1	0
Rrp7a	22	14	143	119	14	34	149	84
Cyb5r3	1230	589	3448	3022	904	1190	3467	1212
Ints2	5	8	66	46	13	33	51	41
Med13l	88	52	262	201	105	77	153	113
Hist1h2bc	224	55	1017	781	140	280	974	365
Baiap2l2	192	139	409	465	167	300	392	227
Mafk	105	90	136	73	90	61	80	61
Med1	114	52	243	234	81	137	190	132
Erbb3	224	104	654	431	124	301	498	241
Stard3	75	24	233	174	77	111	190	82
Ikzf3	19	14	87	82	19	23	30	25
Mfng	1	0	16	6	0	1	8	1
Vmp1	1199	519	2618	2719	1104	2008	2510	1821
Uchl5	70	34	269	223	64	149	303	145
Glrx2	79	13	270	210	47	78	257	139
Trove2	16	4	38	37	10	14	16	21
Stk4	72	50	229	145	75	102	126	105
Pmp22	218	83	1615	553	74	59	130	90
Gdf9	1	3	2	4	6	5	8	2
Zcchc10	27	17	54	32	24	33	42	34
Tbx5	0	0	0	0	0	0	0	0
Psmb6	189	50	1285	990	165	423	1231	793
Spag7	37	19	82	79	29	56	93	61
Pfn1	1755	870	7254	5566	1465	2170	5457	3757
Tomm34	38	23	123	91	27	30	69	68
Ywhab	380	189	988	798	343	522	849	508
Ksr1	117	74	172	119	93	82	97	75
Gpx3	37	4	28	33	19	7	31	19
Anxa6	4	5	34	23	5	4	11	15
Zkscan6	23	13	38	40	14	21	26	20
Kpna2	10	5	107	106	8	12	141	78
Smurf2	105	45	175	135	94	114	123	96
Cep95	25	17	41	33	23	26	23	20
Vezf1	48	26	195	144	53	91	188	95
Cuedc1	8	6	5	18	3	12	28	6
Srsf1	138	55	669	534	89	233	617	363
Abi3	7	9	80	43	10	7	47	25
Kif3a	12	20	23	16	23	21	20	22
Sept8	15	9	41	42	5	20	21	15
Mtmr4	146	94	272	231	118	150	188	148
Mrm1	17	6	30	27	15	14	22	16
Mapt	1	3	17	13	3	1	3	10
Kansl1	89	39	206	150	65	83	155	98
Gid4	25	9	98	88	29	52	110	44
Myo1b	19	11	64	67	14	39	60	40
Dhx40	37	19	90	76	34	38	65	45
Ypel2	20	5	28	23	12	20	58	10
Akap1	70	57	155	172	85	92	171	137
Nol11	22	5	119	114	26	52	123	78
Derl2	99	46	349	295	75	137	389	253
C1qbp	114	85	650	523	133	318	808	490
Rpain	8	1	63	58	5	9	39	27
Chd3	1170	1281	697	761	1083	736	397	445
Kdm6b	210	99	459	391	169	139	195	182
Appbp2	44	22	228	214	55	91	231	126
Wnt9b	2	0	2	1	1	3	2	0
Adora2b	31	4	122	46	30	36	49	23
Ncor1	1049	630	1703	1281	841	929	1451	907
Trpv2	1	1	6	2	0	0	2	3
Cenpv	101	24	912	433	79	333	1039	520
Pcgf2	3	6	26	34	7	12	37	19
Cwc25	81	78	138	107	56	85	92	74
Pip4k2b	7	2	14	7	2	3	7	10
Trim37	21	21	80	86	14	64	66	73
Ybx2	3	1	0	1	0	1	3	1
Ctdnep1	45	18	187	117	36	89	121	105
Elp5	21	10	136	133	15	57	134	99
Slc2a4	1	1	1	0	0	0	0	0
Gabarap	684	282	1540	1363	534	909	1239	807
Cldn7	904	429	1772	1423	748	1328	991	1017
2810408A11Rik	5	9	23	42	5	14	26	15
Phf23	32	23	156	138	28	65	156	94
Acadvl	191	66	763	717	222	372	1438	443
Dnah11	0	0	0	2	0	1	0	0
G3bp1	145	55	806	753	154	297	732	529
Atox1	159	49	736	711	148	339	976	450
Sparc	3	0	8	7	2	6	4	5
Mief2	16	5	32	32	11	11	28	13
Tbx3	404	288	499	408	226	244	203	247
Mmp7	44	25	565	346	22	67	148	94
Dusp14	0	2	1	4	1	5	11	2
Tada2a	12	3	33	39	7	25	40	32
Ikzf1	5	5	56	31	8	4	12	28
Pnpo	96	63	241	191	97	118	202	147
Cog1	37	17	120	97	29	59	125	63
Cbx1	137	83	406	365	142	284	317	257
Cdk5rap3	62	31	253	196	62	102	221	110
Copz2	0	1	3	5	0	0	3	1
Slc25a39	188	115	815	771	199	329	1045	588
Sp2	15	2	40	26	8	15	34	16
Aatf	28	35	114	122	38	74	100	74
Lhx1	1	1	5	4	1	1	2	1
Dync1h1	474	425	643	537	393	502	405	342
Pex12	9	0	34	22	5	13	34	13
Ndel1	59	19	187	138	35	70	168	75
Slc25a35	3	1	19	24	2	6	17	9
Zbtb4	16	9	52	28	14	9	15	5
Tnfsfm13	33	23	171	129	30	66	129	80
Mpdu1	93	51	205	201	81	122	176	148
Fxr2	26	27	102	77	26	35	77	42
Atp5g3	2383	453	7109	6564	1872	4853	7683	5156
Cd68	1	0	4	2	0	0	4	2
Slc35g3	0	0	0	0	0	0	0	0
Acsl1	117	34	194	200	74	126	266	89
Abca5	0	3	3	4	1	11	6	0
Smyd4	2	0	20	26	1	4	13	13
Lsp1	9	6	106	52	10	5	41	38
Zfyve27	31	20	80	57	25	22	68	28
Avpi1	3	3	57	39	6	25	68	47
Sfrp5	3	3	17	37	1	7	39	10
Myh11	6	2	6	1	11	7	5	0
Rad51d	8	6	45	51	6	18	45	18
Unc45b	0	0	0	0	0	0	0	0
Pank3	519	242	964	870	428	637	1030	451
Rars	158	90	433	354	143	266	556	330
Wwc1	163	105	322	203	152	139	196	141
Ict1	67	19	328	315	62	143	335	231
Fdxr	20	8	53	40	14	15	41	24
Otop3	23	14	82	81	6	11	143	8
Mrpl45	56	26	326	283	65	142	360	218
Irf1	411	201	859	403	225	231	339	289
Slc22a5	81	31	88	65	39	77	116	52
P4ha2	2	1	0	1	2	1	3	0
Alox12e	0	0	0	0	0	0	0	0
Arrb1	25	14	125	92	33	40	109	53
Csf2	6	2	7	10	4	4	12	1
Tm4sf5	825	384	1611	1675	560	1236	1529	750
Cxcl16	32	25	126	112	24	83	83	124
Pelp1	54	31	85	76	49	58	60	51
Med11	23	7	108	85	19	40	126	57
Ccl6	75	20	478	374	63	78	159	115
Ccl4	19	1	39	32	7	4	18	9
Natd1	2	1	18	7	5	4	12	12
Map2k3	173	100	563	397	144	210	411	216
Ywhah	234	101	1061	792	213	419	903	549
Hoxb1	0	0	0	0	0	0	0	0
Sart3	107	105	158	172	141	121	175	140
E2f2	20	8	69	67	19	30	46	48
Nars2	6	1	48	35	7	15	78	30
Slc35b4	3	5	44	21	2	17	55	17
Dalrd3	19	4	97	83	22	37	86	53
Fis1	339	156	1054	910	237	455	813	654
Plod1	8	7	11	14	8	3	10	5
Rab3d	13	13	156	132	17	46	137	63
Mfsd3	2	0	27	20	3	11	27	12
Slc25a22	127	39	365	225	86	89	225	149
Atp6ap1	70	31	256	173	58	83	206	127
Dnase1l1	17	2	47	34	9	14	45	21
Aldh3a1	0	0	0	0	0	0	0	0
Ccl9	11	5	59	50	18	33	103	54
Scrn1	1	0	2	0	0	1	0	0
BC005537	523	275	832	756	361	498	492	520
Isyna1	12	2	193	156	17	43	203	102
Hars2	26	16	73	63	16	34	94	39
Cacng2	0	0	0	0	0	0	0	0
Tmem160	155	43	534	393	116	198	466	240
Rab5c	213	90	377	290	144	252	231	193
Styxl1	6	1	10	6	1	3	3	3
Mdh2	2106	1046	6577	5834	1850	3267	8000	3169
H13	109	58	482	385	111	215	483	291
Rnf145	16	15	105	61	10	21	73	33
Scn1b	1	0	4	0	0	0	1	0
Atp6v1e1	155	69	414	356	154	224	431	194
Chtf18	6	2	45	41	8	11	34	30
Lhx9	0	0	0	0	0	0	0	0
Etnppl	0	0	0	3	2	1	1	1
Ppp1r12c	30	17	100	62	27	35	67	51
Ahr	23	10	75	89	17	48	92	42
Map1s	5	2	32	32	10	6	37	24
Tmem129	5	2	64	41	6	16	73	30
Nop9	26	22	114	79	29	53	105	67
Atp6v0a1	125	119	123	112	99	166	82	92
Psmc3ip	1	1	13	16	3	7	19	8
Grb7	67	17	235	202	46	70	274	109
Noxo1	33	8	290	161	22	103	244	150
Aoc3	3	0	0	1	0	1	1	0
Zfp687	12	9	64	49	11	22	44	33
Gdpd2	144	86	255	205	106	105	181	109
D8Ertd738e	130	43	807	732	108	307	834	526
Sec14l4	0	0	1	1	1	0	1	0
Calm3	289	140	1184	867	252	483	1004	526
Cops3	72	37	293	259	75	130	248	179
Fkbp8	162	67	762	644	138	253	733	374
Ffar3	8	2	4	6	0	1	0	0
Ddx39b	167	106	387	394	150	263	275	326
Gipc1	12	4	131	109	16	34	186	76
Tlcd1	1	1	24	23	3	8	27	19
Plscr3	4	1	35	29	7	10	35	24
Ptger1	1	1	0	1	0	0	1	0
Arhgef25	1	1	0	1	2	1	4	1
Xab2	11	2	90	82	13	32	71	43
Cdc37	112	137	343	323	187	320	350	218
Trip10	24	16	105	96	33	54	110	63
Cops6	120	66	639	563	118	213	764	411
Ubb	1410	199	10909	7807	796	1986	9350	4267
Ap4m1	17	5	53	53	12	17	42	28
Gyg	7	2	45	57	4	14	89	29
Rcn3	1	1	9	7	2	1	2	5
Slc6a8	469	171	1155	856	297	360	375	416
Arid3a	21	12	17	10	20	11	13	8
Pdk4	27	20	21	50	25	52	183	21
Ubxn6	84	40	207	169	59	108	161	98
Mydgf	104	36	462	398	88	176	475	318
Cyb561	84	40	310	232	83	102	188	119
Sema6a	189	67	254	196	103	192	137	110
Ccdc12	38	23	215	167	38	107	260	159
1110001J03Rik	71	9	360	394	59	202	519	270
Akt3	4	2	14	12	4	3	8	2
Mrpl24	142	66	387	387	118	237	389	285
Gle1	24	9	128	102	29	47	101	71
L3hypdh	0	0	8	4	1	6	4	1
Lyst	12	8	23	12	10	15	11	12
Slc35e1	139	61	309	167	100	139	185	125
Tmc4	53	38	252	197	42	55	178	107
Syne4	1	0	10	2	0	2	3	3
Polr2i	41	10	163	162	35	84	156	145
Krt10	6	1	40	37	4	5	42	21
Iyd	64	9	112	125	29	33	96	21
Rmnd1	40	15	75	69	44	31	84	51
Ccdc170	1	1	0	1	0	1	1	0
Esr1	0	0	0	0	0	0	1	0
Vip	0	0	0	0	0	1	0	0
Fbxo5	11	4	60	63	11	39	59	52
Mtrf1l	16	13	54	42	23	31	41	24
Rgs17	3	1	2	1	0	1	4	2
Hdac2	51	30	209	178	55	132	238	126
Frk	214	73	471	435	203	321	410	201
Rwdd1	41	13	129	137	40	119	119	113
Trdn	0	0	0	0	0	0	0	0
Hey2	1	0	0	1	0	0	0	0
Stxbp5	85	53	221	135	75	88	109	75
Hint3	46	19	133	126	51	109	149	85
Trmt11	9	10	77	56	10	32	73	31
Katna1	60	21	174	167	44	76	141	96
Pcmt1	77	25	262	222	73	114	275	144
Lrp11	2	0	1	1	2	2	5	2
1700021F05Rik	73	31	223	184	69	119	220	193
Sec63	240	198	611	354	253	359	538	302
Snx3	179	49	870	660	141	347	906	368
Aig1	92	21	290	230	56	154	295	175
Adat2	2	1	14	18	4	18	16	13
Pex3	42	10	134	83	23	60	118	58
Fuca2	180	60	533	400	172	326	535	272
Cep57l1	8	4	36	31	9	20	48	22
Ltv1	34	24	137	112	44	99	150	110
Plagl1	0	0	0	0	0	0	0	0
Cd164	95	20	388	317	81	161	312	201
Utrn	455	544	714	548	340	526	325	312
Smpd2	73	13	221	216	47	82	214	114
Mical1	286	91	371	298	143	248	293	186
Zbtb24	18	18	64	54	16	38	70	29
Wasf1	0	0	0	1	0	2	2	0
Rab32	0	2	48	57	5	9	59	38
Gtf3c6	70	44	259	255	102	152	196	175
Slc16a10	280	158	582	535	147	317	320	242
Rev3l	45	38	133	107	57	73	96	48
Traf3ip2	18	12	80	66	26	34	70	34
Fyn	17	4	94	84	20	4	38	36
Tube1	1	2	15	17	2	4	12	5
Lama4	0	0	5	1	3	0	2	0
Prep	10	4	93	90	17	33	115	58
Tnfaip3	59	13	52	28	28	34	25	21
Perp	178	50	734	513	149	251	676	304
Arfgef3	8	15	20	18	6	12	13	11
Hebp2	1	0	5	4	0	2	3	4
Reps1	20	1	51	57	7	16	47	27
Fam184a	0	0	0	1	0	0	1	0
Asf1a	19	4	127	100	10	39	148	77
Gopc	37	16	92	57	28	61	75	43
Qrsl1	18	11	66	58	10	34	66	26
Rtn4ip1	13	10	62	56	16	31	81	47
Aim1	63	26	140	98	46	82	80	84
Vta1	48	15	197	142	17	97	226	103
Smpdl3a	86	18	285	279	78	165	265	156
Reep3	256	74	764	499	256	404	733	364
Pkib	2	2	13	5	0	1	2	1
Serinc1	64	16	248	160	46	90	199	98
Hsf2	2	4	11	17	5	4	11	10
Rspo3	0	0	1	0	0	1	0	0
Echdc1	35	14	111	95	30	55	140	55
Mgat4c	11	5	9	13	41	80	15	21
Ptprk	44	25	184	152	40	82	147	126
Nts	36	9	286	96	28	68	84	20
Dcbld1	63	39	188	149	64	95	173	106
Ros1	6	1	6	7	1	1	3	1
Slc6a15	0	0	0	0	0	0	0	0
Ccdc59	79	39	172	139	71	108	160	112
Lama2	0	0	0	0	0	0	0	0
Rfx6	0	0	7	4	0	4	8	4
Lin7a	1	0	1	0	0	0	0	0
Ppp1r12a	371	270	686	473	286	300	352	234
P4ha1	7	3	17	11	13	15	36	12
Sept10	13	18	48	32	19	26	37	23
Lims1	43	19	224	188	25	76	194	94
Zwint	20	8	147	116	15	54	133	62
Ube2d1	16	6	59	57	13	23	55	36
Dcn	2	1	53	31	3	1	26	1
Cdk1	16	4	162	147	11	91	168	133
Atp2b1	642	513	907	817	537	631	615	513
Rhobtb1	7	7	19	18	4	9	19	6
1700040L02Rik	0	0	4	10	3	2	3	7
Arid5b	17	10	77	109	15	45	96	59
Actr6	3	2	26	20	4	6	34	20
Uhrf1bp1l	68	41	228	139	68	96	158	93
Poc1b	66	32	217	195	48	118	236	138
Dusp6	138	18	158	73	80	69	113	70
Tmpo	92	55	480	489	81	274	423	376
Kitl	382	235	282	201	358	391	212	134
Psen1	112	69	376	281	110	139	290	162
Sgk1	438	147	498	747	231	320	604	324
Cep290	63	51	117	117	62	87	75	73
Ikbip	19	7	18	17	10	13	25	17
Hbs1l	89	57	246	225	70	130	249	131
Epb41l2	56	48	85	102	60	124	76	100
Apaf1	143	54	242	154	97	137	116	117
Myb	82	68	254	261	96	208	210	172
Med23	21	10	68	43	16	23	40	18
Ahi1	6	2	21	13	3	3	1	6
Arg1	0	0	1	3	0	1	4	0
Nedd1	15	6	55	50	15	28	64	29
Enpp3	542	257	1394	1045	304	406	840	440
Pde7b	1	2	5	4	1	2	5	3
Mtfr2	1	1	12	14	0	4	5	15
Map7	369	517	426	439	377	391	357	282
Ctgf	0	0	1	0	0	0	0	0
Stx7	129	42	468	324	100	162	374	178
Moxd1	0	0	3	2	0	0	0	2
Pex7	23	9	135	105	25	59	161	64
Ifngr1	192	116	588	464	135	272	807	276
Vnn3	0	0	1	1	0	2	0	0
Cfap54	1	0	0	1	0	0	0	0
Cdk17	8	1	36	17	11	7	26	10
Hal	2	1	14	1	0	0	1	0
Snrpf	54	11	431	487	54	227	565	398
Ntn4	24	10	40	48	7	18	20	11
Fgd6	46	25	66	42	25	47	43	18
Ndufa12	371	85	923	1149	347	709	1342	872
Tmcc3	148	35	334	190	70	171	161	134
Cep83	50	49	108	130	55	73	102	96
Socs2	141	37	284	220	111	132	146	142
Nudt4	301	130	725	376	326	385	364	194
Nuak1	2	0	6	1	0	2	1	0
Tcp11l2	5	2	16	11	4	2	18	8
Cry1	27	7	95	57	17	43	68	42
Btbd11	2	1	3	3	0	0	0	4
Timp3	3	1	17	6	2	7	4	1
Hsp90b1	1383	1085	2584	2704	1447	2177	2375	2163
Igf1	1	0	1	0	4	0	0	0
Ccdc53	25	1	110	95	22	50	118	85
Dram1	0	0	3	0	0	0	1	0
Sycp3	0	0	0	0	0	0	0	1
Slc5a8	14	9	73	12	9	18	0	21
Sirt1	50	21	94	58	39	66	58	36
Herc4	38	31	131	110	37	34	115	38
Hnrnph3	48	32	114	113	50	93	132	74
Rufy2	18	10	41	37	21	24	33	36
Pbld2	259	130	574	642	216	293	727	172
Ccar1	331	184	599	599	281	348	467	306
Ddx21	157	107	353	339	206	291	301	243
Ddx50	75	39	183	143	72	105	137	97
Srgn	15	0	152	72	11	7	88	42
Vps26a	58	35	273	246	70	112	257	149
Supv3l1	23	12	80	91	19	45	92	53
Hkdc1	267	148	769	596	278	353	612	280
2010107G23Rik	22	9	68	36	15	23	58	41
Aifm2	13	5	33	34	14	17	42	23
H2afy2	0	0	1	3	0	0	0	0
Tysnd1	52	13	214	199	46	74	233	118
Sar1a	79	32	338	263	52	119	281	159
Ppa1	570	174	1324	1253	429	840	1424	848
Npffr1	0	0	1	0	0	1	0	0
Eif4ebp2	16	4	131	90	25	60	133	60
Pald1	0	0	1	0	0	1	2	1
Sgpl1	440	133	1418	913	235	441	557	347
Pcbd1	41	13	209	237	33	121	341	155
Unc5b	48	10	164	89	22	42	54	45
Slc29a3	12	2	24	14	11	7	13	11
Vsir	9	6	36	22	11	1	12	18
Slc16a7	0	0	0	2	0	0	0	0
Lrig3	45	22	127	113	31	52	82	59
Anapc16	43	18	216	162	38	92	216	125
Ddit4	19	4	31	29	12	28	49	30
Dnajb12	35	29	153	113	51	64	132	106
Micu1	234	173	529	388	174	240	331	254
Cand1	108	53	272	212	93	213	211	143
Tbk1	188	85	408	291	115	217	224	164
Pno1	23	22	163	135	44	81	208	100
Plek	5	3	30	15	2	2	11	5
Srgap1	3	4	12	15	0	7	8	3
Egfr	20	17	89	70	11	36	67	39
Avpr1a	0	0	0	0	0	0	0	0
Usp15	75	51	292	216	63	134	254	142
Vps54	102	40	326	173	83	96	196	119
Tbc1d15	74	34	287	241	64	118	275	135
Pcsk4	4	4	43	30	9	14	46	19
Rab21	73	34	160	116	60	125	105	101
2310011J03Rik	69	54	259	207	62	81	208	162
Peli1	184	86	676	476	165	241	361	232
Thap2	92	72	68	67	59	97	55	32
Lgr5	62	52	47	90	56	67	24	30
Slc1a4	1	1	9	10	3	6	11	9
Dock2	16	10	65	40	14	3	11	13
Rab1a	330	118	1072	777	302	472	984	476
Gamt	3	1	18	21	2	8	27	10
Ptprr	105	54	385	277	44	83	130	100
Actr2	305	130	807	588	225	339	635	407
Ndufs7	289	73	1279	1146	238	559	1406	908
Ptprb	2	1	6	1	0	1	2	1
Kcnmb1	2	0	0	0	0	0	0	0
Mum1	27	18	63	67	44	58	58	55
Meis1	1	0	0	1	0	0	1	0
Uqcr11	830	327	2851	3193	773	1609	3714	2564
Cnot2	55	16	194	136	41	66	182	94
Tcf3	44	21	256	228	47	76	267	143
Frs2	18	24	70	47	17	29	42	22
Yeats4	52	26	146	111	56	101	104	100
Cobl	564	414	1166	919	391	841	713	446
Rab36	0	0	1	0	0	0	1	0
Grb10	0	0	0	0	0	0	1	0
Adora2a	0	1	0	2	0	2	0	0
Snrpd3	131	68	555	439	137	229	514	429
Nav3	0	0	3	0	0	1	0	0
Ddc	291	164	621	409	185	235	514	212
Cpm	7	5	42	23	7	14	20	10
Mdm2	110	90	199	139	66	97	137	94
E2f7	5	4	18	25	6	17	15	19
Csrp2	36	10	278	336	45	177	334	194
Osbpl8	14	7	43	30	8	15	24	24
[truncated: 15,402 more rows]
