# Supplementary material for: Lgr5+ telocytes are a signaling source at the intestinal villus tip
Source: Nat Commun. 2020 Apr 22;11:1936. doi: 10.1038/s41467-020-15714-x (PMC7176679; doi:10.1038/s41467-020-15714-x)
Supplement: Supplementary file 9 — Supplementary Data 6 [file 41467_2020_15714_MOESM9_ESM.xlsx]

## Sheet: DGE_48h_batch_corr
Supplementary Table 6
genes	logFC	logCPM	F	PValue	FDR
Hck	-4.05851	3.74057	121.917	1.38136e-07	0.00124129
Ada	-2.0621	8.55797	71.3716	2.35275e-06	0.0105709
Mptx2	-2.76018	5.14845	60.305	5.53513e-06	0.0165796
Mtmr11	-1.36547	4.36584	49.4744	1.47123e-05	0.0288248
Dclk1	-3.20647	3.61825	47.3532	1.81864e-05	0.0288248
Clca4a	-1.99226	7.8753	46.268	2.03311e-05	0.0288248
Sh2d6	-3.30756	2.65756	45.0294	2.31504e-05	0.0288248
Bmx	-2.96006	2.45734	43.7403	2.65829e-05	0.0288248
Rgs13	-3.14767	3.53211	42.5022	3.04529e-05	0.0288248
Ptprr	-1.0548	5.90056	42.0362	3.20775e-05	0.0288248
Gm15284	-2.94614	10.9938	37.7556	5.44329e-05	0.0340103
Defa5	-3.80012	4.398	40.069	5.51139e-05	0.0340103
Slc5a4a	-2.07749	4.10634	37.0038	5.80207e-05	0.0340103
Pmp22	-2.2941	6.93484	39.4495	5.90325e-05	0.0340103
Akr1b8	2.46735	3.92884	36.4028	6.25356e-05	0.0340103
Hspa12a	-2.22687	3.33236	36.3815	6.27023e-05	0.0340103
Mt2	1.92862	7.19134	36.1764	6.43419e-05	0.0340103
Kctd12	-1.7575	3.79318	35.3124	7.18207e-05	0.0340503
2010107G12Rik	-1.27923	5.693	34.763	7.71051e-05	0.0340503
Trpm5	-2.61021	2.81765	33.9771	8.54783e-05	0.0340503
2010109I03Rik	-2.35989	7.66914	36.1864	8.65737e-05	0.0340503
Itln1	-2.12309	9.35475	33.7787	8.77571e-05	0.0340503
Matk	-2.09305	3.12329	33.5337	9.067e-05	0.0340503
Dnase1	-2.26942	7.60077	35.7253	9.09422e-05	0.0340503
Defa26	-3.435	5.81598	40.5067	0.000100429	0.0360982
Nt5e	-2.65624	5.31848	36.4306	0.00011027	0.038111
Asap1	-1.09924	4.85487	31.1462	0.00012588	0.0418947
Tnks1bp1	-1.21891	4.93982	30.6991	0.000134136	0.0430481
Acot12	-1.24255	5.8565	30.2309	0.000143471	0.0434976
Defa24	-2.44998	11.5749	30.1472	0.000145218	0.0434976
Gm14085	-1.35701	4.15622	29.8549	0.000151521	0.0438705
Alox5ap	-2.91962	2.70759	29.6458	0.000156227	0.0438705
Gip	-1.1269	7.67759	28.1549	0.000195212	0.0506274
Gm28046	-1.3832	4.5802	28.0942	0.000197026	0.0506274
Mt1	1.58257	9.10966	28.0887	0.000197191	0.0506274
Slc23a1	-1.40618	5.67948	27.7166	0.000208768	0.0521109
Acta1	1.42589	4.04496	27.2911	0.000222993	0.0541572
Cubn	-1.79593	5.6143	27.6249	0.000232637	0.0550126
Edn3	-1.08016	4.81686	26.5227	0.000251662	0.0579855
H2-T23	-1.06442	7.74427	26.3458	0.00025886	0.0580142
Pnliprp2	-1.7498	4.36713	26.2065	0.000264699	0.0580142
Ero1l	0.940564	5.65251	26.0494	0.000271471	0.0580227
Susd2	-1.52791	5.48467	25.9099	0.000277651	0.0580227
Enpp7	-2.45972	3.2882	25.429	0.000300265	0.0613222
Nos1ap	-1.29453	4.24164	25.1396	0.000314913	0.0628846
Defa17	-2.53583	10.4938	25.7931	0.0003278	0.064035
Clps	-2.03487	5.41368	25.6577	0.000359978	0.0688248
Crebrf	-0.974817	6.31462	24.1588	0.000371174	0.0689196
Gm15292	-3.67891	4.78366	29.0541	0.000379447	0.0689196
Mgat4c	1.70677	3.71006	23.858	0.000390731	0.0689196
Cpt1a	0.8239	6.4385	23.759	0.000397424	0.0689196
Ank3	-0.943882	6.41668	23.7386	0.000398823	0.0689196
Tfrc	1.11328	7.58557	23.5748	0.000410249	0.0695565
Gm7861	-3.57164	5.74088	29.7731	0.000422076	0.0698949
Mif	1.2434	7.24572	23.3334	0.000427801	0.0698949
Hmgcs2	3.69192	6.19447	29.7293	0.000482746	0.0774635
Defa3	-2.8004	8.50449	25.929	0.000511741	0.07999
Efr3b	-0.957133	4.61667	22.2488	0.000518346	0.07999
Usp35	-1.61828	4.08148	22.1759	0.000525196	0.07999
Slc25a37	-0.786723	6.22094	21.4289	0.0006019	0.0895152
Atp2a3	-0.930473	5.65163	21.3773	0.00060766	0.0895152
Tle3	-1.12626	5.90027	21.1923	0.000628877	0.0906805
Leng8	-0.94743	4.60001	20.96	0.000656754	0.0906805
Vav1	-1.37791	3.17438	20.9334	0.000660043	0.0906805
Slc7a15	-0.8218	6.31809	20.9011	0.000664047	0.0906805
Bmp8a	-1.46868	4.28951	20.7683	0.000680856	0.0906805
Ccl9	0.925734	4.09503	20.7469	0.000683612	0.0906805
Camk2n1	-0.887007	5.55592	20.7268	0.000686209	0.0906805
Ugcg	-0.846766	7.18054	20.6116	0.000701319	0.090691
Ccng2	-0.978941	6.50409	20.5035	0.000715871	0.090691
Nckap5	-1.03576	6.40041	20.4984	0.000716566	0.090691
Sct	-0.979091	6.3434	20.421	0.000727201	0.0907587
Mertk	-0.689833	7.22844	19.7971	0.000820103	0.100951
Tubb2a	-1.27791	4.5015	19.613	0.000850123	0.103233
Slc38a1	0.733832	5.2686	19.2613	0.000911132	0.109073
Erh	0.997621	5.18376	19.1989	0.000922497	0.109073
Nfat5	-0.730812	6.22475	19.1236	0.000936414	0.109281
Abhd2	-0.963682	8.79866	18.932	0.000972957	0.111438
Aqp3	-0.931561	4.23449	18.8062	0.000997868	0.111438
Smad7	-1.04395	5.93302	18.7939	0.00100035	0.111438
Gm14851	-3.15186	8.50122	23.6531	0.00100451	0.111438
Slc4a7	-0.81587	8.11661	18.5383	0.00105346	0.114607
Aqp1	-1.08312	6.15086	18.5144	0.00105858	0.114607
Gm7030	-0.943855	4.94395	18.4135	0.00108058	0.115304
Osbpl1a	-1.26877	4.83816	18.3315	0.00109884	0.115304
Nupr1	-1.42296	3.33174	18.3108	0.00110351	0.115304
Itpripl2	-1.05202	5.32931	17.9068	0.00119947	0.12389
Lipe	-1.07102	5.95824	17.8447	0.00121508	0.124076
Asah2	-0.973584	8.15379	17.7808	0.00123138	0.124328
Arl14	-0.94643	6.01813	17.674	0.0012592	0.124662
Slc28a2	-1.60836	6.14856	18.7012	0.00126243	0.124662
Ntn4	-1.12286	3.35214	17.3977	0.00133468	0.130364
Hddc2	0.767186	4.59785	17.0116	0.00144922	0.136834
Barx2	-1.43336	4.87441	16.9854	0.0014574	0.136834
Gtf2h5	0.76988	6.66743	16.9281	0.00147546	0.136834
Maged1	1.08063	3.56302	16.8897	0.00148773	0.136834
Slc26a2	-0.691269	7.40871	16.8399	0.00150383	0.136834
Slc15a1	-0.983562	8.76393	16.8334	0.00150595	0.136834
Fam118a	-1.23519	5.34994	16.8286	0.00150751	0.136834
Slc27a4	-1.00773	9.61362	16.7695	0.00152693	0.13721
Gcom1	-0.876333	5.73107	16.7024	0.00154931	0.137462
Fam162a	1.00836	6.66193	16.6662	0.00156156	0.137462
Fam126b	-0.734712	6.14132	16.625	0.00157563	0.137462
Lage3	0.913723	4.89375	16.5165	0.00161338	0.139402
Pim1	-0.833914	6.24507	16.4401	0.00164064	0.139865
Acadl	1.01858	8.14603	16.4145	0.00164987	0.139865
Ahnak	-1.13215	8.78311	16.2898	0.00169579	0.141131
Abhd3	0.844851	5.6463	16.2887	0.00169621	0.141131
Mme	-0.908499	10.1161	16.0617	0.00178374	0.145818
Slc5a11	-0.677444	6.44563	16.026	0.00179799	0.145818
Apol7a	-0.902337	7.67219	16.0179	0.00180123	0.145818
Gm10036	0.972443	5.48213	15.8125	0.00188603	0.15132
Soat2	-0.64929	6.76157	15.7565	0.00190992	0.151881
Psat1	1.16797	3.43009	15.7048	0.00193233	0.152315
Hmga1	1.02175	4.42449	15.6172	0.00197101	0.153387
Srsf9	0.802056	5.85479	15.5709	0.00199177	0.153387
Lrba	-0.753548	7.21501	15.5486	0.00200191	0.153387
Enpep	-0.83939	9.48537	15.5216	0.00201421	0.153387
Mmp7	-1.04142	5.79832	15.3445	0.00209728	0.1575
Pgap1	0.791438	5.07505	15.332	0.00210328	0.1575
Adgrd1	-1.48054	3.62697	15.2863	0.00212545	0.157845
Cks1b	1.23	4.76852	15.2283	0.00215397	0.15828
Aspa	-1.03153	6.83794	15.203	0.00216653	0.15828
Defa-rs7	-3.47946	8.93886	19.3763	0.00235786	0.169863
Rwdd4a	0.722076	4.50807	14.8291	0.00236288	0.169863
Atxn1	-0.701615	5.84852	14.744	0.0024104	0.171904
Cdc20	0.983915	5.35076	14.6585	0.00245938	0.172494
Ell2	-0.591343	6.11253	14.6304	0.00247569	0.172494
Mtap	1.17088	4.06856	14.6285	0.00247677	0.172494
Nop10	0.903325	6.81206	14.5967	0.00249546	0.172494
Defa23	-3.40787	10.5655	17.7291	0.00260641	0.175476
1190007I07Rik	1.10094	4.5408	14.4119	0.00260713	0.175476
Ube2c	0.950832	6.27298	14.4044	0.00261175	0.175476
Defa-rs1	-3.3115	6.24086	19.7349	0.00262222	0.175476
Gm20390	0.753078	7.86378	14.3481	0.00264701	0.175476
Slc16a10	-0.611111	7.19896	14.3343	0.00265577	0.175476
Pdhb	0.60943	6.31607	14.2714	0.00269596	0.176832
Ido1	-2.12841	4.66328	15.9889	0.00271716	0.176931
Cldn2	0.965584	5.34488	14.186	0.00275166	0.177105
Birc5	0.833364	6.59689	14.1535	0.00277324	0.177105
Cndp1	-1.00424	4.47926	14.1449	0.00277898	0.177105
Mxd1	-0.834553	8.6766	14.0825	0.00282108	0.177612
Bsdc1	-0.703057	5.20597	14.0672	0.00283147	0.177612
9530053A07Rik	-0.800168	7.63273	14.0457	0.00284622	0.177612
Dnajc15	0.728685	6.26531	13.9652	0.00290216	0.179854
Hmga1-rs1	0.860012	7.26671	13.8597	0.00297746	0.181967
Gadd45b	0.932591	3.80249	13.836	0.00299474	0.181967
Nap1l1	0.826352	5.92376	13.8329	0.00299701	0.181967
Dgka	-0.674054	6.05556	13.7471	0.00306044	0.184571
Banf1	0.956754	7.92159	13.641	0.00314107	0.184863
Fosl2	-0.639342	6.87653	13.6302	0.00314936	0.184863
Ptrh2	0.905655	4.61626	13.6173	0.00315937	0.184863
Cd24a	-0.756581	7.37981	13.6068	0.00316754	0.184863
Gbp7	-1.30083	4.15346	13.5884	0.00318195	0.184863
Ptprcap	-1.47747	3.43981	13.5798	0.00318871	0.184863
Dock10	-1.04316	4.32972	13.5224	0.00323413	0.186294
Mast4	-0.668251	4.67941	13.4756	0.00327177	0.187262
Gpr55	-1.37525	3.51078	13.4051	0.00332946	0.189221
Enpp3	-0.66727	8.12771	13.3723	0.00335668	0.189221
Sytl2	-0.9303	4.79631	13.3573	0.00336917	0.189221
Samd8	-0.747661	7.01026	13.3206	0.00340014	0.189611
Klf4	-0.745789	7.42778	13.2453	0.00346463	0.189611
Tmem43	-0.989401	3.98932	13.2419	0.00346757	0.189611
Lrmp	-1.09891	3.80798	13.211	0.00349447	0.189611
Tomm6	0.700789	7.26611	13.182	0.00351998	0.189611
Txk	-0.937542	3.52951	13.1756	0.00352556	0.189611
2010003K11Rik	-0.681478	7.20329	13.1442	0.00355349	0.189611
Pigu	0.683394	4.59088	13.1092	0.00358481	0.189611
Prdm1	-0.984947	3.46745	13.1084	0.00358555	0.189611
Asns	1.02192	4.88611	13.1067	0.00358712	0.189611
Traf1	-1.80209	2.98588	13.0581	0.00363124	0.190821
Eef1e1	1.01544	4.50241	12.9984	0.00368635	0.191043
Acot1	3.20926	5.20604	16.5497	0.00369758	0.191043
Ccdc58	0.940645	5.09584	12.9846	0.00369925	0.191043
Emp1	-0.590924	6.62845	12.9475	0.00373417	0.191523
Ctdspl	-0.633183	5.66013	12.9058	0.00377378	0.191523
Rrm2	0.767552	5.15658	12.8932	0.00378588	0.191523
Fcgbp	-0.887709	10.4807	12.885	0.00379379	0.191523
Dopey2	-0.769848	5.40168	12.8473	0.00383026	0.191591
Cks2	1.06844	4.95063	12.8328	0.0038445	0.191591
Tollip	-0.671978	5.48457	12.8178	0.00385912	0.191591
H2-Q6	-1.71506	3.46465	12.7912	0.00388537	0.191835
Magoh	0.737759	5.72472	12.7456	0.00393085	0.192054
Prr15	-0.749362	7.38227	12.6981	0.00397897	0.192054
Lyz1	-1.17704	8.50858	12.6759	0.00400168	0.192054
Ndufaf2	0.639425	5.27652	12.6758	0.00400171	0.192054
Mob2	0.60165	5.13874	12.6722	0.00400542	0.192054
Esyt2	-0.621184	5.69847	12.6216	0.0040578	0.192054
Tapbpl	-0.753951	4.61426	12.6134	0.0040663	0.192054
Slc7a8	-0.743385	7.35125	12.6009	0.00407944	0.192054
Zmym5	-0.651037	5.56021	12.5983	0.00408216	0.192054
Foxo1	-0.566278	5.49322	12.5379	0.00414611	0.193749
Igfbp4	1.1356	4.81294	12.5238	0.0041613	0.193749
Trim15	-0.712372	4.12577	12.486	0.00420206	0.194638
Nfkbia	-0.727973	7.14751	12.442	0.00425021	0.195858
Hist2h2aa1	-2.06571	3.06954	12.4078	0.00428807	0.196595
Grpel1	0.5888	6.78363	12.2785	0.00443478	0.198582
Gng11	-1.19502	3.00608	12.2472	0.00447117	0.198582
Timm44	0.520646	6.65205	12.2453	0.00447342	0.198582
Ppm1h	-0.665863	4.94403	12.2428	0.00447632	0.198582
Zfp593	0.827715	4.1987	12.2064	0.0045192	0.198582
Mrpl11	0.577169	5.40932	12.1972	0.00453006	0.198582
Fkbp11	1.08381	3.47182	12.1959	0.00453156	0.198582
Prkrir	0.672696	5.37412	12.1731	0.00455881	0.198582
Pde9a	-0.769328	6.31367	12.1622	0.00457187	0.198582
Aldh1l1	-0.670874	6.21378	12.12	0.0046228	0.198582
Guk1	0.65959	6.83515	12.083	0.00466795	0.198582
Gm10184	0.612261	6.59393	12.0683	0.00468608	0.198582
Nipsnap1	0.663974	5.24349	12.0588	0.00469783	0.198582
Noct	-0.71752	6.19254	12.0567	0.00470046	0.198582
Sprr2a1	1.47458	9.51107	12.1062	0.00470397	0.198582
Rps3a1	0.904785	8.02392	12.0483	0.0047109	0.198582
Crybb3	-1.23904	3.16528	12.0375	0.00472429	0.198582
Prkacb	-0.770452	4.46219	12.0336	0.00472918	0.198582
Gm7849	-2.78016	9.2808	14.4332	0.00486	0.20263
Fundc2	0.696037	4.98242	11.9213	0.0048719	0.20263
Myo7b	-0.663869	7.87267	11.8563	0.00495676	0.20263
Trafd1	-0.777291	5.46843	11.8422	0.00497542	0.20263
Tnrc18	-0.848893	6.70356	11.8354	0.00498438	0.20263
Slc41a2	-0.665444	5.65854	11.831	0.00499021	0.20263
Sprr2a3	1.23978	6.50816	12.2041	0.0050026	0.20263
Clcn5	-0.617333	5.75288	11.805	0.00502493	0.20263
Mrpl36	0.742826	6.29631	11.8023	0.00502854	0.20263
Fer1l6	-1.08891	4.70303	11.7742	0.00506646	0.202942
Ablim1	-0.631306	6.48625	11.7631	0.00508146	0.202942
1110004F10Rik	0.544486	6.42647	11.7251	0.00513335	0.204107
Nudt8	0.646757	4.69632	11.6446	0.00524546	0.207197
Dynll1	0.848818	6.20492	11.6235	0.00527535	0.207197
Syce2	0.994057	3.94692	11.6014	0.00530687	0.207197
Mrps5	0.632443	6.47634	11.5935	0.00531815	0.207197
Clmn	-0.642864	5.57678	11.5878	0.00532633	0.207197
Sox13	-0.971646	4.15885	11.5645	0.00535995	0.207606
Mrpl1	0.86046	4.82821	11.5428	0.00539142	0.207929
Entpd8	-0.719182	6.13847	11.4345	0.00555192	0.211635
Rpl27a	0.858422	8.55264	11.4316	0.00555628	0.211635
Galnt3	0.680032	4.94866	11.4295	0.00555935	0.211635
Gm4799	1.06243	3.28441	11.4147	0.00558173	0.211635
Nutf2-ps1	0.849935	5.26778	11.3673	0.00565429	0.211723
Slc28a1	-0.955162	6.05708	11.3524	0.00567727	0.211723
Gm14850	-3.25732	5.84841	14.8877	0.00567923	0.211723
Snrpd2	0.799118	6.83457	11.3497	0.00568147	0.211723
Ruvbl1	0.799776	5.30043	11.3365	0.00570188	0.211723
Gabra2	-1.18334	4.17369	11.3153	0.00573493	0.212074
Tbca	0.666845	7.22221	11.2777	0.00579424	0.212124
Rhbdl2	-0.930223	4.48318	11.2614	0.00582013	0.212124
Tor1b	-0.662216	5.70729	11.259	0.00582399	0.212124
Reep5	-0.997106	3.55034	11.2548	0.00583069	0.212124
Creg1	0.575247	6.59254	11.2204	0.00588593	0.212419
Atg14	-0.651949	4.61958	11.2203	0.00588608	0.212419
Lck	-0.933995	4.93742	11.1342	0.00602715	0.21567
Rab19	-0.967606	4.07898	11.0877	0.00610484	0.21567
Me1	1.55533	5.20827	12.0434	0.00610692	0.21567
Car9	0.902549	5.96663	11.0795	0.00611864	0.21567
Tbx3	-0.869195	7.43621	11.076	0.00612473	0.21567
Slc5a4b	-1.05182	5.76771	11.1101	0.00612886	0.21567
Snrpg	1.19276	6.83211	11.4054	0.00614418	0.21567
Bahd1	-0.807515	3.73961	11.0304	0.00620237	0.216034
Bola3	0.707399	6.55193	11.0248	0.00621197	0.216034
H2-Q2	-0.639138	9.25745	11.0071	0.00624256	0.216034
Gpank1	-0.715631	4.61152	10.9998	0.00625516	0.216034
Stx4a	-0.657047	6.29992	10.9886	0.00627474	0.216034
Slc6a19	-0.908419	8.52898	10.9664	0.00631347	0.216068
Cdk4	0.950788	6.36192	10.9605	0.00632382	0.216068
Plk1	0.850882	4.30289	10.9299	0.00637793	0.216786
Cldn4	-1.54414	4.53357	11.4265	0.00639308	0.216786
Kalrn	-0.872882	6.23257	10.9055	0.00642141	0.216928
Bcap29	1.02182	4.25287	10.853	0.00651613	0.218022
Tmem254b	0.641608	6.19927	10.8481	0.00652499	0.218022
Mier3	-0.660865	4.89989	10.8472	0.00652658	0.218022
Hes2	-0.79896	4.52059	10.8046	0.00660485	0.218039
Malrd1	-0.672287	6.31609	10.7874	0.00663674	0.218039
Fam101b	0.737604	6.3922	10.783	0.00664501	0.218039
Ppp1r12a	-0.68218	7.56444	10.779	0.00665243	0.218039
Slc25a4	0.958707	3.98106	10.7732	0.00666334	0.218039
Lats2	-1.11289	3.31725	10.757	0.00669363	0.218039
Hacd1	0.841385	5.79351	10.7449	0.00671631	0.218039
Tmem11	0.704628	5.17633	10.7348	0.00673549	0.218039
Rpl7l1	0.497542	6.02187	10.7295	0.00674549	0.218039
Alyref	0.829097	6.53126	10.6983	0.00680496	0.219173
Gpatch2	-0.548501	6.4812	10.6813	0.00683753	0.219436
Lyz2	-1.04745	5.30394	10.6219	0.00695316	0.219967
Ripk1	-0.548703	5.89248	10.6102	0.00697616	0.219967
Chchd1	0.793338	6.32235	10.5593	0.00707755	0.219967
Pfkl	0.719414	5.10045	10.5566	0.007083	0.219967
Dph6	0.901488	3.93742	10.5551	0.00708593	0.219967
Ddah1	0.873572	8.16722	10.5482	0.00709972	0.219967
Tom1l2	-0.580616	5.50843	10.5415	0.00711325	0.219967
Ccna2	0.759798	5.39119	10.5328	0.00713082	0.219967
Fam195a	0.644093	5.67212	10.532	0.00713246	0.219967
Gadd45a	-0.621641	6.38495	10.5303	0.00713586	0.219967
Dock2	-1.47178	3.26209	10.527	0.00714268	0.219967
Cep55	0.997969	3.88411	10.5206	0.00715558	0.219967
Ypel5	-0.582903	5.33949	10.5124	0.0071723	0.219967
Tmco3	-0.703621	3.74842	10.4904	0.00721733	0.220595
Capg	1.11991	3.19711	10.4685	0.00726242	0.220918
Vav2	-0.614497	4.84585	10.4442	0.00731281	0.220918
Fcf1	0.681497	5.95896	10.4132	0.00737787	0.220918
Tef	-0.725199	6.38274	10.4051	0.00739506	0.220918
Tufm	0.776258	6.77646	10.403	0.00739937	0.220918
Aldoa	0.738615	9.03791	10.3733	0.00746243	0.220918
Ccdc86	0.688497	4.47797	10.3731	0.00746295	0.220918
Mecom	0.955376	4.09798	10.3713	0.00746689	0.220918
Ccdc68	-0.558119	5.62562	10.3708	0.00746781	0.220918
Usp50	0.588001	7.06639	10.3628	0.00748498	0.220918
Eny2	0.653128	6.45373	10.3467	0.00751955	0.220918
Hid1	-0.811698	3.94073	10.3382	0.00753801	0.220918
Bzw2	0.674092	6.93318	10.324	0.00756871	0.220918
Mrpl9	0.632461	5.41345	10.304	0.00761217	0.220918
Mndal	-1.18536	4.64847	10.3297	0.00764331	0.220918
Dennd5b	-0.632832	7.18824	10.275	0.00767592	0.220918
Gm28635	0.566224	6.57525	10.274	0.00767813	0.220918
l7Rn6	0.681219	4.83172	10.2638	0.00770073	0.220918
Skil	-0.689302	6.95245	10.2577	0.00771426	0.220918
Slc19a2	0.814604	3.57475	10.2553	0.00771959	0.220918
Dtymk	0.888775	5.91219	10.2431	0.00774686	0.220995
Ostm1	-0.776644	3.68311	10.1407	0.00797938	0.222414
Fam96a	0.663818	6.89225	10.0964	0.0080825	0.222414
Dfna5	-0.745755	3.62738	10.0848	0.00810979	0.222414
Abcd4	-0.701846	3.85581	10.0844	0.00811064	0.222414
Fth1	1.10323	11.4086	10.0839	0.00811176	0.222414
Pecam1	-0.976815	2.9958	10.0835	0.00811293	0.222414
Dctpp1	1.02042	5.89794	10.0811	0.00811838	0.222414
Gstm7	0.891317	4.00942	10.0698	0.00814508	0.222414
Ikzf3	-0.844324	3.99363	10.0594	0.00816995	0.222414
Vwa1	-0.606078	5.84746	10.0505	0.00819107	0.222414
Irf1	-0.759019	7.45562	10.0475	0.0081981	0.222414
Uqcc2	0.691655	6.56993	10.0441	0.00820629	0.222414
Ppid	0.537551	5.4672	10.0354	0.0082272	0.222414
Wdr18	0.615625	5.24726	10.0217	0.00826003	0.222414
Plpp5	0.805233	4.30761	9.97945	0.00836244	0.222414
Nipal2	0.914582	3.73	9.97234	0.00837983	0.222414
Cd302	0.56204	6.98681	9.96333	0.00840192	0.222414
Rpl27	1.05848	8.57165	9.95898	0.0084126	0.222414
Ciita	-2.01418	3.90362	10.8134	0.00846104	0.222414
Ptcd2	0.556539	5.17156	9.93097	0.00848182	0.222414
Eci2	0.678214	6.40019	9.92307	0.00850147	0.222414
Nsmf	-1.1781	3.77091	9.92267	0.00850247	0.222414
Fam114a1	-0.577524	5.68713	9.91567	0.00851992	0.222414
Arhgef2	-0.617835	5.46345	9.90553	0.00854527	0.222414
Tefm	1.12237	3.42702	9.90276	0.00855222	0.222414
Tex14	-0.900954	7.5474	9.8968	0.00856718	0.222414
1110065P20Rik	0.805937	4.1027	9.88896	0.00858692	0.222414
C2cd5	-0.510156	5.6629	9.88837	0.0085884	0.222414
Zdhhc4	-0.550034	4.86926	9.87845	0.00861343	0.222414
Gm8186	0.9957	5.72533	9.8581	0.00866508	0.222414
Gstt2	0.590237	5.96742	9.84351	0.00870233	0.222414
Gm10146	0.748253	5.76099	9.8383	0.00871568	0.222414
Phlpp2	-0.706845	6.62158	9.83827	0.00871576	0.222414
Phf5a	0.698833	6.19948	9.82271	0.00875578	0.222414
Rps18-ps3	0.957334	6.97861	9.80611	0.00879869	0.222414
Tmcc1	-0.555681	6.36361	9.80579	0.00879952	0.222414
Zbtb4	-1.20881	3.09531	9.80383	0.00880462	0.222414
Ascl5	-2.14605	4.7288	13.2197	0.00889618	0.222414
Suco	-0.578118	6.84881	9.76413	0.00890836	0.222414
Maf	-0.942731	8.28574	9.76239	0.00891293	0.222414
Adgb	-1.3123	4.04908	9.74896	0.00894838	0.222414
Lpar1	-0.668242	6.35339	9.71941	0.00902696	0.222414
Mylk	-0.713512	7.43555	9.71689	0.00903369	0.222414
Lct	-0.729261	10.0023	9.70755	0.0090587	0.222414
Taf1c	0.797848	7.03976	9.70451	0.00906686	0.222414
Angptl4	1.98148	4.95764	11.2098	0.00907896	0.222414
Slc19a1	0.709633	4.47569	9.68952	0.00910725	0.222414
Ankrd42	-0.935916	3.82132	9.68015	0.0091326	0.222414
Cry2	-0.723679	3.99821	9.6766	0.00914223	0.222414
Dusp12	1.14641	3.72364	9.67561	0.00914492	0.222414
Nip7	0.596809	4.5614	9.66594	0.00917121	0.222414
Pkhd1	0.707215	7.6028	9.66205	0.00918181	0.222414
Alg8	0.784286	3.95949	9.63745	0.00924916	0.222414
Siva1	1.11747	4.50431	9.62567	0.00928163	0.222414
Naa38	0.709717	6.20163	9.61326	0.00931597	0.222414
Ddx39	0.715473	6.49791	9.60998	0.00932509	0.222414
Psmd6	0.61431	6.20597	9.60563	0.00933717	0.222414
Ptpre	-0.787684	5.45237	9.60418	0.00934122	0.222414
Msn	-1.06609	4.00401	9.58029	0.00940796	0.222414
Rpap1	0.731356	3.62696	9.57345	0.00942718	0.222414
Tmem205	0.538424	6.43939	9.573	0.00942845	0.222414
4930539E08Rik	-0.979152	4.76055	9.56934	0.00943876	0.222414
Syne2	-0.622348	7.59652	9.56529	0.00945018	0.222414
Brix1	0.703347	5.4806	9.56161	0.00946057	0.222414
Yrdc	0.57125	4.58823	9.55341	0.00948376	0.222414
2700060E02Rik	0.579843	6.95384	9.5499	0.00949372	0.222414
Mrpl57	0.940132	6.49943	9.53098	0.00954754	0.222414
Bin1	-0.657176	4.84291	9.51256	0.00960032	0.222414
Slc13a2	-0.885353	7.94697	9.51178	0.00960256	0.222414
Nme2	0.987058	8.00684	9.49924	0.00963868	0.222414
Mgat4b	0.591382	5.71415	9.48899	0.00966834	0.222414
Leap2	0.669993	8.38865	9.47511	0.00970868	0.222414
Mro	-0.869038	3.43092	9.47194	0.00971791	0.222414
Tmem128	0.613232	5.07639	9.46795	0.00972954	0.222414
Hspe1	0.676105	8.37309	9.46122	0.00974922	0.222414
Wipf3	-0.691892	4.58151	9.43019	0.00984053	0.222414
Gm9726	-0.943851	4.08718	9.4127	0.00989244	0.222414
Rpl22l1	0.930665	7.26839	9.41064	0.00989859	0.222414
Spcs2	0.680009	7.63504	9.39865	0.00993439	0.222414
Nhp2	0.865065	7.23489	9.39783	0.00993685	0.222414
Pxmp4	0.893612	5.36256	9.39638	0.0099412	0.222414
Klhl18	-0.916103	4.6635	9.38945	0.00996197	0.222414
Rpl34	0.924188	9.0295	9.38805	0.00996618	0.222414
Gramd1b	-0.56459	5.94857	9.38555	0.00997368	0.222414
Creb3l2	-0.54605	6.76299	9.37341	0.0100103	0.222414
Scamp3	0.680417	5.29554	9.35669	0.0100609	0.222414
Tmem208	0.57531	6.47809	9.35624	0.0100623	0.222414
D5Ertd579e	-0.71984	6.39431	9.35168	0.0100761	0.222414
Mecr	0.64975	5.09667	9.35079	0.0100788	0.222414
Sec16a	-0.512417	5.59	9.34155	0.010107	0.222414
Ncbp2	0.689674	4.64295	9.33481	0.0101276	0.222414
Zmiz1	-0.487701	6.14681	9.31954	0.0101745	0.222414
Orc5	0.911973	6.75305	9.30112	0.0102314	0.222414
Mrto4	0.757554	4.48394	9.30041	0.0102336	0.222414
Taf10	0.583131	6.84161	9.30023	0.0102341	0.222414
Rps10	0.793288	8.82053	9.29214	0.0102592	0.222414
Nuak2	-0.673343	5.9377	9.28732	0.0102742	0.222414
Dlg3	-0.468569	6.16803	9.28723	0.0102745	0.222414
0610009B22Rik	0.832939	4.61189	9.28309	0.0102874	0.222414
Scai	-0.72675	3.57906	9.26717	0.0103372	0.222414
Sms	0.745277	3.88816	9.26435	0.010346	0.222414
Rpl36a	0.824214	8.73598	9.26051	0.0103581	0.222414
Cmpk2	-0.741521	4.90089	9.24775	0.0103983	0.222414
Impdh2	0.790569	6.0254	9.24593	0.0104041	0.222414
Fabp1	0.910331	13.655	9.24388	0.0104105	0.222414
Bach1	-0.671937	5.88901	9.24081	0.0104202	0.222414
Agpat5	0.631167	5.76684	9.22989	0.0104549	0.222625
Rcn1	-1.03346	3.04314	9.21705	0.0104958	0.222682
Tmem97	0.831372	6.01239	9.20895	0.0105217	0.222682
Ppp1r14b	0.812866	6.15487	9.1843	0.010601	0.222682
H2-K1	-0.840955	10.9768	9.17181	0.0106414	0.222682
Eepd1	-0.833016	5.18055	9.15852	0.0106847	0.222682
Spc25	0.697591	4.88066	9.15013	0.0107121	0.222682
Sprr2a2	1.42117	7.87558	9.83232	0.0107136	0.222682
Acap1	-1.29896	3.14387	9.14711	0.010722	0.222682
Lsm6	0.598077	5.83465	9.12073	0.0108087	0.222682
Usp42	-0.617797	4.69255	9.11379	0.0108317	0.222682
Gm6169	0.880588	6.30714	9.11206	0.0108374	0.222682
Cflar	-0.54744	6.15835	9.11053	0.0108425	0.222682
Ano6	-0.644285	9.23683	9.10207	0.0108706	0.222682
Emc2	0.537974	5.66391	9.09449	0.0108959	0.222682
Idh2	0.758476	5.98127	9.08723	0.0109202	0.222682
Mrpl13	0.63912	6.06928	9.07849	0.0109495	0.222682
Nr3c2	-0.80514	4.54016	9.07237	0.01097	0.222682
Treh	-0.560229	7.59464	9.06438	0.0109969	0.222682
Ndst1	-0.670457	5.0371	9.05226	0.0110379	0.222682
Itgb4	-0.465573	6.15678	9.04011	0.0110792	0.222682
Daam1	-0.781262	6.86584	9.0381	0.011086	0.222682
Rassf3	-0.508625	6.45741	9.03112	0.0111098	0.222682
Tep1	-0.505225	7.12227	9.0299	0.011114	0.222682
Tet3	-0.549213	6.91249	9.02759	0.0111219	0.222682
Agmat	0.906524	4.80479	9.01855	0.0111528	0.222682
Rnaseh2c	0.723209	6.05183	9.01802	0.0111546	0.222682
Btf3	0.662738	6.70565	9.01315	0.0111714	0.222682
Imp4	0.779362	5.21845	9.00736	0.0111913	0.222682
Bmp3	-1.07943	3.5846	9.00187	0.0112102	0.222682
Cdc42se2	-0.502772	7.57444	8.99924	0.0112193	0.222682
Sprr2b	1.61556	5.547	10.0703	0.0112258	0.222682
Rpl15	0.682421	6.59528	8.9804	0.0112846	0.222791
Eif5a	0.748168	8.58797	8.97583	0.0113005	0.222791
Itpkc	-0.713962	3.63133	8.96732	0.0113302	0.222791
Myo15b	-0.60974	8.72347	8.95321	0.0113797	0.222791
Sema3b	-0.671377	4.77726	8.94907	0.0113942	0.222791
Tmem14c	0.77922	7.14726	8.94871	0.0113955	0.222791
Sgpl1	-0.651754	7.81729	8.94605	0.0114049	0.222791
Inpp1	-0.766863	4.274	8.92991	0.0114619	0.22342
Per2	-0.632482	5.21127	8.9157	0.0115123	0.223633
Rps21	0.75601	9.35447	8.91282	0.0115226	0.223633
AY761184	-2.45138	8.84363	10.6928	0.011572	0.224108
Stk10	-0.942192	4.93598	8.88085	0.0116372	0.224887
Mbd3	0.531412	5.74942	8.86637	0.0116896	0.225239
Tmco1	0.615475	6.7726	8.86065	0.0117104	0.225239
Tuft1	-0.673331	4.78992	8.85507	0.0117307	0.225239
Tecr	0.516319	6.93701	8.82119	0.0118548	0.226159
Gtpbp2	-0.79379	5.66804	8.8117	0.0118898	0.226159
Rc3h1	-0.47575	6.41385	8.80695	0.0119074	0.226159
Myo1a	-0.689963	9.98914	8.80327	0.0119211	0.226159
Lmo7	-0.677568	8.8113	8.79754	0.0119424	0.226159
Ercc1	0.809688	3.35983	8.77708	0.0120187	0.226159
Rnf19a	-0.53015	5.45373	8.77338	0.0120326	0.226159
Ostc	0.552824	7.36937	8.76891	0.0120494	0.226159
Gadd45gip1	0.647699	6.05529	8.76075	0.0120801	0.226159
Unc13b	-0.619763	4.05586	8.75446	0.0121038	0.226159
Slc6a8	-0.676417	7.80688	8.75215	0.0121126	0.226159
Iigp1	-3.45693	2.10539	8.9773	0.0121187	0.226159
Rpl10-ps3	0.797	8.2317	8.74476	0.0121406	0.226159
Hscb	0.656165	4.62387	8.74101	0.0121548	0.226159
Gimap9	-0.677773	3.85492	8.73526	0.0121767	0.226159
Fbxl3	-0.523002	6.00997	8.72109	0.0122307	0.226159
Baz2a	-0.709207	7.22045	8.7178	0.0122433	0.226159
Socs1	-1.41827	3.15131	8.68624	0.0123649	0.226159
Mtf1	-0.529829	5.36266	8.68477	0.0123706	0.226159
Ezr	-0.793945	9.42717	8.68281	0.0123782	0.226159
Lars	0.609087	5.99345	8.68122	0.0123844	0.226159
Prkce	-0.58807	4.57246	8.67083	0.0124248	0.226159
Pithd1	0.579854	4.67978	8.6664	0.0124421	0.226159
Pdcd5	0.525502	6.08752	8.65953	0.0124689	0.226159
Rpl10	0.771686	8.37267	8.65779	0.0124757	0.226159
Dars2	0.592213	4.536	8.65094	0.0125026	0.226159
Xpnpep2	-0.549959	5.40276	8.64528	0.0125248	0.226159
Ncor2	-0.740128	4.2241	8.64262	0.0125353	0.226159
Ppia	0.848289	7.53312	8.63926	0.0125485	0.226159
Got2	0.509599	5.50261	8.63813	0.012553	0.226159
Cyp4v3	-0.736045	8.49199	8.63665	0.0125588	0.226159
Gatsl2	-0.65989	5.72807	8.62594	0.0126012	0.226469
Tspan5	-0.583562	5.23259	8.60401	0.0126884	0.227036
Agpat9	-0.559543	7.11401	8.60021	0.0127036	0.227036
Irgm2	-1.0333	4.12761	8.58028	0.0127837	0.227036
Ano7	-0.808992	3.77615	8.5784	0.0127913	0.227036
Paics	0.80343	4.66213	8.55702	0.0128778	0.227036
Cndp2	-0.554769	9.0324	8.55295	0.0128944	0.227036
Ccnb2	0.804578	5.53093	8.54633	0.0129214	0.227036
Zc3h7a	-0.504467	6.96056	8.54156	0.0129409	0.227036
Rps2	0.861639	9.05349	8.53236	0.0129785	0.227036
Carnmt1	0.768633	3.86788	8.53031	0.0129869	0.227036
Cad	0.883698	3.56654	8.52958	0.01299	0.227036
Igsf9	-0.620082	6.15926	8.52909	0.012992	0.227036
Cops8	0.563176	5.02053	8.52581	0.0130054	0.227036
Fam214b	-0.654142	5.86222	8.52446	0.013011	0.227036
Hes6	0.531777	5.4	8.48689	0.0131667	0.227036
Cstb	0.66266	6.12754	8.48542	0.0131728	0.227036
Fam84a	-0.851551	4.63382	8.48244	0.0131853	0.227036
Rpl14	0.830822	9.63031	8.4794	0.013198	0.227036
Camk2b	-1.0082	3.31483	8.4761	0.0132118	0.227036
Zufsp	-0.666096	4.49428	8.45837	0.0132864	0.227036
Pdia5	0.615983	4.21013	8.45648	0.0132944	0.227036
Phc3	-0.526651	4.92018	8.45426	0.0133038	0.227036
Rrm1	0.712869	5.79735	8.45318	0.0133083	0.227036
Lat	-1.20035	3.44018	8.44876	0.013327	0.227036
Ankrd12	-0.738963	7.54042	8.43627	0.01338	0.227036
Trmt1l	-0.544931	6.92665	8.43244	0.0133963	0.227036
Zfp747	-0.689335	4.6217	8.43179	0.0133991	0.227036
Tipin	0.62478	4.42692	8.42615	0.0134231	0.227036
Apol7b	-0.719768	3.93158	8.42078	0.0134461	0.227036
Rnf216	-0.51397	5.28313	8.42018	0.0134486	0.227036
Gm10273	0.799156	6.86275	8.41675	0.0134633	0.227036
Acrbp	-0.959955	3.47041	8.41341	0.0134777	0.227036
Rps13	1.11319	8.1321	8.55139	0.0134882	0.227036
Znhit3	1.01582	3.58576	8.40799	0.0135009	0.227036
Smg1	-0.512062	7.70341	8.40424	0.0135171	0.227036
Mrps33	0.554613	5.04671	8.39494	0.0135572	0.227285
Naip6	-0.619577	5.98732	8.37754	0.0136326	0.22801
Mycbpap	-1.08391	3.73532	8.37327	0.0136512	0.22801
H2-DMb2	-1.96691	2.89762	8.36287	0.0136966	0.228036
Ppil3	0.781945	4.2145	8.35951	0.0137113	0.228036
Stip1	0.481108	6.02794	8.3555	0.0137289	0.228036
Polrmt	0.806445	4.02538	8.3386	0.0138032	0.22845
Rnf185	-0.52603	4.85208	8.33827	0.0138046	0.22845
Ptpn6	-0.591953	5.05679	8.31562	0.013905	0.229058
Bcar3	-0.491203	5.72995	8.31258	0.0139186	0.229058
Bcr	-0.54987	5.64824	8.30953	0.0139322	0.229058
Rars2	0.656229	4.99211	8.30703	0.0139433	0.229058
Exosc8	0.957255	4.77618	8.29655	0.0139903	0.229307
Lrig2	-0.621751	4.5511	8.28883	0.0140249	0.229307
Rufy3	-0.525274	5.84644	8.27996	0.0140649	0.229307
Hspbp1	0.720872	4.70504	8.27693	0.0140786	0.229307
Mrpl54	0.484924	7.01344	8.26359	0.014139	0.229307
Ethe1	0.709925	5.46246	8.25471	0.0141794	0.229307
Limd2	-1.01741	3.74948	8.2541	0.0141821	0.229307
Timm8b	0.715286	6.86521	8.25342	0.0141853	0.229307
Mrpl42	0.708131	6.89836	8.24646	0.014217	0.229307
Itch	-0.467502	6.74508	8.24419	0.0142274	0.229307
Clec2e	-0.689238	5.53257	8.24161	0.0142392	0.229307
Rpl39	1.18585	9.14566	8.27585	0.0142781	0.229326
Gm6133	0.685718	7.27036	8.22755	0.0143037	0.229326
2900026A02Rik	-0.594508	7.51462	8.22104	0.0143337	0.229326
Tnfsf10	-0.766487	5.27008	8.21915	0.0143424	0.229326
Yars2	0.639518	3.99594	8.20617	0.0144025	0.229848
Rps5	0.958808	10.5545	8.1991	0.0144354	0.229848
Pgap2	0.602441	4.89485	8.18634	0.0144949	0.229848
Pigyl	0.764923	5.28157	8.18464	0.0145029	0.229848
Mrps9	0.684271	6.03034	8.18462	0.014503	0.229848
Mrps22	0.644118	4.76257	8.15073	0.0146626	0.231494
Cyb561d2	0.789812	4.22312	8.14981	0.0146669	0.231494
Mrps27	0.613161	4.57226	8.14486	0.0146904	0.231494
Smg7	-0.533827	5.99233	8.14077	0.0147099	0.231494
Slirp	0.699185	6.71142	8.12335	0.014793	0.231661
R3hdm4	0.485259	5.43456	8.11643	0.0148262	0.231661
Plekhh3	-0.587743	4.29963	8.09932	0.0149087	0.231661
Cse1l	0.66769	4.88518	8.09895	0.0149105	0.231661
Ifitm3	1.291	6.8102	8.743	0.0149256	0.231661
Plekha1	-0.596169	6.25413	8.09269	0.0149408	0.231661
Utrn	-0.793089	8.08718	8.09264	0.014941	0.231661
Abcb1a	-0.641603	9.00438	8.08901	0.0149586	0.231661
Ccnb1	0.850496	4.8307	8.06758	0.0150631	0.231661
Bloc1s2	0.602647	5.07364	8.06597	0.0150709	0.231661
Sesn1	-0.560005	6.11749	8.05768	0.0151116	0.231661
Slc9a3r1	-0.610388	9.83187	8.05415	0.015129	0.231661
Cpsf3l	0.605624	4.55773	8.0495	0.0151518	0.231661
Fkbp3	0.897267	6.04674	8.0688	0.0151752	0.231661
Psmg1	0.655702	5.03207	8.03382	0.0152293	0.231661
Abce1	0.580454	5.5914	8.03339	0.0152315	0.231661
Npc1	-0.963624	4.56741	8.02264	0.0152849	0.231661
Xpr1	-0.45249	6.18485	8.0186	0.015305	0.231661
Avpi1	0.886595	3.65257	8.0138	0.015329	0.231661
Rpl27-ps3	0.712808	7.9324	8.01149	0.0153405	0.231661
Prdx6	0.585758	8.3984	8.00573	0.0153694	0.231661
Pgm1	-0.56156	6.75298	8.00193	0.0153884	0.231661
Rgs3	-1.30515	3.57335	8.00183	0.0153889	0.231661
Adam19	-1.2141	3.07637	7.99272	0.0154347	0.231661
Mad2l1	0.627443	4.95885	7.98629	0.0154671	0.231661
Sidt2	-0.550837	6.74596	7.98037	0.0154971	0.231661
Klf6	-0.744442	7.76241	7.97253	0.0155368	0.231661
Akip1	0.576945	4.10463	7.97142	0.0155424	0.231661
Max	-0.421126	6.86061	7.95884	0.0156065	0.231661
Gbp6	-1.43996	3.69512	8.13934	0.0156114	0.231661
Spen	-0.702652	6.82662	7.95116	0.0156458	0.231661
Dpp4	-0.606821	8.62062	7.94868	0.0156585	0.231661
Per1	-0.628068	4.67227	7.93509	0.0157282	0.231661
Mpzl2	0.49433	5.34306	7.93393	0.0157342	0.231661
Dlgap5	0.780825	3.77082	7.92867	0.0157614	0.231661
Cck	-0.704951	5.37395	7.92003	0.0158061	0.231661
Itpkb	-1.05236	3.92666	7.91957	0.0158084	0.231661
Rasgef1b	-0.930834	3.63451	7.91608	0.0158265	0.231661
1110059E24Rik	0.496748	5.08269	7.91508	0.0158317	0.231661
Zg16	-0.902429	11.106	7.90215	0.015899	0.231661
Parp4	-0.566517	5.89407	7.89883	0.0159163	0.231661
2010001E11Rik	-0.593346	4.42124	7.89363	0.0159435	0.231661
C130074G19Rik	-0.735688	6.18953	7.88327	0.0159978	0.231661
Rpl28	0.703647	9.00721	7.86923	0.0160718	0.231661
Atg2a	-0.559872	4.61797	7.86719	0.0160826	0.231661
Shmt2	0.691885	4.40349	7.86297	0.0161049	0.231661
Tmed5	0.594121	5.22478	7.85784	0.0161322	0.231661
Appl2	-0.623879	4.77552	7.84981	0.0161748	0.231661
Rfng	-0.478685	4.9488	7.84077	0.0162231	0.231661
Polr2e	0.48018	6.25805	7.84042	0.0162249	0.231661
Nek6	-0.497853	6.01604	7.83912	0.0162319	0.231661
Naa50	0.543695	5.92124	7.825	0.0163076	0.231661
Fxyd5	-0.960494	3.65276	7.82253	0.0163208	0.231661
Arfip1	0.466333	6.3288	7.81981	0.0163355	0.231661
Tm4sf20	0.73396	8.8375	7.80419	0.0164199	0.231661
Cdc42ep2	-0.607444	5.06388	7.7964	0.0164622	0.231661
Mpp7	0.55786	4.10943	7.79106	0.0164912	0.231661
Rpl29	1.29447	7.21026	8.38928	0.016499	0.231661
Ctnnal1	0.843302	3.60302	7.78899	0.0165025	0.231661
Id1	-0.505628	6.4829	7.77718	0.016567	0.231661
Snrpa1	0.92193	5.4944	7.77528	0.0165775	0.231661
Ect2	0.856609	4.54617	7.76876	0.0166132	0.231661
Dst	-0.625326	7.55787	7.76851	0.0166146	0.231661
Rps26	0.887088	10.0783	7.7677	0.0166191	0.231661
Pik3cd	-0.961056	3.68518	7.76574	0.0166298	0.231661
Tbc1d10c	-1.22965	3.71698	7.7564	0.0166813	0.231661
Cpe	-0.711301	3.59059	7.74898	0.0167224	0.231661
Pnisr	-0.639406	7.87859	7.7468	0.0167344	0.231661
Timm17a	0.562794	6.70589	7.74067	0.0167685	0.231661
Mamdc4	0.880958	5.027	7.72833	0.0168372	0.231661
Kdm6b	-0.630558	6.7199	7.71838	0.0168929	0.231661
Coa4	0.618049	4.20617	7.71768	0.0168968	0.231661
Ip6k1	-0.567607	5.60906	7.71699	0.0169006	0.231661
Sec61b	0.754334	7.48932	7.71594	0.0169065	0.231661
S100a16	0.54826	5.75507	7.70008	0.0169958	0.231661
Snrk	-0.656807	5.04544	7.69719	0.0170121	0.231661
Stat1	-0.783195	4.56445	7.69324	0.0170344	0.231661
Rpl24	0.705281	9.12935	7.69034	0.0170509	0.231661
9930021J03Rik	-0.430288	5.67775	7.6787	0.017117	0.231661
Mcm7	0.594914	5.6836	7.66983	0.0171676	0.231661
Aplp1	-0.672162	5.89956	7.66864	0.0171744	0.231661
Arl4d	-0.844899	3.15783	7.66857	0.0171748	0.231661
Prkx	-0.791567	3.36053	7.66675	0.0171852	0.231661
Lyar	0.561163	6.08075	7.66109	0.0172176	0.231661
Rnf7	0.521071	5.42702	7.66021	0.0172227	0.231661
Ttr	1.41893	3.66971	7.6827	0.0172309	0.231661
Gmip	-0.684998	4.23415	7.6418	0.0173286	0.231661
Tapbp	-0.664811	8.7008	7.63847	0.0173479	0.231661
Grhpr	0.701116	5.15255	7.63419	0.0173727	0.231661
Lsm4	0.741849	8.51817	7.63029	0.0173953	0.231661
Rpa3	0.622986	4.84355	7.62949	0.0173999	0.231661
Lyrm5	0.637393	4.90684	7.61799	0.0174668	0.231661
Ccdc51	0.635023	3.65745	7.61472	0.0174859	0.231661
Fam160b1	-0.441767	6.31585	7.61331	0.0174942	0.231661
Mef2a	-0.450159	5.92052	7.6101	0.0175129	0.231661
Ltv1	0.508351	5.2321	7.60824	0.0175237	0.231661
Rps27l	0.834049	8.44581	7.60274	0.017556	0.231661
Ranbp1	0.744278	7.95417	7.59924	0.0175766	0.231661
Polr2k	0.703433	4.21327	7.59843	0.0175813	0.231661
Rpl37	0.906233	9.05612	7.59033	0.017629	0.231661
Aurka	0.762405	4.31004	7.57962	0.0176923	0.231661
Bcl2l15	1.3592	3.13335	7.57482	0.0177207	0.231661
Mrps14	0.809205	6.20988	7.57147	0.0177406	0.231661
Tomm20	0.580776	5.05782	7.57085	0.0177443	0.231661
Acadvl	0.62247	7.60722	7.56945	0.0177526	0.231661
Sap30	0.577372	4.56127	7.55888	0.0178156	0.231661
Zhx3	-0.553868	4.72193	7.55766	0.0178229	0.231661
Cep350	-0.506659	7.99806	7.55754	0.0178236	0.231661
Fgd4	-0.4451	6.1155	7.55638	0.0178305	0.231661
Smim11	0.624433	5.58792	7.54796	0.0178809	0.231661
Shfm1	0.79561	8.27282	7.54726	0.0178851	0.231661
Lbhd1	0.546356	6.02456	7.54671	0.0178884	0.231661
Dbi	0.62699	10.4079	7.53939	0.0179324	0.231661
Insr	-0.502481	5.81309	7.53471	0.0179605	0.231661
Lrp1	-0.504594	6.67148	7.53219	0.0179757	0.231661
Grwd1	0.595029	3.95298	7.53198	0.017977	0.231661
Sigmar1	0.702537	4.51226	7.53022	0.0179876	0.231661
Mrpl32	0.479108	5.43289	7.52968	0.0179909	0.231661
Mrpl45	0.45395	6.12803	7.51412	0.0180852	0.231661
Gm26938	0.898934	5.04871	7.51346	0.0180891	0.231661
Trim26	-0.667278	6.29805	7.50451	0.0181436	0.231661
Fnbp4	-0.549642	6.35927	7.50444	0.0181441	0.231661
Gpr39	-0.886175	4.45374	7.49385	0.0182088	0.231661
Pam16	0.566663	4.95841	7.49299	0.0182141	0.231661
Ech1	0.705852	7.56077	7.48434	0.0182672	0.231661
Runx1	-1.01097	3.32336	7.4816	0.018284	0.231661
Arhgap42	-0.503585	6.34852	7.47824	0.0183048	0.231661
Fam102a	-0.591843	6.93794	7.47799	0.0183063	0.231661
Zdhhc13	0.707456	4.94391	7.47563	0.0183209	0.231661
Bop1	0.682733	4.85743	7.47377	0.0183323	0.231661
Dnajb14	-0.523709	5.19874	7.47358	0.0183335	0.231661
Mrpl34	0.611955	7.01356	7.46357	0.0183955	0.231661
Ggt1	-0.678467	9.52494	7.45737	0.0184339	0.231661
Plekha6	-0.624688	6.28937	7.45037	0.0184775	0.231661
Atp6v1f	0.59629	6.48504	7.44653	0.0185015	0.231661
Pkp4	-0.589078	6.84895	7.44188	0.0185306	0.231661
Gm9755	0.498325	6.28089	7.43797	0.018555	0.231661
Mrpl33	0.615214	6.59305	7.43365	0.0185821	0.231661
Ubiad1	0.758614	3.28725	7.42896	0.0186116	0.231661
Brd2	-0.465849	7.20428	7.42094	0.018662	0.231661
Prkcd	-0.506872	6.53724	7.42085	0.0186626	0.231661
H2-Q1	-0.524222	7.20688	7.4193	0.0186724	0.231661
Tnip1	-0.536538	6.23162	7.41295	0.0187126	0.231661
Apex1	0.831529	5.42873	7.40874	0.0187392	0.231661
Eif3l	0.530058	6.82964	7.40716	0.0187492	0.231661
Slc11a2	0.708249	5.4582	7.40703	0.01875	0.231661
Rps27a	0.904816	9.18718	7.40615	0.0187556	0.231661
Rab11fip4	-0.895985	3.63954	7.4028	0.0187768	0.231661
Mapk8ip3	-0.654003	4.21292	7.40244	0.0187792	0.231661
Pla2g12a	0.638858	4.53914	7.40139	0.0187859	0.231661
Fam193a	-0.498745	5.86391	7.39917	0.0187999	0.231661
Fmn1	-0.580655	6.73818	7.39455	0.0188294	0.231661
Vcpip1	-0.451151	6.07658	7.39384	0.0188339	0.231661
Taf6l	0.626682	5.36564	7.39001	0.0188583	0.231661
Apbb1ip	-0.94283	3.24151	7.38859	0.0188674	0.231661
Osbpl6	-0.521486	6.70417	7.38701	0.0188775	0.231661
Gm15800	-0.464146	5.48785	7.38698	0.0188777	0.231661
Tmem70	0.7305	5.43763	7.38534	0.0188882	0.231661
Fyttd1	0.54178	5.39053	7.38121	0.0189147	0.231661
Hook3	-0.604366	5.95643	7.37497	0.0189547	0.231661
Tmed10	0.535523	7.23366	7.37481	0.0189557	0.231661
Mgam	-0.636891	11.1812	7.37038	0.0189842	0.231661
Rps4x	0.903758	9.91806	7.36524	0.0190173	0.231661
Atic	0.589553	5.74077	7.36162	0.0190407	0.231661
Prc1	0.57658	5.93905	7.36031	0.0190492	0.231661
Dis3l2	-0.642922	5.11369	7.35471	0.0190854	0.231661
Slc16a6	0.607076	5.93179	7.35308	0.0190959	0.231661
Jarid2	-0.615846	6.02164	7.35276	0.019098	0.231661
Ppargc1a	-0.515634	7.10698	7.34949	0.0191192	0.231661
Arhgef3	-0.835533	3.09828	7.34809	0.0191283	0.231661
2810417H13Rik	0.738796	6.74626	7.348	0.0191289	0.231661
Cdca7	0.576492	5.90091	7.33532	0.0192114	0.23182
Espn	-0.815923	8.13742	7.32482	0.0192801	0.23182
Timm10	0.651702	4.66815	7.3218	0.0193	0.23182
Ndufc2	0.684347	7.75893	7.31295	0.0193582	0.23182
Slc25a20	0.76882	6.4385	7.31077	0.0193725	0.23182
Ccdc12	0.51046	5.61209	7.30362	0.0194197	0.23182
Ptprh	-0.568811	5.8504	7.30092	0.0194376	0.23182
Akap13	-0.613788	7.29695	7.29996	0.019444	0.23182
H2-Q7	-1.2512	5.5975	7.83369	0.0194748	0.23182
D1Ertd622e	-0.518949	5.8953	7.29524	0.0194752	0.23182
Pcgf5	-0.59306	4.39549	7.2683	0.019655	0.23182
Ebna1bp2	0.642238	5.7028	7.26313	0.0196896	0.23182
Gm43796	-0.476867	6.15133	7.25657	0.0197338	0.23182
Thg1l	1.21431	3.05564	7.25468	0.0197465	0.23182
Emg1	0.557206	6.64054	7.25326	0.0197561	0.23182
Sarnp	0.51013	6.06179	7.24918	0.0197837	0.23182
Ganc	-0.546638	4.20761	7.24689	0.0197991	0.23182
Gpx1	0.86051	9.41412	7.24669	0.0198005	0.23182
Fam134c	-0.787809	3.52599	7.24668	0.0198006	0.23182
Hspd1	0.586943	8.59799	7.24343	0.0198226	0.23182
Umps	0.810119	4.26585	7.242	0.0198322	0.23182
Gmpr2	0.622928	3.80123	7.24077	0.0198406	0.23182
Gtf2h3	0.799767	4.34734	7.23935	0.0198502	0.23182
Srsf7	0.445485	6.81507	7.23847	0.0198562	0.23182
Tmem203	0.798148	3.54896	7.2365	0.0198696	0.23182
Soat1	0.551168	5.45975	7.23639	0.0198703	0.23182
Txndc12	0.49103	5.26842	7.23028	0.0199119	0.23182
Snrpf	0.866849	6.62275	7.2963	0.0199798	0.23182
Cd320	0.764344	3.61223	7.21383	0.0200243	0.23182
Jade1	-0.418935	5.57087	7.21204	0.0200366	0.23182
Clns1a	0.607361	5.26279	7.1913	0.0201795	0.23182
Gm15293	-2.61652	4.89178	8.72101	0.0201854	0.23182
Mrps23	0.515026	5.27054	7.19007	0.0201881	0.23182
Ebf1	-0.994583	4.27273	7.18753	0.0202056	0.23182
Mxd4	-0.585484	5.56226	7.18713	0.0202084	0.23182
Rpl19	0.721206	8.70904	7.17996	0.0202582	0.23182
Rps18	0.936097	10.1296	7.17865	0.0202673	0.23182
Mpp4	-0.571076	4.62471	7.17749	0.0202753	0.23182
Gipc1	0.609053	4.69671	7.17378	0.0203012	0.23182
Ran	0.910361	7.52941	7.26687	0.0203096	0.23182
Rnps1	0.574351	4.16493	7.17072	0.0203225	0.23182
Pdlim2	-0.732646	5.22913	7.17069	0.0203227	0.23182
Dpyd	-0.609022	7.41564	7.16072	0.0203924	0.23182
Polr1d	0.547415	6.52266	7.15058	0.0204636	0.23182
Myeov2	0.636084	7.1565	7.14715	0.0204878	0.23182
Arhgef19	-0.626489	4.19871	7.14666	0.0204913	0.23182
Gm10104	-3.00775	6.75387	9.21172	0.0204968	0.23182
Tmc7	-1.01834	3.15838	7.14333	0.0205147	0.23182
Vegfa	-0.589269	6.48973	7.13303	0.0205876	0.23182
9930111J21Rik2	-1.15203	2.91586	7.1304	0.0206062	0.23182
Arl13b	-0.668304	4.28715	7.1247	0.0206467	0.23182
Clk1	-0.62681	7.20965	7.12455	0.0206477	0.23182
Zbtb40	-0.703699	3.39846	7.1235	0.0206552	0.23182
Eif1ax	0.597938	6.13896	7.11813	0.0206934	0.23182
Helz2	-0.64333	4.49882	7.11736	0.020699	0.23182
Pold2	0.656308	5.32811	7.11429	0.0207209	0.23182
Wdr36	0.615452	4.48872	7.10769	0.0207681	0.23182
Rorc	-0.654574	5.90528	7.10647	0.0207768	0.23182
Zfos1	0.591827	5.49023	7.10331	0.0207995	0.23182
Acsm5	-1.06136	2.84434	7.10051	0.0208196	0.23182
Zmynd19	0.702575	3.38321	7.09986	0.0208242	0.23182
Ufsp2	0.511453	6.08175	7.09923	0.0208288	0.23182
Il17ra	-0.732832	3.55551	7.09721	0.0208433	0.23182
Myrfl	-0.613218	5.31962	7.0927	0.0208757	0.23182
Pacsin2	-0.460341	6.58365	7.08773	0.0209116	0.23182
Vil1	-0.609824	10.213	7.0875	0.0209132	0.23182
Snx29	-0.948951	3.64454	7.08657	0.0209199	0.23182
Sub1	0.424429	7.36896	7.08322	0.0209441	0.23182
Mgst1	0.820932	8.40061	7.08297	0.020946	0.23182
Rps12	0.660785	9.12971	7.0827	0.0209479	0.23182
Ndufb8	0.677865	6.16515	7.07293	0.0210187	0.232318
Dhrs7	0.624289	5.53186	7.06005	0.0211125	0.232393
Gimap8	-0.906164	3.45596	7.05882	0.0211215	0.232393
Magohb	0.549916	4.53277	7.0559	0.0211429	0.232393
Bcs1l	0.684322	3.86301	7.05202	0.0211712	0.232393
Emc4	0.673297	4.57212	7.04723	0.0212064	0.232393
Wsb1	-0.539557	5.64225	7.04665	0.0212106	0.232393
Cnih4	0.78846	7.60948	7.04423	0.0212284	0.232393
Rps29	0.928352	9.38292	7.04368	0.0212325	0.232393
Ssfa2	-0.503699	5.25972	7.0369	0.0212824	0.232656
Hacd2	0.614212	5.18549	7.02659	0.0213585	0.233055
Yif1b	0.661264	4.1942	7.02338	0.0213823	0.233055
Naca	0.713055	8.06661	7.01505	0.0214441	0.233055
Irf9	-0.537021	5.36014	7.01075	0.0214761	0.233055
Ndufb6	0.80829	7.89779	7.00974	0.0214837	0.233055
Nup43	1.00328	3.80179	7.00691	0.0215048	0.233055
Trip13	0.711417	3.95612	6.9945	0.0215976	0.233055
Thap2	-0.551088	5.26542	6.99187	0.0216173	0.233055
Cenpw	0.885978	4.68633	6.98992	0.021632	0.233055
Anapc15	0.624681	4.50351	6.98969	0.0216337	0.233055
Glud1	-0.613015	8.80536	6.98718	0.0216526	0.233055
Cdca8	0.640923	6.04595	6.98495	0.0216694	0.233055
Unc5b	-0.705501	4.59847	6.98451	0.0216727	0.233055
Lrrfip1	-0.543632	7.18296	6.98329	0.0216819	0.233055
Gsr	0.513404	7.95143	6.97403	0.0217518	0.233361
Nars2	0.780163	3.47076	6.97264	0.0217623	0.233361
Dhx32	0.631369	6.56053	6.95608	0.0218881	0.234429
Fdx1	0.52922	6.3044	6.94817	0.0219485	0.234652
Ten1	0.502315	5.30494	6.94434	0.0219778	0.234652
Gpt	-0.555692	8.34525	6.94311	0.0219872	0.234652
Btnl6	-0.839262	5.85999	6.95307	0.0220653	0.234707
Styk1	-0.518806	6.69008	6.92828	0.0221012	0.234707
Gm5611	0.982884	3.90882	6.92802	0.0221032	0.234707
Ddit3	-0.681327	4.78723	6.92389	0.022135	0.234707
Nedd4	0.563731	7.05568	6.92118	0.022156	0.234707
Dpy30	0.743109	6.2704	6.91613	0.0221951	0.234707
1500011K16Rik	0.74818	5.46912	6.91266	0.022222	0.234707
Neurl3	-0.425044	7.33756	6.90978	0.0222444	0.234707
Odf2l	-0.556886	5.25444	6.90682	0.0222673	0.234707
Tbk1	-0.401716	6.57658	6.90567	0.0222763	0.234707
Lcp1	-0.67906	5.2646	6.902	0.0223049	0.234707
Hip1r	-0.465788	6.5629	6.90189	0.0223057	0.234707
Nudcd1	0.569964	3.98253	6.89786	0.0223372	0.234762
Cct5	0.487044	7.33717	6.89135	0.0223881	0.235015
Rpl36	0.762799	9.48072	6.88238	0.0224584	0.235015
2019-09-15	0.578474	7.31162	6.88093	0.0224698	0.235015
Snrpb	0.881653	7.03679	6.97712	0.0224915	0.235015
Tmem258	0.828917	7.45041	6.89092	0.022492	0.235015
Tmtc4	-0.502009	4.37777	6.86875	0.0225658	0.2354
Eif3g	0.580716	6.78014	6.86681	0.0225812	0.2354
Tns4	-0.948215	5.2601	6.95779	0.0226405	0.235745
Dhx29	0.520395	4.08619	6.85129	0.0227043	0.235886
Gm5093	0.809067	6.68435	6.87258	0.0227066	0.235886
Fgd6	-0.557584	4.25384	6.83717	0.022817	0.236759
Pdhx	0.4836	4.84818	6.83142	0.0228631	0.236964
Nme6	0.646586	3.99491	6.81966	0.0229577	0.23767
Prdx3	0.712838	6.13521	6.81369	0.0230059	0.237895
Cast	-0.562363	7.08121	6.80353	0.0230882	0.238365
Ogfrl1	-1.31879	2.38848	6.79814	0.023132	0.238365
Polr2h	0.614418	5.57659	6.79469	0.0231602	0.238365
Atg4a	-0.59005	3.92978	6.78706	0.0232224	0.238365
Src	-0.508776	6.39162	6.77893	0.023289	0.238365
Nans	0.481871	6.253	6.77869	0.023291	0.238365
Golm1	0.470015	6.50404	6.7783	0.0232942	0.238365
Glrx5	0.451723	7.41277	6.77716	0.0233035	0.238365
1110004E09Rik	0.553356	5.38516	6.7748	0.0233229	0.238365
Ifitm2	0.887042	5.23892	6.7888	0.0233363	0.238365
Polr2d	0.745794	4.69183	6.77019	0.0233608	0.238365
Lgmn	0.637088	3.95284	6.76265	0.023423	0.238365
Phgdh	1.07658	3.25287	6.75853	0.0234571	0.238365
Rpl11	0.884689	9.39387	6.75681	0.0234713	0.238365
Zbtb8os	0.516858	5.36306	6.75258	0.0235064	0.238365
Rinl	-1.13714	2.97355	6.7496	0.0235311	0.238365
Rpl23a	0.792463	8.90364	6.74686	0.0235539	0.238365
Dyrk1a	-0.413362	5.69935	6.74641	0.0235576	0.238365
Lamtor5	0.566543	5.68959	6.74476	0.0235713	0.238365
Naaladl1	-0.8854	6.5381	6.8301	0.0236551	0.238365
Gm10126	0.853013	5.48573	6.73305	0.023669	0.238365
Mrpl47	0.518257	5.60595	6.73094	0.0236867	0.238365
Tmem256	0.486293	6.73606	6.7306	0.0236895	0.238365
Tfam	0.473827	5.73398	6.72877	0.0237049	0.238365
Rsrp1	-0.589677	8.59652	6.72762	0.0237145	0.238365
Ddx1	0.399909	6.77704	6.70848	0.0238756	0.239419
Rps28	0.822441	9.36554	6.70563	0.0238997	0.239419
Cenpv	0.799648	7.21249	6.72177	0.0239114	0.239419
Bcl7c	0.70638	4.0445	6.70253	0.0239259	0.239419
Nfkbiz	-0.450821	5.62274	6.69218	0.0240137	0.239508
Zc3h12a	-0.85497	4.19254	6.69213	0.0240142	0.239508
Mrps10	0.478595	5.6837	6.69206	0.0240148	0.239508
Nlrp9b	-1.0635	5.04879	6.83299	0.0242053	0.240532
Aven	0.689753	4.55679	6.66714	0.0242279	0.240532
Sec61g	0.73843	7.73249	6.66357	0.0242587	0.240532
Timm9	0.532845	4.96079	6.65931	0.0242953	0.240532
Setd2	-0.540915	6.764	6.6554	0.0243291	0.240532
Zfp182	-0.675034	3.37134	6.6512	0.0243654	0.240532
Actl6a	0.656463	5.52119	6.64814	0.0243919	0.240532
Fam169b	-0.807399	3.02591	6.63933	0.0244685	0.240532
BC037034	-0.835675	3.5224	6.63713	0.0244876	0.240532
Mrps26	0.665877	5.60602	6.63705	0.0244883	0.240532
Lmtk2	-0.460146	5.26754	6.63486	0.0245074	0.240532
Eif3e	0.598508	6.81869	6.63395	0.0245153	0.240532
Klf7	-0.747604	4.13998	6.63363	0.0245181	0.240532
Cep152	-0.738801	3.77987	6.62698	0.0245762	0.240532
Fxyd3	0.740673	4.88882	6.62653	0.0245801	0.240532
Tspo	0.667993	6.42439	6.62136	0.0246254	0.240532
Gspt1	0.39924	7.10303	6.61819	0.0246532	0.240532
Scarb2	0.480034	5.51814	6.61783	0.0246563	0.240532
Cdc42bpb	-0.717634	6.66321	6.61666	0.0246666	0.240532
Rps6kc1	-0.620524	3.50763	6.61532	0.0246784	0.240532
Eif1a	0.418251	6.3739	6.61519	0.0246795	0.240532
Rps26-ps1	0.734909	7.32698	6.61044	0.0247213	0.240678
Dynlt1c	0.669158	4.8365	6.59566	0.0248519	0.241607
Ssna1	0.556235	5.45199	6.58881	0.0249127	0.241607
Tsfm	0.613592	5.57591	6.58308	0.0249637	0.241607
Rab25	0.542798	6.37045	6.58301	0.0249643	0.241607
Spink1	-0.702028	10.7126	6.58232	0.0249704	0.241607
Lcp2	-0.813037	3.27152	6.58147	0.024978	0.241607
Rfk	-0.556894	9.17263	6.57179	0.0250645	0.241743
Bysl	0.732272	3.9393	6.57093	0.0250722	0.241743
Map4	-0.544763	6.17809	6.56842	0.0250947	0.241743
Dpagt1	0.488675	4.42954	6.56785	0.0250998	0.241743
Mpzl1	0.620207	4.67565	6.55679	0.0251992	0.242238
Dpm3	0.786352	6.51162	6.56763	0.0252532	0.242238
Gm17669	0.935783	3.61176	6.55068	0.0252543	0.242238
Rrp15	0.722547	4.29463	6.55017	0.0252589	0.242238
Rps19bp1	0.532129	5.2936	6.53473	0.0253989	0.242538
Nr1d2	-0.447978	5.6913	6.53469	0.0253992	0.242538
Sec11a	0.532859	6.73983	6.52586	0.0254797	0.242538
Yaf2	0.573223	4.28106	6.5183	0.0255489	0.242538
Fam136a	0.59314	6.10165	6.51622	0.0255679	0.242538
Mapkbp1	-1.00088	3.20936	6.51098	0.025616	0.242538
Gfod1	-0.753734	3.49716	6.51061	0.0256194	0.242538
Atad3a	0.425886	6.36922	6.50651	0.0256571	0.242538
Ephx1	1.09363	3.83999	6.50582	0.0256634	0.242538
Unc93a	-0.95296	5.7434	6.63308	0.0257344	0.242538
Dnajb2	-0.753907	4.10389	6.49701	0.0257447	0.242538
Ace2	-0.592548	10.1155	6.49638	0.0257505	0.242538
Atxn7	-0.442398	5.96758	6.49556	0.0257581	0.242538
Tyms	0.782204	5.67777	6.49411	0.0257715	0.242538
2019-09-08	-0.752998	3.24325	6.48926	0.0258164	0.242538
Emc7	0.484524	5.35277	6.48889	0.0258199	0.242538
Mapk1ip1l	-0.426041	6.05169	6.48836	0.0258248	0.242538
Prelid2	0.585567	5.59473	6.48806	0.0258276	0.242538
Ecd	0.441535	5.66258	6.48452	0.0258605	0.242538
Rab39	0.754365	7.85357	6.47955	0.0259067	0.242538
Zcchc6	-0.572728	7.52865	6.47784	0.0259226	0.242538
Bend7	-0.549611	5.75403	6.47604	0.0259394	0.242538
Mrpl18	0.596444	7.11953	6.47536	0.0259458	0.242538
Uchl3	0.744133	5.89847	6.47454	0.0259534	0.242538
Nutf2	0.722675	4.28671	6.4733	0.025965	0.242538
Casz1	-0.586942	8.13869	6.45811	0.0261073	0.243558
Spc24	0.522551	5.33108	6.45085	0.0261756	0.243558
Adap1	-0.655565	7.02123	6.438	0.026297	0.243558
Eif2s1	0.678138	6.22682	6.43424	0.0263327	0.243558
Mfge8	0.800612	5.62108	6.43343	0.0263404	0.243558
Git2	-0.507029	5.70011	6.43105	0.026363	0.243558
Mob3c	-0.567486	4.90376	6.42699	0.0264017	0.243558
Synpo	-0.612029	6.60792	6.42274	0.0264421	0.243558
Tjp3	0.424173	6.43205	6.42269	0.0264426	0.243558
Phactr4	-0.581897	6.7776	6.42198	0.0264494	0.243558
Paip2	0.413558	6.17544	6.42143	0.0264547	0.243558
Zfp292	-0.474786	7.54459	6.42048	0.0264637	0.243558
Sdf2l1	0.698039	5.14849	6.41595	0.026507	0.243558
Gm21974	0.59133	4.90023	6.41587	0.0265078	0.243558
Timm10b	0.408446	6.47326	6.41273	0.0265378	0.243558
Gpn3	0.62901	3.96846	6.4119	0.0265458	0.243558
Cox18	0.804425	3.75631	6.41024	0.0265617	0.243558
Trip11	-0.554687	8.22081	6.4102	0.0265621	0.243558
Usp14	0.44103	5.88902	6.39807	0.0266788	0.243965
Pmm1	0.99907	3.96911	6.39494	0.0267089	0.243965
Fkbp5	0.966985	5.53156	6.52558	0.0267253	0.243965
Myo1c	0.569902	3.7411	6.39017	0.0267551	0.243965
Epha2	-0.702459	4.63048	6.38907	0.0267657	0.243965
Cps1	0.516659	8.52894	6.38869	0.0267694	0.243965
Timm23	0.615862	4.8569	6.38543	0.026801	0.244006
Tspan12	0.73029	3.4958	6.38115	0.0268425	0.244038
Eif1b	0.528905	5.03562	6.37947	0.0268588	0.244038
Pctp	0.61494	3.67352	6.37498	0.0269025	0.244114
Cebpa	0.584322	3.90428	6.37174	0.026934	0.244114
Pcf11	-0.466046	6.00654	6.37024	0.0269487	0.244114
Rpl36-ps3	0.691023	5.60699	6.36484	0.0270015	0.244298
Bcl2l1	-0.498642	5.4774	6.3626	0.0270234	0.244298
Lrsam1	-0.905774	2.86752	6.35104	0.0271368	0.244664
Fbp1	0.956203	6.09057	6.54279	0.0271408	0.244664
Rps25	0.799915	8.65814	6.34816	0.0271652	0.244664
Mrpl55	0.558494	6.03945	6.34739	0.0271728	0.244664
Tomm5	0.930119	6.05584	6.46371	0.0272702	0.24497
Nab2	-0.604728	4.15781	6.33459	0.0272993	0.24497
Dhx30	0.475171	4.60925	6.33221	0.0273229	0.24497
Smpdl3b	-0.538756	6.87462	6.3292	0.0273528	0.24497
Cyth4	-0.980166	3.08893	6.32804	0.0273643	0.24497
Micalcl	-0.96424	3.33205	6.32536	0.027391	0.24497
Snx5	0.409697	6.17247	6.3231	0.0274135	0.24497
Nudt7	0.552121	4.52912	6.32195	0.0274249	0.24497
Rpl6l	0.753574	7.7331	6.31668	0.0274775	0.244988
Fxn	0.832427	4.18459	6.31347	0.0275096	0.244988
Muc2	-0.732735	9.25242	6.31251	0.0275191	0.244988
Gprc5a	-0.974921	3.70173	6.31083	0.0275359	0.244988
Gm21498	-2.78898	6.69782	7.94659	0.027575	0.245093
Dhrs11	-1.26001	3.35203	6.30146	0.0276299	0.245319
Park7	0.471471	7.67364	6.29313	0.0277139	0.245319
Plec	-0.793622	9.09183	6.29304	0.0277148	0.245319
Kcnq5	0.793995	5.53284	6.29257	0.0277196	0.245319
C1qbp	0.460024	7.23002	6.28962	0.0277493	0.245319
Nadk2	0.702255	5.08114	6.28543	0.0277916	0.245319
Cd59a	-1.04143	3.11118	6.28358	0.0278104	0.245319
Cfap77	0.584549	6.61298	6.28172	0.0278293	0.245319
Cd52	-0.948779	4.42184	6.27801	0.0278669	0.245319
Mon2	-0.466377	5.59284	6.2737	0.0279107	0.245319
Pnpt1	0.601854	4.40624	6.27286	0.0279192	0.245319
Rps8	0.728514	9.33537	6.26833	0.0279655	0.245319
Gm2000	0.713263	8.80354	6.26293	0.0280206	0.245319
Zbtb7b	-0.559175	5.66503	6.26276	0.0280223	0.245319
Galk1	0.494198	5.95516	6.26227	0.0280273	0.245319
Cpsf7	-0.434261	5.06088	6.26009	0.0280496	0.245319
Nfkb1	-0.441069	6.24394	6.25863	0.0280646	0.245319
Aff1	-0.530401	5.51066	6.24512	0.0282034	0.246021
1600002K03Rik	0.700994	3.60925	6.2434	0.028221	0.246021
Pgp	0.379705	7.40715	6.24062	0.0282497	0.246021
Npm1	0.665123	8.5142	6.24017	0.0282544	0.246021
Ndufv3	0.574904	8.24022	6.23664	0.0282908	0.2461
Pno1	0.527443	5.26932	6.22367	0.0284254	0.246182
Ssh1	-0.658476	3.66216	6.22346	0.0284275	0.246182
Lsm8	0.8482	4.76489	6.22041	0.0284593	0.246182
Ikbkb	-0.428316	5.40023	6.21847	0.0284794	0.246182
Tomm22	0.574061	7.35128	6.21845	0.0284797	0.246182
Mfsd6	-0.474946	5.54814	6.21637	0.0285013	0.246182
Gm42416	-0.658221	4.63318	6.21394	0.0285267	0.246182
Dnajc10	0.415694	6.07947	6.20955	0.0285726	0.246182
Nubp1	0.552202	5.92792	6.20856	0.028583	0.246182
Apol10a	-1.76171	7.81614	7.16631	0.0286086	0.246182
Gm28048	0.557765	6.34608	6.20373	0.0286336	0.246182
Gdpd2	-0.499009	6.15312	6.20129	0.0286592	0.246182
Cyth1	-0.810509	6.3427	6.27311	0.0286734	0.246182
Tssc1	-0.463355	4.37506	6.19895	0.0286838	0.246182
Hist1h1b	0.814542	6.35774	6.25796	0.0288067	0.246337
Epb41l5	0.656325	3.97933	6.18583	0.028822	0.246337
Mrpl20	0.629169	6.91851	6.18408	0.0288406	0.246337
Cdhr2	-0.487866	8.80004	6.18281	0.028854	0.246337
Vamp2	-0.76473	3.20191	6.17808	0.0289041	0.246337
Sp100	-0.56835	5.87711	6.17741	0.0289112	0.246337
Magi1	-0.519842	5.06146	6.1767	0.0289188	0.246337
Gm6563	0.422802	6.26982	6.17648	0.0289211	0.246337
Gm10093	0.544866	4.81887	6.16695	0.0290225	0.246966
Cpne2	-0.882855	4.77478	6.17698	0.0290905	0.247311
Pld5	0.553962	5.48094	6.1538	0.0291631	0.247693
Nenf	-0.639915	4.44808	6.15097	0.0291935	0.247717
Sema6a	-0.419688	6.23971	6.14447	0.0292633	0.247932
9430038I01Rik	-0.467798	5.53419	6.13919	0.0293202	0.247932
Zfp553	0.651623	3.62516	6.13843	0.0293284	0.247932
Erbb2ip	-0.473569	8.12756	6.13714	0.0293423	0.247932
Eif4ebp1	0.895209	5.35087	6.16661	0.0294364	0.247932
Trim56	-0.562778	6.09688	6.12751	0.0294465	0.247932
Rps9	0.722249	9.44389	6.1234	0.0294912	0.247932
Lsm3	0.657199	6.72952	6.12151	0.0295117	0.247932
Sema4b	-0.571094	5.49856	6.11917	0.0295372	0.247932
Smlr1	0.495243	5.73855	6.11905	0.0295385	0.247932
Mrps7	0.700765	5.83609	6.11884	0.0295408	0.247932
Slc43a2	-0.888889	9.22034	6.11801	0.0295498	0.247932
Aftph	-0.45206	6.50769	6.11296	0.0296048	0.248097
Rps27rt	0.711077	9.36786	6.10066	0.0297395	0.248097
Exosc7	0.582624	5.80378	6.1	0.0297467	0.248097
Gmds	0.434663	7.53468	6.09758	0.0297733	0.248097
Npc1l1	-0.652504	7.97814	6.09703	0.0297794	0.248097
Dars	0.513321	5.67017	6.095	0.0298017	0.248097
Dad1	0.607112	8.15073	6.09337	0.0298196	0.248097
Ggh	0.655387	3.28581	6.09138	0.0298415	0.248097
Hace1	-0.559217	4.33836	6.08912	0.0298664	0.248097
Uxt	0.475928	4.63409	6.08858	0.0298724	0.248097
Nde1	0.63882	3.87833	6.08496	0.0299123	0.248097
Shmt1	0.529766	5.34476	6.07918	0.0299763	0.248097
Hopx	0.488943	7.02733	6.07642	0.0300068	0.248097
Slc12a6	-0.439917	5.75882	6.07413	0.0300323	0.248097
Gcsh	0.62692	5.77269	6.07266	0.0300487	0.248097
Acot2	1.07668	3.51263	6.072	0.0300559	0.248097
Polr2j	0.537555	6.12042	6.06952	0.0300835	0.248097
Pdzk1	-0.397012	7.62702	6.05682	0.0302252	0.248097
Tmem60	0.613654	4.3625	6.05632	0.0302308	0.248097
Ndufs2	0.577981	8.15071	6.05595	0.030235	0.248097
Pebp1	0.490503	6.32369	6.05439	0.0302524	0.248097
Nup37	0.69269	3.89857	6.05287	0.0302695	0.248097
Ifrd1	-0.568967	5.93932	6.05177	0.0302818	0.248097
Polr3k	0.591312	5.55513	6.04809	0.0303231	0.248097
Dlat	0.494773	6.28904	6.04754	0.0303293	0.248097
Chkb	-0.404212	6.29422	6.04728	0.0303322	0.248097
Parp14	-0.648417	7.07272	6.04328	0.0303772	0.248097
Ndufaf5	0.653487	4.04435	6.04144	0.0303979	0.248097
Arhgap17	-0.504236	5.83962	6.04098	0.0304031	0.248097
Phb	0.423915	6.6492	6.03785	0.0304384	0.248097
Relb	-0.366555	6.14946	6.03572	0.0304624	0.248097
Slc9a2	-0.503175	6.5251	6.03493	0.0304713	0.248097
Pdk3	-0.565491	4.78717	6.03408	0.0304809	0.248097
Ctla4	0.710584	7.2161	6.03166	0.0305083	0.248097
Pfdn4	0.499007	4.57816	6.01627	0.030683	0.249038
Mark2	-0.508608	5.69767	6.01213	0.0307301	0.249038
Jkamp	0.54401	4.46826	6.0099	0.0307556	0.249038
Mrpl52	0.491075	7.39163	6.00284	0.0308364	0.249038
Gm609	-0.733501	3.88399	6.00182	0.0308481	0.249038
Sgk2	-0.767825	3.71463	6.00117	0.0308555	0.249038
Foxo3	-0.472294	5.32793	5.99739	0.0308989	0.249038
Hmgn1	0.542659	6.87429	5.99729	0.0309	0.249038
Pkn2	-0.377028	7.45191	5.99424	0.0309351	0.249038
Hps5	-0.491447	5.83216	5.99035	0.0309799	0.249038
Mdm2	-0.567861	5.84361	5.99025	0.0309811	0.249038
Hmbs	0.648879	4.89414	5.98972	0.0309872	0.249038
Carm1	0.726232	4.10894	5.98883	0.0309974	0.249038
2410015M20Rik	0.396496	7.67807	5.98632	0.0310263	0.249038
Pard3b	-0.46724	5.59464	5.98319	0.0310625	0.249038
Rpl31	0.771018	9.00099	5.98277	0.0310674	0.249038
Hsdl2	0.777847	5.33352	5.97882	0.0311131	0.249135
Rps15	0.543713	9.68767	5.97354	0.0311743	0.249135
Stxbp5	-0.472525	5.59905	5.969	0.0312271	0.249135
Med28	0.444701	6.63283	5.96774	0.0312417	0.249135
Ndufs8	0.747988	7.68318	5.96673	0.0312535	0.249135
Fam83b	-0.579005	5.01409	5.95871	0.031347	0.249135
Rsbn1l	-0.457189	5.80049	5.95795	0.0313559	0.249135
Ndufb2	0.5583	7.14413	5.95794	0.031356	0.249135
Tbc1d2b	0.531947	4.67098	5.95607	0.0313779	0.249135
Zdhhc2	0.631043	3.9444	5.95572	0.031382	0.249135
Wdr61	0.484775	6.31837	5.95551	0.0313844	0.249135
Fbl	0.639146	5.61577	5.94902	0.0314605	0.249195
Ndufb11	0.734334	7.76356	5.948	0.0314725	0.249195
Mtm1	-0.494695	5.51774	5.94777	0.0314752	0.249195
Sri	0.496884	8.30066	5.93819	0.0315879	0.249674
Pttg1ip	-0.478174	7.48025	5.9379	0.0315912	0.249674
Rce1	0.67402	4.16287	5.93464	0.0316298	0.249759
Krt7	0.384622	6.23819	5.92562	0.0317365	0.25002
Rps27	0.765636	9.24533	5.92214	0.0317778	0.25002
Rpl22	0.655177	8.33458	5.92063	0.0317958	0.25002
Eif3m	0.618444	5.55876	5.9191	0.0318139	0.25002
Lhfpl2	-0.81836	3.60059	5.9182	0.0318247	0.25002
Luc7l2	-0.503417	8.43998	5.91777	0.0318298	0.25002
Mgat4a	-0.435674	8.26607	5.91102	0.0319102	0.250268
Cct3	0.53303	6.95133	5.90692	0.0319592	0.250268
Olfr270	-1.46951	4.72422	6.13634	0.0320101	0.250268
Dusp16	-0.516157	5.77973	5.90192	0.032019	0.250268
Mepce	-0.547563	4.80264	5.89906	0.0320533	0.250268
Minos1	0.591887	8.81042	5.89741	0.0320732	0.250268
Mrpl41	0.587285	5.4695	5.89729	0.0320746	0.250268
Bod1	0.55674	4.57445	5.89253	0.0321318	0.250268
Uqcr10	0.551165	9.46276	5.88908	0.0321734	0.250268
Naip5	-0.578347	6.02375	5.88842	0.0321813	0.250268
Nudcd2	0.567889	5.43084	5.88187	0.0322604	0.250268
Gprin3	-0.471942	6.09051	5.87912	0.0322937	0.250268
Cenpa	0.69053	5.71544	5.87823	0.0323045	0.250268
Ccdc167	0.64737	4.05716	5.87814	0.0323056	0.250268
Coa3	0.607605	8.25782	5.87279	0.0323704	0.250268
Tm2d2	0.533429	5.73111	5.87141	0.0323872	0.250268
Mtx1	0.454706	5.39824	5.86838	0.032424	0.250268
Rps16	0.893067	8.54529	5.86687	0.0324424	0.250268
Cdc34	0.403355	6.38647	5.86681	0.0324432	0.250268
Dynlt1a	0.774078	7.56011	5.87196	0.0325043	0.250268
Pik3r1	-0.373871	6.84582	5.86083	0.032516	0.250268
Setd7	-0.4177	4.83886	5.8604	0.0325213	0.250268
Bmp2	-0.766724	3.74425	5.85827	0.0325473	0.250268
Chka	-0.601758	7.93429	5.85597	0.0325754	0.250268
Gm10263	0.729192	5.85525	5.85594	0.0325758	0.250268
C330027C09Rik	0.599399	4.53059	5.85396	0.0326001	0.250268
Apoo	0.573452	4.60806	5.85287	0.0326134	0.250268
Slc25a24	-0.411792	7.35403	5.83616	0.0328189	0.251497
Ssu72	0.520488	6.85043	5.8353	0.0328295	0.251497
Dcun1d5	0.450205	5.93808	5.82852	0.0329133	0.251924
Gm27021	0.425718	5.37671	5.81772	0.0330473	0.252735
Mrpl17	0.596954	6.05762	5.80864	0.0331606	0.253029
Pcbd1	0.609989	5.73231	5.80739	0.0331763	0.253029
Tmem53	-0.703297	3.08552	5.80384	0.0332206	0.253029
Fam13b	-0.515086	6.81002	5.80169	0.0332476	0.253029
Phb2	0.486505	7.79493	5.80129	0.0332526	0.253029
Rhebl1	-0.535127	4.27089	5.80038	0.033264	0.253029
Eps8l3	-0.472792	9.08793	5.78988	0.033396	0.253029
Ccl6	-0.666212	5.95342	5.78885	0.033409	0.253029
Zcchc11	-0.704718	5.71332	5.78755	0.0334254	0.253029
Itpk1	-0.501439	7.56866	5.78718	0.03343	0.253029
Rbx1	0.529019	7.18971	5.78707	0.0334314	0.253029
Wdyhv1	0.675222	3.13608	5.7868	0.0334349	0.253029
Cfap46	0.635311	6.65536	5.78545	0.0334518	0.253029
Dut	0.654134	5.66803	5.7788	0.033536	0.253268
Cdc42bpa	-0.544747	4.47904	5.77849	0.0335399	0.253268
Diaph1	-0.468708	7.24037	5.77146	0.0336291	0.253566
Cops5	0.426281	5.88277	5.7679	0.0336744	0.253566
Mia2	-0.474321	6.65334	5.76307	0.033736	0.253566
Hmgb2	0.805134	8.42547	5.76133	0.0337581	0.253566
Krt20	-0.546763	10.0824	5.75988	0.0337766	0.253566
Lonp1	0.40191	5.71574	5.75848	0.0337946	0.253566
Ppih	0.55279	5.3329	5.75776	0.0338037	0.253566
Wdr83	0.526142	4.12434	5.75764	0.0338053	0.253566
Ankrd13c	-0.368512	6.26619	5.75414	0.03385	0.253566
Socs4	-0.452601	6.75755	5.75324	0.0338615	0.253566
Mrpl16	0.481928	5.18428	5.74512	0.0339658	0.254135
Chchd4	0.403295	5.82223	5.73773	0.034061	0.25446
Orc6	0.564551	4.38237	5.73735	0.0340659	0.25446
Osgin1	-0.454781	5.56997	5.73314	0.0341203	0.254655
Jak2	-0.400331	6.86688	5.7297	0.0341648	0.254776
Gucy2c	-0.382092	7.66005	5.72612	0.0342112	0.254878
Epm2aip1	-0.530858	3.64976	5.72334	0.0342473	0.254878
Fam160b2	-0.608668	3.88186	5.72029	0.0342869	0.254878
Etfdh	0.567711	6.29381	5.7188	0.0343062	0.254878
Aqp4	0.71836	4.5616	5.71772	0.0343203	0.254878
Uba7	-0.550997	5.57965	5.71216	0.0343927	0.255179
Nktr	-0.597641	8.35187	5.70924	0.0344309	0.255179
Mterf2	0.625498	3.28723	5.70545	0.0344806	0.255179
Nr1h3	-0.5489	6.21279	5.70456	0.0344922	0.255179
Dnajc22	0.432184	4.90326	5.70374	0.0345029	0.255179
Adsl	0.500668	6.95521	5.69478	0.0346205	0.255834
Urah	0.558112	5.22574	5.69081	0.0346728	0.255834
Etv3	-0.424383	6.17178	5.69051	0.0346768	0.255834
Dcst1	-0.728535	3.09144	5.68714	0.0347212	0.255951
Iars	0.469512	5.16809	5.68179	0.034792	0.256194
Znfx1	-0.616007	6.22277	5.68034	0.0348112	0.256194
Dynlt1f	0.649439	5.59952	5.67456	0.0348878	0.256548
H2-T3	-0.460654	7.803	5.67113	0.0349333	0.256572
Otud7b	-0.524505	5.6726	5.66827	0.0349714	0.256572
Rpl37a	0.778115	9.54952	5.66639	0.0349964	0.256572
Raph1	-0.528153	7.19044	5.66573	0.0350052	0.256572
Romo1	0.63717	7.22459	5.65619	0.0351326	0.257296
Rps17	0.945468	8.51137	5.71481	0.0351821	0.257373
Tap1	-0.789834	6.18891	5.72434	0.0352004	0.257373
Memo1	0.706012	3.87199	5.64405	0.0352957	0.257859
Wipf2	-0.410597	5.76477	5.63899	0.0353638	0.258147
Timm17b	0.414906	5.63624	5.62373	0.0355704	0.258453
Rrm2b	0.789844	8.33959	5.62267	0.0355849	0.258453
Lgr5	-0.749472	4.8811	5.61743	0.0356562	0.258453
Krtcap2	0.683673	6.68924	5.61274	0.0357202	0.258453
Mtx2	0.467653	6.34369	5.61134	0.0357393	0.258453
Svil	-0.452104	6.40549	5.61129	0.03574	0.258453
Rpl18	0.775688	8.74616	5.60743	0.0357928	0.258453
Trim28	0.530895	6.26034	5.60673	0.0358023	0.258453
Uvssa	-0.567203	4.20219	5.59838	0.035917	0.258453
Tbck	-0.410555	5.06096	5.59634	0.035945	0.258453
Gm10269	0.743203	8.54991	5.59577	0.0359528	0.258453
Kif1b	-0.437634	7.52125	5.59354	0.0359835	0.258453
Epha1	-0.515921	4.93948	5.59127	0.0360149	0.258453
Rap1gap2	-0.781429	3.37409	5.58855	0.0360523	0.258453
Ttll5	-0.712026	4.45249	5.58824	0.0360567	0.258453
Kank1	0.742812	3.29236	5.58794	0.0360607	0.258453
Ccdc186	-0.396607	7.16088	5.58778	0.036063	0.258453
Rpl17	0.690039	9.74208	5.58777	0.0360631	0.258453
Fig4	0.67313	3.772	5.58609	0.0360864	0.258453
Tmem86a	-0.521171	6.14078	5.58481	0.0361041	0.258453
Ubn2	-0.50991	7.2487	5.58463	0.0361066	0.258453
Phlpp1	-0.494617	4.06666	5.58433	0.0361107	0.258453
Ensa	-0.3708	6.4497	5.5812	0.036154	0.258453
Snrpe	0.793317	7.06016	5.67116	0.0361635	0.258453
Gsta1	0.977552	10.1822	5.57995	0.0361713	0.258453
Rpl41	0.674652	10.266	5.57934	0.0361798	0.258453
Mrpl35	0.406584	6.22115	5.57856	0.0361906	0.258453
Sytl3	-0.503733	4.19529	5.57709	0.0362111	0.258453
Acap2	-0.392541	6.16791	5.5679	0.0363388	0.258734
Rpl23a-ps3	0.534293	5.62447	5.56604	0.0363648	0.258734
Fam3b	-0.432579	6.45266	5.56496	0.0363799	0.258734
Trmt10c	0.528445	4.46748	5.5641	0.0363919	0.258734
Kmt2c	-0.454289	7.16822	5.56392	0.0363944	0.258734
Cnpy2	0.382878	6.62813	5.56036	0.0364441	0.258883
Rps11	0.747174	9.13098	5.54933	0.0365988	0.259776
Xdh	-0.736741	7.88031	5.54674	0.0366352	0.25983
Psmd5	0.544559	4.82942	5.54022	0.0367271	0.260276
Tcirg1	-0.400748	4.82522	5.53599	0.036787	0.260495
Mapk8	-0.428078	5.73264	5.53373	0.0368189	0.260515
Ncoa6	-0.479549	5.1946	5.52551	0.0369356	0.260992
Rpl7a	0.66673	8.63801	5.52363	0.0369622	0.260992
Prkaa2	0.511485	5.15993	5.52285	0.0369733	0.260992
Igtp	-1.54053	5.57228	6.29518	0.0370437	0.261091
Rpl18a	0.684622	9.62783	5.51424	0.0370961	0.261091
Cct4	0.414101	6.79968	5.51303	0.0371134	0.261091
Magi3	-0.4302	7.67697	5.51226	0.0371244	0.261091
Tm2d1	0.396798	5.12581	5.51055	0.0371489	0.261091
Atf7ip	-0.490524	6.55598	5.50784	0.0371877	0.261091
Ppp1r15b	-0.441985	6.93146	5.50763	0.0371907	0.261091
Mgea5	-0.539755	6.58079	5.503	0.0372572	0.261216
Rplp1	0.783204	10.7052	5.50233	0.0372667	0.261216
Abcb8	0.504255	5.44332	5.49551	0.0373649	0.2617
Gm38303	-0.415877	5.1914	5.49281	0.0374039	0.261769
Mcm3	0.505229	5.14918	5.49078	0.0374331	0.26177
Jagn1	0.525653	5.06114	5.48518	0.0375142	0.262132
Ankrd37	1.20653	3.46757	5.52761	0.0376352	0.262721
Eef1d	0.419361	7.39411	5.47534	0.0376569	0.262721
Zzef1	-0.4682	8.16085	5.4716	0.0377114	0.262897
Ace	-0.644966	9.34648	5.46947	0.0377424	0.262909
Bola1	0.666936	4.86353	5.46702	0.0377783	0.262955
Hmmr	0.559594	5.3986	5.46286	0.037839	0.263174
Ccnh	0.558519	4.79974	5.45611	0.0379379	0.263641
Uba2	0.521044	5.35038	5.45428	0.0379647	0.263641
Rps14	0.72321	10.4585	5.44202	0.0381453	0.26469
Ndufc1	0.610042	8.78622	5.43524	0.0382457	0.265175
Rab27a	-0.657377	3.33239	5.43292	0.0382801	0.265175
0610037L13Rik	0.420857	4.74667	5.43071	0.0383129	0.265175
Gda	-0.598347	10.1294	5.4274	0.038362	0.265175
Micu1	-0.448988	7.10244	5.42669	0.0383726	0.265175
Coq3	0.67631	4.25219	5.4245	0.0384052	0.265175
Optn	-0.629738	8.52163	5.42194	0.0384435	0.265175
Fam76a	-0.407679	5.78383	5.41984	0.0384747	0.265175
H2afz	0.801067	6.56109	5.50571	0.0384808	0.265175
Stab1	-0.886375	2.83656	5.39958	0.0387785	0.267022
Timm8a1	0.581166	5.85587	5.39425	0.0388589	0.267371
Ksr1	-0.527797	5.73204	5.39079	0.0389113	0.267469
Gins1	0.925897	4.87857	5.46302	0.0389328	0.267469
Etf1	0.438531	7.14515	5.37956	0.0390816	0.267888
Plekhg6	-0.50678	4.56439	5.37781	0.0391082	0.267888
Rpl32	0.713859	9.9231	5.37664	0.0391261	0.267888
Cobl	-0.459707	8.36872	5.37554	0.0391427	0.267888
Dusp8	-1.02047	3.54507	5.37554	0.0391428	0.267888
Ccnl1	-0.452647	7.16646	5.3706	0.0392181	0.268199
Chd7	-0.568882	7.00347	5.36623	0.0392849	0.268444
Crlf3	-0.516016	4.22579	5.36435	0.0393137	0.268444
Inadl	-0.466642	6.70758	5.35624	0.0394381	0.269028
Diablo	0.500212	4.99064	5.35488	0.039459	0.269028
Snrpb2	0.540798	5.60393	5.35282	0.0394907	0.26904
Sdccag3	-0.37854	5.68579	5.34988	0.0395361	0.269145
Rpl36al	0.530555	7.16544	5.34525	0.0396075	0.269338
Snrpc	0.606243	4.43752	5.34399	0.039627	0.269338
Plin2	0.503054	6.50649	5.34222	0.0396544	0.269338
Ankrd16	-0.619208	3.60139	5.33893	0.0397053	0.26948
Ndufaf4	0.514087	6.10035	5.32929	0.039855	0.269828
Ndufa12	0.568731	8.16512	5.32631	0.0399014	0.269828
Dtx1	-0.778062	4.27516	5.32568	0.0399113	0.269828
Spcs1	0.672663	6.80219	5.32348	0.0399456	0.269828
Aga	0.726636	4.10576	5.32005	0.0399991	0.269828
Rps24	0.548453	10.4481	5.31899	0.0400158	0.269828
Ak6	0.671824	5.60631	5.31894	0.0400166	0.269828
Nudt9	0.610055	5.50556	5.31772	0.0400357	0.269828
Smim6	0.535739	5.30257	5.31732	0.040042	0.269828
Gm28043	-0.397664	5.28505	5.31619	0.0400597	0.269828
Smim7	0.3487	6.62756	5.31446	0.0400868	0.269828
Rnf126	0.596966	5.21535	5.31084	0.0401436	0.270008
Aasdhppt	0.435865	4.85057	5.29649	0.0403697	0.271308
Madd	-0.582302	3.691	5.29353	0.0404165	0.271308
Kdm7a	-0.445138	5.7533	5.28879	0.0404915	0.271308
Mrps30	0.610814	5.34132	5.28773	0.0405084	0.271308
Mecp2	-0.397717	4.91885	5.28631	0.0405309	0.271308
Gm20605	-0.6013	3.59958	5.28545	0.0405446	0.271308
Ndufs3	0.40179	7.2557	5.28522	0.0405483	0.271308
Tmem175	0.62495	3.51441	5.28	0.0406313	0.271662
Gtpbp10	0.695134	3.22219	5.27314	0.0407408	0.272191
Cox20	0.443143	7.17205	5.26739	0.0408328	0.272451
Gm10094	0.479472	7.41187	5.26692	0.0408404	0.272451
Jmjd1c	-0.469663	6.86133	5.26497	0.0408717	0.272458
Prep	0.54039	4.33892	5.26098	0.0409358	0.27254
Selplg	-0.971812	3.50864	5.26042	0.0409447	0.27254
Tnfrsf1a	-0.377861	6.42106	5.25806	0.0409827	0.272591
Pin1	0.513216	5.61401	5.25164	0.0410862	0.273077
Pccb	0.685379	6.7423	5.25063	0.0411559	0.273338
Trib3	-0.650092	3.52289	5.24225	0.0412382	0.273683
Vdac3	0.455771	6.5851	5.22721	0.0414829	0.274912
B3gnt7	0.72443	4.65895	5.22711	0.0414846	0.274912
Dhx37	0.702808	3.03977	5.2252	0.0415157	0.274915
Slco2a1	-0.716633	5.26722	5.21607	0.0416653	0.275703
Fam160a2	-0.410201	5.8016	5.21125	0.0417446	0.275924
Lmf1	0.713192	3.32429	5.21031	0.0417601	0.275924
Fam98a	0.466837	4.63865	5.20427	0.0418597	0.275993
Ncoa2	-0.37624	6.13915	5.20325	0.0418764	0.275993
Ppa2	0.484658	6.08536	5.20249	0.041889	0.275993
Ncaph	0.732048	3.97023	5.20091	0.0419152	0.275993
Pgk1	0.426196	6.21515	5.20037	0.0419241	0.275993
Tmem147	0.536532	6.98703	5.19725	0.0419757	0.275996
Fdx1l	0.620704	4.79681	5.19505	0.0420121	0.275996
Jun	-0.543213	7.21866	5.19419	0.0420265	0.275996
Smad4	-0.466854	6.87881	5.18498	0.0421796	0.275996
Rps3	0.823087	9.53272	5.18257	0.0422198	0.275996
Mrpl4	0.65612	6.00803	5.18217	0.0422265	0.275996
Manf	0.53382	7.6522	5.18108	0.0422446	0.275996
Fahd2a	0.581237	3.64544	5.1808	0.0422493	0.275996
Scpep1	0.712404	4.87996	5.18046	0.042255	0.275996
Gm10076	0.596529	10.4415	5.18017	0.0422598	0.275996
Thap11	0.509305	4.30773	5.17949	0.0422711	0.275996
Nsun2	0.368724	6.08783	5.17266	0.0423854	0.275996
Pkig	0.358263	6.52582	5.16959	0.042437	0.275996
Zfp426	-0.574563	3.54859	5.16901	0.0424466	0.275996
Ddx49	0.4585	5.12203	5.16845	0.0424562	0.275996
Tap2	-0.640178	5.37664	5.16795	0.0424645	0.275996
Rpl7	0.73459	8.99196	5.16731	0.0424752	0.275996
Dock8	-0.518621	5.32778	5.16718	0.0424774	0.275996
Psma6	0.399531	7.00276	5.16283	0.0425506	0.276012
Srcap	-0.73466	6.6837	5.21302	0.0426079	0.276012
Cpeb3	-0.522685	3.73059	5.15914	0.0426127	0.276012
Khnyn	-0.858684	4.60738	5.17099	0.0426663	0.276012
Nop16	0.51453	4.64717	5.15548	0.0426746	0.276012
Gripap1	-0.584189	6.40508	5.15506	0.0426817	0.276012
Rdx	-0.949566	3.44857	5.15241	0.0427265	0.276012
Psmc2	0.405288	6.49155	5.15105	0.0427494	0.276012
Golga4	-0.6338	9.32219	5.15064	0.0427564	0.276012
Mrps21	0.598827	7.26246	5.14827	0.0427965	0.276032
Papd5	-0.431637	5.93923	5.14437	0.0428628	0.276032
Mdm4	-0.454715	5.99228	5.14324	0.042882	0.276032
Btnl2	-0.420742	5.9776	5.14321	0.0428824	0.276032
Prpf39	-0.496222	4.80111	5.13526	0.0430178	0.276117
Parp3	-0.57104	3.90433	5.13525	0.043018	0.276117
Ergic1	0.494494	4.87403	5.13426	0.043035	0.276117
Cdkn2aipnl	0.636872	5.26449	5.13302	0.0430562	0.276117
Trub2	-0.454991	5.08821	5.13291	0.043058	0.276117
Rbbp6	-0.473189	7.58067	5.12886	0.0431272	0.276117
Vps52	0.431564	4.43544	5.126	0.0431762	0.276117
Trim12c	-0.57183	5.5015	5.12446	0.0432026	0.276117
Vnn1	0.64355	5.44279	5.12419	0.0432073	0.276117
Supt4a	0.542414	5.01295	5.12308	0.0432263	0.276117
Tmem57	-0.354829	5.973	5.12266	0.0432335	0.276117
Rfxap	0.47976	4.43021	5.12065	0.043268	0.276141
Rpl35	0.597122	9.40729	5.10873	0.0434734	0.277081
Hist1h2ap	1.10688	8.42125	5.31044	0.0434769	0.277081
Slc35e2	-0.487759	5.47707	5.10644	0.043513	0.277114
Rps7	0.836995	8.93201	5.10096	0.0436078	0.277299
Tbc1d1	-0.466379	5.36354	5.09956	0.0436321	0.277299
Denr	0.47612	6.49268	5.09942	0.0436346	0.277299
Ccdc43	0.432521	4.58236	5.09476	0.0437155	0.277464
Fos	-0.665311	7.66421	5.09436	0.0437224	0.277464
Mrpl43	0.456027	6.29784	5.08566	0.0438742	0.278118
Cdcp1	-0.377723	5.58971	5.08465	0.0438917	0.278118
Ush1c	-0.535119	7.81865	5.08313	0.0439183	0.278118
Wdr77	0.422018	5.22312	5.07935	0.0439845	0.278123
Mcm2	0.5014	4.86184	5.07889	0.0439926	0.278123
Azin1	-0.431206	7.95767	5.07779	0.0440119	0.278123
Hadhb	0.440753	6.35745	5.07537	0.0440542	0.278195
Rybp	-0.528094	5.098	5.07153	0.0441218	0.278362
Ern2	-0.626967	3.85482	5.0667	0.0442068	0.278362
Hepacam2	-0.485868	4.96044	5.06474	0.0442414	0.278362
Crim1	-0.429817	5.28087	5.06255	0.04428	0.278362
Agrn	-0.421465	5.73036	5.06144	0.0442996	0.278362
C530008M17Rik	-0.860111	6.95894	5.23339	0.0443006	0.278362
Mtss1	-0.496026	4.65273	5.05984	0.0443279	0.278362
Slc16a3	0.55921	5.5608	5.05981	0.0443285	0.278362
Polr2c	0.517994	5.57683	5.05511	0.0444117	0.27869
Srsf3	0.452021	7.27324	5.05275	0.0444535	0.278757
P2rx4	-0.462045	5.80349	5.05061	0.0444915	0.278801
Ngef	-0.491677	4.57001	5.04708	0.0445542	0.27884
U2af1	0.488743	5.35729	5.04677	0.0445599	0.27884
Atraid	0.562871	5.28448	5.04141	0.0446552	0.279243
Mfsd8	-0.530601	3.94492	5.03884	0.0447012	0.279336
Gm43064	0.598425	6.42022	5.03613	0.0447497	0.279445
Ndufa8	0.448472	7.71701	5.03237	0.0448169	0.27967
Setd5	-0.420229	7.7403	5.03044	0.0448515	0.279692
Pgm2l1	0.634156	5.79896	5.02672	0.0449183	0.279908
Npc2	0.449073	6.64202	5.02487	0.0449517	0.279908
Prss8	0.503521	4.47252	5.02331	0.0449796	0.279908
Rnf31	-0.592517	4.80985	5.01802	0.045075	0.280307
Snrpd1	0.658429	6.2128	5.01365	0.0451539	0.280442
Smarcb1	0.420859	5.64824	5.01224	0.0451795	0.280442
Gk5	0.43541	4.6752	5.01029	0.0452146	0.280442
Nsd1	-0.422492	7.7194	5.00891	0.0452397	0.280442
Rhoc	-0.370843	7.31203	5.00819	0.0452527	0.280442
Dennd1b	-0.337373	7.08666	5.00121	0.0453795	0.281034
Igf2r	-0.375867	6.15176	4.99923	0.0454155	0.281063
Rps23	0.605851	8.23352	4.99217	0.0455443	0.281493
Ccng1	0.457279	5.25969	4.99199	0.0455476	0.281493
Hlf	-0.586624	3.89734	4.98985	0.0455868	0.281541
Gcat	0.376157	6.01486	4.98489	0.0456774	0.281671
Atox1	0.450291	7.35386	4.9832	0.0457085	0.281671
Hint3	0.401555	5.25533	4.98061	0.0457561	0.281671
Tmem150b	-0.553849	4.3131	4.97985	0.04577	0.281671
Zfc3h1	-0.515191	6.62688	4.97872	0.0457908	0.281671
Polr2l	0.562014	4.4088	4.97844	0.0457959	0.281671
Set	0.433766	7.85451	4.96393	0.0460638	0.282886
Yars	0.408414	5.1328	4.9594	0.0461477	0.282886
Ncoa7	-0.402567	4.87245	4.95894	0.0461563	0.282886
Ttll3	-0.742866	3.06885	4.95868	0.0461612	0.282886
Foxj2	-0.590865	4.0969	4.9571	0.0461904	0.282886
Tma16	0.717628	3.1066	4.9569	0.0461941	0.282886
Trmt112	0.893901	5.85163	5.08738	0.0462137	0.282886
Rpl38	0.549827	9.66826	4.95276	0.0462711	0.283044
Zfp597	-0.596358	3.69871	4.94812	0.0463576	0.283108
Nup205	0.528666	4.43233	4.9478	0.0463636	0.283108
Dedd2	-0.582186	4.81964	4.94713	0.0463761	0.283108
St14	-0.388446	7.77024	4.94475	0.0464206	0.283187
Gm11127	-0.530293	4.16591	4.93648	0.0465755	0.28378
Aak1	-0.447707	5.65363	4.93619	0.0465809	0.28378
Ctsl	0.62266	4.13942	4.93119	0.0466749	0.283899
Fbxw7	-0.514808	5.28828	4.92923	0.0467117	0.283899
Tmem65	0.615305	4.80513	4.92878	0.0467202	0.283899
Reps2	-0.503799	4.22516	4.92751	0.0467442	0.283899
Prkg2	-0.451291	7.35346	4.92676	0.0467583	0.283899
Dnajc11	0.35002	5.95785	4.92495	0.0467925	0.283901
Abcf2	0.555456	4.5663	4.92339	0.0468219	0.283901
Deb1	0.421337	5.4331	4.92136	0.0468603	0.283942
Mb21d2	-0.529183	3.52059	4.91844	0.0469155	0.284085
Ndc80	0.59467	3.56098	4.915	0.0469806	0.284288
Irf2bp1	0.488004	4.82806	4.91024	0.0470711	0.284292
Adamtsl5	-0.428674	5.54022	4.90882	0.0470981	0.284292
Hist1h4d	1.00902	5.26853	5.13637	0.0471114	0.284292
Erc1	-0.544867	6.1401	4.90665	0.0471393	0.284292
Skiv2l	-0.45938	6.02395	4.90557	0.0471599	0.284292
0610012G03Rik	0.46305	6.98133	4.90489	0.0471729	0.284292
Vps13a	-0.463209	6.9185	4.90333	0.0472027	0.284292
Iqgap2	-0.452871	9.24662	4.89924	0.0472808	0.28446
Psmb1	0.480026	8.25388	4.89667	0.0473299	0.28446
Gfer	0.513844	4.90231	4.89613	0.0473402	0.28446
Haus1	0.723762	3.58442	4.89524	0.0473572	0.28446
Ormdl3	-0.534076	6.35944	4.88819	0.0474924	0.284486
Nfs1	-0.702313	3.25948	4.88655	0.0475239	0.284486
Surf2	0.582205	3.48895	4.88371	0.0475786	0.284486
Tuba1b	0.896807	6.61282	5.06858	0.0476112	0.284486
Mocs2	-0.3715	7.78326	4.88022	0.0476458	0.284486
Gal3st2	-0.337812	6.38804	4.88021	0.047646	0.284486
Slc35a5	-0.393219	5.71574	4.87879	0.0476735	0.284486
Nin	-0.727853	3.61048	4.87867	0.0476757	0.284486
Ndufab1	0.494991	8.53416	4.87856	0.0476778	0.284486
Rapgefl1	-0.76924	3.32177	4.87855	0.0476781	0.284486
Dap	-0.450068	6.33225	4.87466	0.0477532	0.284502
Etnk1	-0.413852	6.92835	4.87305	0.0477843	0.284502
Specc1l	-0.54183	7.45032	4.8722	0.0478007	0.284502
Rapgef2	-0.459818	5.37555	4.87186	0.0478074	0.284502
Plekhg2	-0.630637	3.76543	4.86653	0.0479107	0.284928
Ctsh	0.508173	5.69983	4.86423	0.0479555	0.285005
Phf2	-0.582178	4.30139	4.85886	0.04806	0.285296
Fnbp1	-0.761789	3.84502	4.85845	0.0480679	0.285296
Akt1	0.476404	5.37833	4.85535	0.0481285	0.285389
Rac2	-0.741938	4.52808	4.85372	0.0481603	0.285389
Glrx3	0.488434	6.64874	4.85205	0.0481929	0.285389
Ncoa3	-0.493667	4.64088	4.84788	0.0482745	0.285389
Xrcc6	0.551328	4.62318	4.84759	0.0482801	0.285389
Ndufb9	0.667517	9.13878	4.84688	0.0482941	0.285389
Irf2	-0.364822	6.90264	4.84584	0.0483144	0.285389
Trmt12	0.827105	2.94756	4.84466	0.0483377	0.285389
Psph	0.737451	3.29958	4.84125	0.0484047	0.285597
Hmgn2	0.606338	5.76713	4.8371	0.0484863	0.285875
Mrpl22	0.669685	4.1999	4.83562	0.0485154	0.285875
Klkb1	-0.611685	6.47754	4.82984	0.0486296	0.28636
Pbdc1	0.447456	5.31175	4.82723	0.0486811	0.286476
Tmc4	-0.407983	5.52179	4.82266	0.0487717	0.286708
Nat6	0.49278	4.01418	4.82164	0.0487918	0.286708
Enoph1	0.554506	4.29299	4.82041	0.0488163	0.286708
Tnik	-0.349759	6.99727	4.8184	0.0488563	0.286755
Drg1	0.376253	5.41921	4.81321	0.0489595	0.286888
Tomm40	0.341113	6.55667	4.81306	0.0489626	0.286888
Plxna2	-0.43449	5.19201	4.81246	0.0489746	0.286888
Sf3b5	0.646859	5.85568	4.80732	0.049077	0.287124
Zbtb18	-0.469682	4.4745	4.80718	0.0490798	0.287124
D2Wsu81e	0.427685	4.65104	4.80437	0.0491362	0.287124
Rpl23	0.644982	9.10363	4.80404	0.0491427	0.287124
H2-Q4	-0.932627	6.02975	5.02164	0.0491844	0.28718
Kdm2a	-0.520718	7.66608	4.80037	0.0492163	0.28718
Mfsd7b	-0.496743	6.62507	4.79161	0.0493922	0.28802
Ssr2	0.684359	7.7683	4.78421	0.0495415	0.288089
Abcc2	-0.543127	8.62773	4.78211	0.0495841	0.288089
Aifm1	0.445367	6.7962	4.7815	0.0495964	0.288089
Golga5	-0.369821	5.27433	4.78011	0.0496245	0.288089
Chmp1a	-0.354711	6.47418	4.77627	0.0497023	0.288089
Mtg1	0.674086	3.55532	4.77386	0.0497513	0.288089
Akap10	-0.500069	4.09315	4.77288	0.0497712	0.288089
Rnf43	-0.492486	4.89976	4.77072	0.0498152	0.288089
Ndufa4	0.714759	9.60599	4.76773	0.049876	0.288089
Abhd17a	0.35993	7.4492	4.76189	0.0499951	0.288089
Polr2f	0.450079	6.21999	4.76123	0.0500086	0.288089
Smim13	0.70938	3.51004	4.75955	0.050043	0.288089
Rpl30	0.688959	8.52137	4.75893	0.0500556	0.288089
Stx3	-0.321795	6.50129	4.75889	0.0500566	0.288089
Snapin	0.628405	3.57027	4.75864	0.0500615	0.288089
Fam193b	-0.757396	4.81985	4.75816	0.0500714	0.288089
Eif2s3x	0.49981	5.56324	4.75751	0.0500847	0.288089
Ssr4	0.603016	7.27663	4.75532	0.0501297	0.288089
Mrps35	0.467195	6.03932	4.75311	0.050175	0.288089
Stat3	-0.41216	6.58985	4.75291	0.050179	0.288089
Plk4	0.61106	4.20631	4.75062	0.0502261	0.288089
Dnajc19	0.627588	7.19532	4.74996	0.0502397	0.288089
Agr2	0.559213	8.16508	4.74962	0.0502467	0.288089
Dohh	0.570188	5.29255	4.74854	0.0502689	0.288089
Tbc1d8b	-0.424008	4.51023	4.74725	0.0502954	0.288089
Ramp2	0.353434	6.58562	4.74712	0.0502982	0.288089
1110001J03Rik	0.706778	6.40876	4.79307	0.0502999	0.288089
Pbxip1	-0.435139	5.83359	4.74559	0.0503297	0.288089
Bbip1	0.355246	5.65559	4.74523	0.050337	0.288089
Dennd3	-0.598408	3.97091	4.73987	0.0504475	0.288089
Mrpl46	0.441024	5.82277	4.7392	0.0504615	0.288089
Dtd1	0.554632	3.82228	4.73863	0.0504732	0.288089
Myadm	0.622493	4.30221	4.73856	0.0504748	0.288089
Slc38a10	-0.429581	5.70194	4.73728	0.0505012	0.288089
Baz2b	-0.397785	7.61741	4.73607	0.0505262	0.288089
Pcyt2	-0.486402	7.73064	4.73397	0.0505696	0.288154
Pycr2	0.554091	3.63381	4.73029	0.050646	0.288406
Inpp5d	-1.0153	3.34716	4.72719	0.0507104	0.28859
Ddc	-0.451065	7.22344	4.72101	0.0508391	0.289048
Krit1	-0.388412	5.76721	4.72023	0.0508552	0.289048
Marveld2	-0.526095	4.55597	4.70947	0.0510803	0.289991
Rps20	0.662794	8.8863	4.70632	0.0511464	0.289991
Tanc1	-0.434054	5.01523	4.70439	0.051187	0.289991
Ttc39b	-0.402939	5.15069	4.70354	0.0512049	0.289991
Tln1	-0.472575	7.06503	4.70086	0.0512612	0.289991
Mx1	-1.00603	3.41804	4.70078	0.0512629	0.289991
Hint2	0.438822	7.03414	4.69987	0.0512821	0.289991
Cln3	-0.72922	4.5536	4.69804	0.0513207	0.289991
Gtpbp8	0.485611	4.00333	4.69512	0.0513823	0.289991
Mrps12	0.482873	5.94718	4.69498	0.0513852	0.289991
Tspan13	-0.344654	7.46556	4.69432	0.0513993	0.289991
Smurf1	-0.565078	3.60856	4.69389	0.0514083	0.289991
Cenpm	0.543939	4.04325	4.69027	0.051485	0.290218
Myo18a	-0.638098	8.39682	4.68893	0.0515133	0.290218
Slc30a2	-0.431435	5.90924	4.6808	0.0516859	0.290964
Pgk1-rs7	0.458042	8.18998	4.67964	0.0517104	0.290964
Mpnd	-0.352676	6.63964	4.67651	0.0517771	0.291157
Cops4	0.412933	5.85635	4.67289	0.0518545	0.291377
Pigp	0.467031	5.17082	4.67164	0.051881	0.291377
Msto1	0.546152	3.76896	4.66951	0.0519266	0.291451
Pcsk5	-0.575888	7.11472	4.66632	0.0519948	0.291651
Arfgap1	-0.411642	5.60311	4.66039	0.0521222	0.292183
Rfc5	0.450217	4.87379	4.65611	0.0522141	0.292516
Gm9797	0.407069	5.23127	4.65383	0.0522634	0.292585
Rplp0	0.691413	10.2211	4.65005	0.0523448	0.292585
Med13	-0.431223	6.90081	4.64973	0.0523517	0.292585
Bcorl1	-0.583593	4.38035	4.64828	0.0523832	0.292585
Tmem82	-0.490744	4.46161	4.64723	0.0524059	0.292585
Grcc10	0.352896	6.79238	4.64536	0.0524463	0.292585
Efnb1	-0.364668	6.20306	4.64117	0.0525371	0.292585
Foxj3	-0.409727	5.34884	4.6408	0.0525451	0.292585
Mospd3	0.491022	4.18716	4.63969	0.0525693	0.292585
Neu1	0.5435	5.04218	4.63944	0.0525747	0.292585
Pycard	0.750688	9.0407	4.63892	0.0525859	0.292585
Ccdc134	0.671805	3.11639	4.63748	0.0526172	0.292585
2010107E04Rik	0.765344	8.67754	4.62732	0.0528385	0.293634
Rpl26	0.589171	8.88982	4.62334	0.0529256	0.293778
Stoml2	0.585206	5.85345	4.621	0.0529769	0.293778
Rcor3	-0.412946	4.91821	4.62048	0.0529881	0.293778
Acbd6	0.42054	4.85274	4.62016	0.0529951	0.293778
Abracl	0.47026	6.37534	4.61564	0.0530943	0.293993
Tcp1	0.409376	7.70454	4.61435	0.0531228	0.293993
Tor1aip1	-0.362299	5.33782	4.61137	0.0531884	0.293993
Ddost	0.406878	7.52898	4.61057	0.0532059	0.293993
Mri1	0.502966	4.40434	4.60974	0.0532242	0.293993
Eps8	-0.345347	7.60179	4.60947	0.0532301	0.293993
Slc37a1	-0.481979	5.7949	4.6023	0.0533885	0.294686
Dcaf11	-0.393147	6.79988	4.59987	0.0534422	0.294784
Gm15315	-2.70543	6.80749	5.51855	0.0534718	0.294784
Gm17541	0.873076	3.37812	4.59234	0.0536093	0.29536
Tcf4	-0.388627	5.30391	4.58141	0.0538528	0.296404
Pgam5	0.445482	4.36425	4.58033	0.053877	0.296404
Rabggtb	0.420038	5.05143	4.57941	0.0538976	0.296404
Setd1a	-0.664188	4.7186	4.57605	0.0539728	0.296469
Sgol1	0.573863	4.00078	4.57511	0.0539939	0.296469
Naaa	-0.405242	4.63852	4.57446	0.0540084	0.296469
Znhit2	0.430975	4.60626	4.56831	0.0541465	0.296644
S100a11	0.516092	6.18369	4.56652	0.0541869	0.296644
Mrpl28	0.342645	7.07029	4.5665	0.0541873	0.296644
Hps1	0.553841	3.27241	4.56635	0.0541908	0.296644
Gm12216	-0.629841	3.91546	4.56502	0.0542207	0.296644
Flii	-0.332985	6.08513	4.56383	0.0542474	0.296644
Zdhhc16	0.431379	4.37912	4.56277	0.0542714	0.296644
Apoa1bp	0.508536	5.50713	4.55817	0.0543754	0.296945
Igbp1	0.499968	5.65648	4.5574	0.0543926	0.296945
Atp5l	0.529181	7.9945	4.55488	0.0544497	0.29706
Rangrf	0.894066	3.84971	4.55356	0.0544797	0.29706
Ndufv2	0.432416	8.71933	4.55207	0.0545134	0.297064
Imp3	0.437945	4.76741	4.54402	0.0546964	0.297397
Nemf	-0.38079	6.97582	4.54289	0.0547221	0.297397
Gnpat	0.440081	4.77676	4.54048	0.0547771	0.297397
Ccdc120	-0.600325	3.7463	4.54015	0.0547846	0.297397
Usf1	-0.484736	4.71016	4.53898	0.0548113	0.297397
Arid4a	-0.449887	7.10539	4.53746	0.0548459	0.297397
Cwc25	-0.526925	5.49652	4.53702	0.0548561	0.297397
Cenpj	-0.618098	3.97709	4.53401	0.0549248	0.297397
Gclc	-0.43494	5.88998	4.53274	0.0549539	0.297397
N6amt2	0.510332	4.53743	4.5325	0.0549593	0.297397
Pmaip1	-0.438988	5.1175	4.53132	0.0549864	0.297397
Ces1e	-0.663358	4.9712	4.52887	0.0550427	0.297397
Tma7	0.363933	7.63234	4.52733	0.0550781	0.297397
Rab11fip1	-0.452282	6.59416	4.5249	0.0551338	0.297397
Tomm7	0.805103	7.76127	4.59451	0.0551859	0.297397
Bcl2l2	-0.527889	4.00222	4.52145	0.0552131	0.297397
Rpl6	0.529037	8.94441	4.5213	0.0552167	0.297397
Tor3a	-0.614155	3.52009	4.52106	0.0552222	0.297397
Ddx20	0.559829	3.83202	4.52102	0.055223	0.297397
Fndc3a	-0.327733	6.41517	4.51989	0.0552491	0.297397
Zkscan6	-0.511774	3.52689	4.51691	0.0553179	0.297397
Rps6	0.579978	8.07294	4.51624	0.0553334	0.297397
Ngdn	0.420381	5.80104	4.51539	0.055353	0.297397
Dnaja3	0.378761	5.33486	4.51388	0.055388	0.297397
Slc25a12	0.591308	3.28385	4.51327	0.0554019	0.297397
Sbf2	-0.354543	5.58733	4.50824	0.0555184	0.29764
Neo1	-0.377944	4.72381	4.50753	0.0555349	0.29764
Zfhx2	-0.739466	3.6694	4.50703	0.0555466	0.29764
Psmb2	0.645969	7.3699	4.50125	0.0556808	0.298096
Ola1	0.590257	5.86803	4.4991	0.0557308	0.298096
Amacr	0.468376	4.30423	4.49908	0.0557313	0.298096
Exosc1	0.507429	4.43959	4.49725	0.055774	0.298142
Drg2	0.425297	4.96063	4.49587	0.0558062	0.298142
Maob	-0.608106	6.82775	4.493	0.0558732	0.298322
Gar1	0.766997	5.5346	4.53906	0.0559251	0.298422
Ctps	0.638734	3.64636	4.48336	0.0560989	0.29845
Casp8	-0.369183	6.24725	4.48308	0.0561055	0.29845
Rxra	-0.364674	5.91666	4.48281	0.0561118	0.29845
Samhd1	-0.343418	6.7959	4.48247	0.0561197	0.29845
Crebbp	-0.451347	7.33167	4.48048	0.0561667	0.29845
Gfm1	0.372548	5.36184	4.47576	0.0562776	0.29845
Lrig3	-0.356491	4.82878	4.47541	0.056286	0.29845
Acaa1a	-0.356323	7.93827	4.47451	0.0563072	0.29845
Als2	-0.691542	4.4162	4.47289	0.0563454	0.29845
Ppt1	0.338283	5.71944	4.47245	0.0563558	0.29845
Gtf2f2	0.359023	5.04705	4.47165	0.0563746	0.29845
Rasa2	-0.361389	6.52144	4.46993	0.0564154	0.29845
Ccdc114	-0.684894	4.00142	4.46962	0.0564227	0.29845
Gtse1	0.889952	3.02451	4.46892	0.0564393	0.29845
Cntnap2	-0.467192	4.86483	4.46611	0.0565056	0.29845
Akap8l	-0.591578	5.32186	4.46441	0.056546	0.29845
Nfu1	0.516545	5.58651	4.46392	0.0565575	0.29845
Tubal3	-0.320034	5.9324	4.46377	0.0565612	0.29845
Ociad2	0.502684	8.3294	4.46376	0.0565613	0.29845
Mplkip	0.561778	4.91785	4.4606	0.0566363	0.29867
Lasp1	-0.409187	8.44611	4.45571	0.0567527	0.299108
Nek7	-0.604246	3.59987	4.45407	0.0567917	0.299138
Cd38	0.376878	5.96157	4.45263	0.0568259	0.299143
Gm4070	-0.452891	6.26559	4.44999	0.056889	0.299268
Gpatch8	-0.362188	7.24143	4.44885	0.0569162	0.299268
Ascl2	1.05514	4.84469	4.64725	0.0569896	0.299351
Slc37a4	0.345951	6.3534	4.4449	0.0570106	0.299351
Limd1	-0.397848	6.12802	4.44022	0.0571228	0.299351
Sec11c	0.411574	6.39581	4.43957	0.0571385	0.299351
Stra13	0.52516	5.09525	4.43844	0.0571657	0.299351
Lsm5	0.533539	5.26419	4.43761	0.0571854	0.299351
2019-03-06	-0.447904	7.02527	4.43755	0.0571869	0.299351
Rpl3	0.571531	9.35031	4.43707	0.0571984	0.299351
Csrp2	0.711484	6.00797	4.47116	0.0573614	0.29981
Tgfbr2	0.728777	3.52062	4.42853	0.057404	0.29981
Ndufs4	0.415553	7.53381	4.42801	0.0574166	0.29981
Pfdn1	0.38344	6.60972	4.42351	0.0575256	0.29981
Oxa1l	0.359329	5.88851	4.42333	0.0575299	0.29981
Mtif3	0.354415	5.32974	4.42329	0.0575308	0.29981
Zbed5	0.514699	5.16329	4.42272	0.0575447	0.29981
Abca7	-0.573897	4.89841	4.4216	0.0575717	0.29981
Prdx4	0.99461	5.17167	4.61104	0.0575897	0.29981
Sp140	-0.942538	2.96107	4.41815	0.0576554	0.29981
Zcchc7	-0.397241	6.42941	4.41692	0.0576851	0.29981
Gtf2e2	0.42389	4.62733	4.41565	0.057716	0.29981
Micall1	-0.970844	4.09437	4.48445	0.0577199	0.29981
Nedd8	0.387992	7.67951	4.41389	0.0577589	0.299839
Maml3	-0.414909	4.96245	4.4105	0.0578412	0.300093
Rnf130	-0.695574	3.47818	4.40897	0.0578786	0.300114
Eif3k	0.429822	7.35858	4.4013	0.058066	0.300752
Slc25a15	-0.424903	8.09385	4.39961	0.0581074	0.300752
Ggnbp2	-0.471128	8.24002	4.39787	0.0581499	0.300752
Tmub2	-0.499955	5.1236	4.39742	0.058161	0.300752
Peg3	-1.10124	2.35821	4.3952	0.0582155	0.300752
Tmem140	-0.556679	4.208	4.39454	0.0582316	0.300752
Scaper	-0.492514	5.65325	4.39436	0.058236	0.300752
Luzp1	-0.374813	7.96209	4.39097	0.0583194	0.30101
Efcab8	0.813168	3.46265	4.38649	0.0584299	0.301407
Cltb	-0.334134	6.92183	4.38359	0.0585013	0.301483
Cdk11b	-0.63408	9.09607	4.38317	0.0585117	0.301483
Lama3	-1.12811	3.37655	4.42563	0.0585798	0.301488
Ttc39c	-0.419467	4.96963	4.37915	0.0586112	0.301488
Kcnk1	0.554515	5.07634	4.37874	0.0586212	0.301488
Shpk	-0.388179	4.47051	4.3777	0.058647	0.301488
Hspbap1	0.60414	3.38483	4.37527	0.0587073	0.301626
Gjb1	0.374776	5.20209	4.37388	0.0587418	0.301631
Eif4ebp2	0.596621	4.64721	4.37221	0.0587832	0.301671
Nxf1	0.407564	6.91423	4.36558	0.0589482	0.302345
Grpel2	0.408996	4.86373	4.36027	0.0590806	0.302851
Cdx1	0.53118	6.66935	4.35121	0.0593077	0.303615
Vsig10	-0.407684	5.31397	4.3505	0.0593254	0.303615
Tmem126a	0.654372	6.60787	4.36277	0.059331	0.303615
Acly	0.495108	4.84935	4.34184	0.0595434	0.30442
Coa6	0.50508	4.96731	4.34135	0.0595559	0.30442
Gltscr1l	-0.490579	3.74235	4.33939	0.0596052	0.304498
Dnajc8	0.346796	7.07469	4.33766	0.0596489	0.304549
Med21	0.624469	4.36689	4.33198	0.0597929	0.305092
Bub1	0.659539	3.37513	4.33078	0.0598233	0.305092
Sod2	0.366022	7.00487	4.32279	0.0600263	0.305833
Polr3h	0.770623	3.0553	4.32238	0.0600367	0.305833
Anks4b	-0.477754	7.84113	4.31862	0.0601327	0.306069
Pdk1	0.459504	4.88135	4.3179	0.0601512	0.306069
Mroh5	0.535728	6.75995	4.31472	0.0602323	0.306309
Mob3a	-0.531273	4.04069	4.30547	0.0604697	0.307342
Tceb1	0.463915	6.60017	4.30312	0.0605301	0.307475
Gga2	-0.697849	4.74036	4.29111	0.0608401	0.308875
Arhgef26	-0.389342	6.51875	4.28926	0.0608879	0.308943
Nup62	0.50773	4.81131	4.28737	0.0609371	0.309018
Api5	0.326915	6.03255	4.28264	0.06106	0.309101
Ppib	0.631516	7.89348	4.28163	0.0610861	0.309101
Hivep1	-0.486405	4.87688	4.28121	0.061097	0.309101
Aldoc	0.613555	3.41607	4.28035	0.0611194	0.309101
Smad6	-0.70585	3.40222	4.28013	0.0611253	0.309101
mt-Atp6	-0.556662	9.58865	4.27767	0.0611893	0.30925
Sde2	0.358929	5.29523	4.27519	0.0612541	0.309404
Slc22a23	-0.412586	4.74068	4.26694	0.0614699	0.309936
Ggact	0.583476	5.34322	4.26571	0.0615022	0.309936
Hdhd2	0.519834	4.7444	4.26562	0.0615045	0.309936
Sdhaf1	0.60941	4.53738	4.26528	0.0615135	0.309936
Utp18	0.470448	4.84595	4.26457	0.0615319	0.309936
N4bp2	-0.465375	4.9284	4.26279	0.0615786	0.309997
Scaf1	-0.672347	3.26001	4.25863	0.0616882	0.310375
B4galt6	-0.351393	6.59747	4.25657	0.0617423	0.310445
Rprd2	-0.349861	5.08532	4.25548	0.0617712	0.310445
Prmt1	0.651353	4.07514	4.2491	0.0619396	0.310572
Wdr74	0.406011	4.57666	4.24843	0.0619576	0.310572
Rpf1	0.493152	5.41766	4.24742	0.0619842	0.310572
Rpn1	0.373188	7.76772	4.24725	0.0619886	0.310572
Gimap6	-0.746766	3.81428	4.24603	0.0620209	0.310572
Cgrrf1	0.447459	4.54399	4.24563	0.0620317	0.310572
Mboat7	0.37173	4.93775	4.24493	0.06205	0.310572
Golph3l	0.495998	5.02906	4.24407	0.0620729	0.310572
Gapdh	0.5534	6.99424	4.24224	0.0621217	0.310592
Dnm2	-0.311848	6.68554	4.24007	0.0621791	0.310592
Noc4l	0.478342	4.55312	4.24001	0.0621807	0.310592
Dgkq	-0.430112	6.34522	4.23635	0.0622781	0.310696
Eci3	-0.394674	5.85633	4.23196	0.0623952	0.310696
Edem2	0.388819	5.28204	4.23138	0.0624106	0.310696
Arhgdib	-0.632196	4.31208	4.23118	0.0624161	0.310696
Abcb10	-0.431798	5.12884	4.23082	0.0624257	0.310696
Ywhaq	0.451534	6.53972	4.23015	0.0624436	0.310696
Taf1	-0.385137	6.31499	4.22753	0.0625137	0.310696
Ulk2	-0.491092	4.04212	4.22435	0.0625988	0.310696
Akr1c14	-0.934165	4.30451	4.3029	0.0626085	0.310696
Tmem242	0.509498	5.12265	4.22351	0.0626214	0.310696
Timm50	0.36407	6.24076	4.22326	0.0626279	0.310696
Ddx56	0.391053	5.31655	4.22243	0.0626504	0.310696
Palld	-0.467388	5.83234	4.22213	0.0626584	0.310696
Pdia6	0.4063	7.34239	4.22104	0.0626876	0.310696
Dync1h1	-0.489467	8.01387	4.21983	0.06272	0.310696
Timm13	0.391808	8.28094	4.21763	0.0627791	0.310817
Cbll1	0.439329	4.70966	4.21299	0.0629041	0.311151
Ifnlr1	-0.60555	3.81769	4.21255	0.0629159	0.311151
Parp10	-0.546329	4.03884	4.21057	0.0629695	0.311245
Gm13694	-0.403605	5.49612	4.20529	0.063112	0.311656
Onecut2	-0.372196	7.58522	4.20493	0.063122	0.311656
Psd3	-0.52729	4.03917	4.20118	0.0632237	0.311987
Parl	0.350688	6.27137	4.199	0.0632826	0.312106
Eif4enif1	-0.403226	5.03798	4.19723	0.0633307	0.312172
Fignl1	0.872362	3.09867	4.19543	0.0633797	0.312242
Macf1	-0.471075	6.37427	4.19	0.0635275	0.312633
Sf3b6	0.354782	6.37303	4.18997	0.0635285	0.312633
Agpat1	-0.396746	6.5092	4.18833	0.0635732	0.312681
Elk4	-0.409075	5.18123	4.18614	0.063633	0.312688
Aff4	-0.333978	6.40027	4.18534	0.0636551	0.312688
Skiv2l2	0.362314	5.35132	4.18446	0.0636789	0.312688
Arid4b	-0.407262	7.48955	4.18311	0.0637161	0.312699
Aqp11	0.417173	6.73002	4.17906	0.0638269	0.313073
Ap3d1	-0.489618	7.21078	4.17644	0.0638988	0.313254
Btbd6	-0.490638	3.73555	4.17487	0.063942	0.313295
Mipep	0.483294	3.96546	4.17082	0.0640535	0.31367
Aspm	0.508821	4.27097	4.16894	0.0641055	0.313686
Timm21	0.418952	3.84273	4.16795	0.0641327	0.313686
Smu1	0.386519	5.97759	4.16557	0.0641983	0.313686
Slc35d1	-0.317571	5.67289	4.16427	0.0642343	0.313686
Hdac2	0.360792	5.69521	4.16188	0.0643004	0.313686
1700021F05Rik	0.351877	5.85928	4.16169	0.0643057	0.313686
1810043H04Rik	0.355455	6.58035	4.16111	0.064322	0.313686
Cisd2	0.324089	6.37196	4.1606	0.0643361	0.313686
Cox6b1	0.611364	10.0505	4.1589	0.0643832	0.313746
Cask	-0.3392	5.6501	4.15466	0.0645008	0.314149
Nr1d1	-0.540868	4.51453	4.15335	0.0645372	0.314156
Hnrnpul2	-0.549948	7.9432	4.14782	0.0646911	0.314417
Nipbl	-0.403602	7.76311	4.14726	0.0647067	0.314417
Prdx1	0.587696	11.0007	4.14631	0.0647332	0.314417
Hivep2	-0.627341	4.81547	4.14557	0.064754	0.314417
Rpf2	0.584774	4.78601	4.14515	0.0647658	0.314417
Cetn3	0.432113	5.77856	4.14373	0.0648054	0.314439
Gas6	-0.463918	4.76808	4.1418	0.0648593	0.314531
Aida	-0.509517	3.80903	4.13933	0.0649286	0.314697
Iyd	-0.732361	4.66605	4.14893	0.0649804	0.314779
Aimp2	0.594053	5.78703	4.13417	0.0650732	0.314942
Cacybp	0.599541	6.71271	4.13251	0.0651198	0.314942
Slc30a10	0.508906	4.91105	4.13105	0.065161	0.314942
Thumpd3	0.407562	5.59737	4.13065	0.0651723	0.314942
Coa5	0.311102	6.54902	4.13004	0.0651893	0.314942
Tfcp2l1	-0.524238	4.17252	4.11416	0.0656382	0.316903
Aadac	0.806795	7.53668	4.23017	0.0656658	0.316903
Slc47a1	-0.529324	4.71421	4.1093	0.0657764	0.317266
Mrps17	0.415075	5.99196	4.10643	0.0658581	0.317334
Acaa2	0.595521	8.08927	4.1054	0.0658874	0.317334
Ube2f	0.372006	5.59546	4.10408	0.065925	0.317334
Ipcef1	-0.816196	3.05063	4.10385	0.0659317	0.317334
Mrpl21	0.363993	6.47277	4.10243	0.0659723	0.317359
Gm561	0.651197	3.91218	4.09978	0.0660481	0.317525
Parp12	-0.487892	5.77457	4.09771	0.0661073	0.317525
Suclg1	0.518645	8.03693	4.0958	0.0661619	0.317525
Bub3	0.421228	6.15605	4.09492	0.0661871	0.317525
Ofd1	-0.583661	3.92422	4.09236	0.0662605	0.317525
Ipmk	-0.374638	7.53262	4.08996	0.0663296	0.317525
Wbscr22	0.406623	5.16455	4.08915	0.0663529	0.317525
Rtn4ip1	0.429226	4.05174	4.08801	0.0663857	0.317525
Wdr48	0.386065	4.24822	4.08612	0.0664399	0.317525
Srsf5	-0.397017	7.67211	4.08561	0.0664546	0.317525
Hnrnpa1	0.493796	6.0874	4.08407	0.0664992	0.317525
Dpcd	0.386606	5.08254	4.08345	0.066517	0.317525
Net1	-0.361775	7.80615	4.08292	0.0665324	0.317525
Trak1	-0.461116	6.037	4.08132	0.0665786	0.317525
Nudt21	0.548442	5.97141	4.07951	0.0666308	0.317525
Gsk3b	-0.317952	7.21427	4.07881	0.0666511	0.317525
Arhgap26	-0.536465	5.67711	4.07857	0.0666579	0.317525
Mpdz	-0.658954	6.00594	4.0783	0.0666659	0.317525
Cyld	-0.36454	5.47632	4.07751	0.0666886	0.317525
Arhgap12	-0.40974	5.76195	4.07665	0.0667135	0.317525
Rwdd1	0.508837	5.2209	4.06832	0.0669552	0.318426
Ndufa9	0.510814	7.38057	4.06769	0.0669736	0.318426
Ube2q2	0.474549	4.56462	4.06273	0.067118	0.318609
Btnl1	-0.439438	7.2807	4.06117	0.0671634	0.318609
Gan	-0.338517	5.48804	4.05964	0.0672081	0.318609
Brwd3	-0.354948	5.38825	4.05917	0.0672218	0.318609
Zc3hav1	-0.376	6.07012	4.05852	0.067241	0.318609
Gtf3a	0.5201	5.02047	4.0562	0.0673088	0.318609
S100a1	0.561148	6.2606	4.05572	0.0673229	0.318609
Gtpbp4	0.358746	6.15944	4.05137	0.0674502	0.318609
Cdk19	-0.517244	4.40627	4.05118	0.0674557	0.318609
Trim38	-0.680673	3.6796	4.05107	0.0674591	0.318609
Snx7	0.32533	6.52925	4.05035	0.0674801	0.318609
Vipr1	-0.414239	6.97687	4.04896	0.0675209	0.318609
Mrps16	0.528	6.19728	4.04765	0.0675594	0.318609
Tacc1	-0.59823	3.57479	4.04507	0.0676355	0.318609
Cby1	0.818401	3.40222	4.04477	0.0676441	0.318609
Txlng	-0.395708	5.17281	4.04469	0.0676467	0.318609
Clpb	0.474053	4.34849	4.04398	0.0676674	0.318609
Ogdh	-0.407226	8.85121	4.0434	0.0676846	0.318609
Tmem161b	-0.375084	6.49245	4.04336	0.0676857	0.318609
Abl1	-0.375975	5.58996	4.03933	0.0678047	0.319002
Dot1l	-0.438517	5.71386	4.03575	0.0679104	0.319331
Higd2a	0.454052	6.99078	4.03254	0.0680054	0.319459
Nucks1	0.400693	7.7646	4.03243	0.0680086	0.319459
Pstk	0.450791	4.77372	4.02822	0.0681337	0.319879
Sertad2	-0.308647	5.75393	4.0243	0.0682502	0.320259
Slc25a17	0.63827	4.1048	4.01904	0.0684068	0.320638
Emilin3	-1.2637	2.16174	4.01798	0.0684384	0.320638
Akap9	-0.481993	8.94291	4.01723	0.0684609	0.320638
Spag9	-0.467805	7.81884	4.0168	0.0684737	0.320638
Cyfip2	-0.901981	2.91644	4.01367	0.0685674	0.320823
Gsn	0.463811	5.08351	4.01299	0.0685877	0.320823
Mfhas1	-0.826208	2.66426	4.0119	0.0686202	0.320823
Armc1	0.441401	4.92747	4.00663	0.0687783	0.321344
Slc35b2	0.45181	5.29482	4.00576	0.0688045	0.321344
Snrnp40	0.333159	5.4312	4.00462	0.0688389	0.321344
Cisd3	0.365956	7.34086	3.99949	0.0689933	0.321749
Fbxo33	-0.370239	4.77848	3.99935	0.0689974	0.321749
Habp4	0.478639	3.55401	3.99631	0.0690893	0.321989
Serf1	0.446534	4.84982	3.99314	0.0691852	0.321989
Srp9	0.539621	6.22597	3.99006	0.0692782	0.321989
Rbfa	0.511579	4.41225	3.98936	0.0692996	0.321989
Muc3a	-0.539501	4.24228	3.98905	0.0693088	0.321989
Zfp407	-0.426966	4.91247	3.98664	0.069382	0.321989
Slc16a2	0.776917	5.18269	4.03893	0.0694255	0.321989
Srsf11	-0.401956	8.07476	3.98478	0.0694387	0.321989
Rhoq	-0.379656	4.67187	3.98454	0.0694458	0.321989
Prrc2a	-0.596525	6.14501	3.98272	0.0695012	0.321989
Dqx1	-0.380631	5.02661	3.98161	0.0695349	0.321989
Rbm7	0.449719	4.9903	3.98146	0.0695397	0.321989
Dgcr14	0.530993	3.58936	3.97924	0.0696071	0.321989
Ptms	-0.848135	8.42267	4.03657	0.0696162	0.321989
2310009B15Rik	0.566904	3.49457	3.97882	0.06962	0.321989
Ubn1	-0.390833	6.63826	3.97806	0.0696432	0.321989
Ang4	-2.25275	5.36713	4.68589	0.069658	0.321989
Ppp3ca	-0.340559	6.33232	3.97553	0.0697205	0.321989
Ndufa7	0.549998	7.68718	3.97522	0.0697297	0.321989
Mrpl23	0.556675	5.1066	3.9734	0.0697853	0.322001
Emc3	0.361865	5.80127	3.9728	0.0698038	0.322001
Lamtor4	0.364177	6.07765	3.97158	0.0698412	0.322008
Cnih1	0.459817	6.10079	3.96915	0.0699157	0.322186
Rragc	0.476843	5.08147	3.96501	0.0700425	0.322605
Fchsd2	-0.310879	7.25275	3.95974	0.0702045	0.323185
Dido1	-0.496818	6.42796	3.95413	0.0703776	0.323591
Ipo5	0.387637	5.32991	3.95301	0.0704121	0.323591
Gm28551	0.492544	5.39904	3.95229	0.0704347	0.323591
Asna1	0.665275	3.73999	3.95222	0.0704367	0.323591
Zfp84	0.435354	4.12095	3.94573	0.0706376	0.324348
Fam46a	-0.387484	7.42283	3.94415	0.0706868	0.324408
Slc12a2	0.472328	7.64032	3.93927	0.0708386	0.324939
Ahctf1	-0.407291	4.6767	3.93549	0.0709562	0.325265
Fam98b	0.518032	5.25937	3.93466	0.0709821	0.325265
Eid1	-0.584928	3.68378	3.92867	0.0711694	0.325957
Sfswap	-0.393448	5.94942	3.92552	0.0712681	0.32618
Pigf	0.382603	4.96292	3.9221	0.0713754	0.32618
Thumpd1	0.426896	5.17666	3.91687	0.07154	0.32618
Ubald1	0.514218	4.04453	3.91666	0.0715468	0.32618
2700029M09Rik	0.44498	5.30715	3.91622	0.0715605	0.32618
Impa2	0.591565	3.89954	3.91554	0.071582	0.32618
1110008L16Rik	0.527342	4.27285	3.91509	0.0715961	0.32618
Eef1g	0.421964	8.373	3.91492	0.0716017	0.32618
Fam46c	-0.57186	3.5918	3.91471	0.0716081	0.32618
Chd3	-0.72342	9.1778	3.91339	0.0716498	0.32618
Eps8l2	-0.521375	8.13916	3.91278	0.0716692	0.32618
Chuk	-0.313063	7.02629	3.91169	0.0717036	0.32618
Dtnbp1	0.48285	4.87621	3.91088	0.0717293	0.32618
Ep300	-0.387066	6.75175	3.90977	0.0717641	0.32618
Wnk1	-0.386546	7.14585	3.90847	0.0718053	0.32618
Uqcr11	0.42061	9.57969	3.9064	0.0718711	0.32618
Zfp820	0.59194	3.30216	3.90369	0.0719568	0.32618
AI661453	-0.510819	4.74653	3.90318	0.0719731	0.32618
Txnrd2	0.510163	4.27902	3.90197	0.0720114	0.32618
Defa21	-3.05635	5.51674	4.5851	0.0720415	0.32618
Med10	0.54645	4.59761	3.8966	0.0721822	0.32618
2810004N23Rik	0.404634	6.09578	3.89564	0.0722129	0.32618
Hist1h2ak	0.861419	6.58307	4.0745	0.0722189	0.32618
Ppp2r2a	0.350252	5.80943	3.89379	0.0722718	0.32618
Cdk1	0.77998	5.08814	3.94828	0.0723037	0.32618
Defa2	-2.75522	4.73053	4.57408	0.0723088	0.32618
Ptpn21	-0.539476	3.61023	3.89252	0.0723123	0.32618
Psmb6	0.449005	7.8178	3.88868	0.072435	0.32618
Tceb2	0.446485	8.35034	3.88776	0.0724646	0.32618
Tcf7l2	-0.427209	7.26074	3.88373	0.0725938	0.32618
Pla2g16	-0.498498	5.9037	3.88361	0.0725975	0.32618
Immp1l	0.468143	5.02061	3.88342	0.0726035	0.32618
Chchd5	0.419793	4.46989	3.88319	0.0726111	0.32618
Tcea3	-0.403432	5.37924	3.88253	0.0726323	0.32618
Fam133b	-0.460601	6.75347	3.88228	0.0726403	0.32618
Sec13	0.476846	7.6142	3.88058	0.0726947	0.32618
[truncated: 6,988 more rows]
